# Supplementary material for: Kinematics and workspace analysis of 4SPRR-SPR parallel robots
Source: PLoS One. 2021 Jan 20;16(1):e0239150. doi: 10.1371/journal.pone.0239150 (PMC7817007; doi:10.1371/journal.pone.0239150)
Supplement: S1 Table — (XLSX) [file pone.0239150.s001.xlsx]

## Sheet: Sheet1
time step	x	y	z	1st bar	2nd bar	3rd bar	4th bar	5th bar
1	50	1119.17	3641.27	1751.87	1411.8	1295.41	1357.77	1300.34
2	49.9753	1120.74	3641.32	1750.94	1411.93	1295.57	1356.4	1298.93
3	49.9013	1122.3	3641.37	1750.01	1412.04	1295.75	1355.01	1297.54
4	49.7781	1123.87	3641.42	1749.09	1412.12	1295.95	1353.6	1296.17
5	49.6057	1125.43	3641.47	1748.16	1412.18	1296.17	1352.19	1294.82
6	49.3844	1126.99	3641.52	1747.24	1412.22	1296.42	1350.75	1293.49
7	49.1144	1128.53	3641.57	1746.32	1412.24	1296.68	1349.31	1292.19
8	48.7958	1130.07	3641.62	1745.41	1412.23	1296.97	1347.85	1290.91
9	48.4292	1131.6	3641.67	1744.5	1412.21	1297.28	1346.39	1289.66
10	48.0147	1133.11	3641.72	1743.61	1412.16	1297.61	1344.92	1288.44
11	47.5528	1134.62	3641.77	1742.72	1412.09	1297.97	1343.44	1287.25
12	47.044	1136.1	3641.82	1741.84	1412	1298.34	1341.95	1286.09
13	46.4888	1137.57	3641.87	1740.97	1411.89	1298.74	1340.46	1284.96
14	45.8877	1139.02	3641.92	1740.11	1411.75	1299.15	1338.97	1283.87
15	45.2414	1140.45	3641.97	1739.26	1411.6	1299.59	1337.48	1282.81
16	44.5503	1141.86	3642.02	1738.42	1411.42	1300.04	1335.99	1281.78
17	43.8153	1143.25	3642.07	1737.6	1411.22	1300.51	1334.51	1280.79
18	43.0371	1144.62	3642.12	1736.8	1411.01	1301	1333.02	1279.84
19	42.2164	1145.96	3642.17	1736.01	1410.77	1301.51	1331.54	1278.93
20	41.354	1147.27	3642.22	1735.23	1410.51	1302.04	1330.07	1278.06
21	40.4508	1148.55	3642.27	1734.47	1410.23	1302.58	1328.61	1277.22
22	39.5078	1149.81	3642.32	1733.73	1409.94	1303.15	1327.16	1276.43
23	38.5257	1151.04	3642.37	1733.01	1409.62	1303.72	1325.71	1275.69
24	37.5056	1152.23	3642.42	1732.31	1409.29	1304.32	1324.28	1274.98
25	36.4484	1153.39	3642.47	1731.63	1408.94	1304.92	1322.87	1274.32
26	35.3553	1154.52	3642.52	1730.96	1408.57	1305.55	1321.47	1273.71
27	34.2274	1155.61	3642.57	1730.33	1408.18	1306.18	1320.09	1273.14
28	33.0656	1156.67	3642.62	1729.71	1407.77	1306.83	1318.72	1272.61
29	31.8712	1157.69	3642.67	1729.11	1407.35	1307.49	1317.38	1272.13
30	30.6454	1158.67	3642.72	1728.54	1406.92	1308.17	1316.06	1271.7
31	29.3893	1159.62	3642.77	1728	1406.46	1308.86	1314.76	1271.32
32	28.1042	1160.52	3642.82	1727.47	1405.99	1309.55	1313.48	1270.99
33	26.7913	1161.38	3642.87	1726.98	1405.51	1310.26	1312.23	1270.7
34	25.4521	1162.2	3642.92	1726.51	1405.01	1310.98	1311.01	1270.46
35	24.0877	1162.98	3642.97	1726.06	1404.5	1311.7	1309.81	1270.28
36	22.6995	1163.72	3643.02	1725.64	1403.98	1312.44	1308.65	1270.14
37	21.289	1164.41	3643.07	1725.25	1403.45	1313.18	1307.51	1270.05
38	19.8574	1165.05	3643.12	1724.89	1402.9	1313.93	1306.41	1270.01
39	18.4062	1165.65	3643.17	1724.56	1402.34	1314.68	1305.34	1270.02
40	16.9369	1166.21	3643.22	1724.25	1401.77	1315.45	1304.3	1270.08
41	15.4508	1166.72	3643.27	1723.97	1401.19	1316.21	1303.3	1270.18
42	13.9496	1167.18	3643.32	1723.73	1400.6	1316.98	1302.33	1270.34
43	12.4345	1167.59	3643.37	1723.51	1400	1317.75	1301.4	1270.55
44	10.9072	1167.96	3643.42	1723.32	1399.4	1318.53	1300.51	1270.81
45	9.36907	1168.28	3643.47	1723.16	1398.78	1319.31	1299.66	1271.11
46	7.82172	1168.55	3643.52	1723.03	1398.16	1320.09	1298.85	1271.47
47	6.26666	1168.77	3643.57	1722.93	1397.53	1320.87	1298.08	1271.87
48	4.70542	1168.94	3643.62	1722.87	1396.9	1321.64	1297.35	1272.32
49	3.13953	1169.07	3643.67	1722.83	1396.26	1322.42	1296.67	1272.81
50	1.57054	1169.14	3643.72	1722.82	1395.62	1323.2	1296.02	1273.36
51	3.06162e-15	1169.17	3643.77	1722.85	1394.98	1323.97	1295.43	1273.95
52	-1.57054	1169.14	3643.82	1722.9	1394.33	1324.74	1294.87	1274.58
53	-3.13953	1169.07	3643.87	1722.99	1393.68	1325.51	1294.36	1275.26
54	-4.70542	1168.94	3643.92	1723.11	1393.03	1326.27	1293.9	1275.99
55	-6.26666	1168.77	3643.97	1723.26	1392.38	1327.03	1293.49	1276.75
56	-7.82172	1168.55	3644.02	1723.43	1391.72	1327.78	1293.12	1277.56
57	-9.36907	1168.28	3644.07	1723.64	1391.07	1328.53	1292.8	1278.42
58	-10.9072	1167.96	3644.12	1723.88	1390.42	1329.26	1292.52	1279.31
59	-12.4345	1167.59	3644.17	1724.15	1389.77	1329.99	1292.3	1280.24
60	-13.9496	1167.18	3644.22	1724.45	1389.13	1330.71	1292.12	1281.21
61	-15.4508	1166.72	3644.27	1724.77	1388.48	1331.42	1291.99	1282.22
62	-16.9369	1166.21	3644.32	1725.13	1387.84	1332.12	1291.91	1283.26
63	-18.4062	1165.65	3644.37	1725.52	1387.21	1332.81	1291.88	1284.35
64	-19.8574	1165.05	3644.42	1725.93	1386.58	1333.49	1291.9	1285.46
65	-21.289	1164.41	3644.47	1726.37	1385.96	1334.16	1291.96	1286.61
66	-22.6995	1163.72	3644.52	1726.84	1385.34	1334.81	1292.08	1287.79
67	-24.0877	1162.98	3644.57	1727.34	1384.73	1335.45	1292.24	1289
68	-25.4521	1162.2	3644.62	1727.86	1384.13	1336.08	1292.45	1290.24
69	-26.7913	1161.38	3644.67	1728.41	1383.54	1336.69	1292.71	1291.51
70	-28.1042	1160.52	3644.72	1728.99	1382.96	1337.29	1293.02	1292.81
71	-29.3893	1159.62	3644.77	1729.59	1382.39	1337.87	1293.38	1294.13
72	-30.6454	1158.67	3644.82	1730.22	1381.82	1338.44	1293.78	1295.48
73	-31.8712	1157.69	3644.87	1730.87	1381.27	1338.99	1294.23	1296.85
74	-33.0656	1156.67	3644.92	1731.54	1380.73	1339.52	1294.72	1298.24
75	-34.2274	1155.61	3644.97	1732.24	1380.2	1340.04	1295.27	1299.65
76	-35.3553	1154.52	3645.02	1732.96	1379.69	1340.53	1295.85	1301.09
77	-36.4484	1153.39	3645.07	1733.7	1379.19	1341.01	1296.48	1302.53
78	-37.5056	1152.23	3645.12	1734.46	1378.7	1341.47	1297.16	1304
79	-38.5257	1151.04	3645.17	1735.24	1378.23	1341.91	1297.88	1305.47
80	-39.5078	1149.81	3645.22	1736.04	1377.77	1342.33	1298.64	1306.97
81	-40.4508	1148.55	3645.27	1736.86	1377.33	1342.74	1299.44	1308.47
82	-41.354	1147.27	3645.32	1737.69	1376.9	1343.12	1300.29	1309.98
83	-42.2164	1145.96	3645.37	1738.55	1376.49	1343.48	1301.17	1311.5
84	-43.0371	1144.62	3645.42	1739.42	1376.09	1343.82	1302.09	1313.03
85	-43.8153	1143.25	3645.47	1740.3	1375.72	1344.13	1303.06	1314.56
86	-44.5503	1141.86	3645.52	1741.2	1375.36	1344.43	1304.05	1316.1
87	-45.2414	1140.45	3645.57	1742.11	1375.02	1344.71	1305.09	1317.63
88	-45.8877	1139.02	3645.62	1743.04	1374.69	1344.96	1306.16	1319.17
89	-46.4888	1137.57	3645.67	1743.98	1374.39	1345.19	1307.26	1320.71
90	-47.044	1136.1	3645.72	1744.92	1374.1	1345.4	1308.4	1322.25
91	-47.5528	1134.62	3645.77	1745.88	1373.84	1345.58	1309.56	1323.78
92	-48.0147	1133.11	3645.82	1746.85	1373.59	1345.75	1310.76	1325.31
93	-48.4292	1131.6	3645.87	1747.82	1373.37	1345.89	1311.99	1326.83
94	-48.7958	1130.07	3645.92	1748.81	1373.16	1346	1313.24	1328.34
95	-49.1144	1128.53	3645.97	1749.8	1372.98	1346.1	1314.52	1329.84
96	-49.3844	1126.99	3646.02	1750.79	1372.81	1346.17	1315.83	1331.34
97	-49.6057	1125.43	3646.07	1751.79	1372.67	1346.22	1317.16	1332.81
98	-49.7781	1123.87	3646.12	1752.79	1372.55	1346.24	1318.51	1334.28
99	-49.9013	1122.3	3646.17	1753.8	1372.44	1346.24	1319.89	1335.73
100	-49.9753	1120.74	3646.22	1754.8	1372.36	1346.22	1321.28	1337.16
101	-50	1119.17	3646.27	1755.81	1372.31	1346.18	1322.69	1338.58
102	-49.9753	1117.59	3646.32	1756.81	1372.27	1346.11	1324.12	1339.97
103	-49.9013	1116.03	3646.37	1757.82	1372.25	1346.02	1325.57	1341.35
104	-49.7781	1114.46	3646.42	1758.82	1372.26	1345.91	1327.03	1342.7
105	-49.6057	1112.9	3646.47	1759.82	1372.29	1345.78	1328.5	1344.03
106	-49.3844	1111.34	3646.52	1760.82	1372.34	1345.62	1329.98	1345.34
107	-49.1144	1109.8	3646.57	1761.81	1372.41	1345.44	1331.47	1346.62
108	-48.7958	1108.26	3646.62	1762.79	1372.5	1345.24	1332.97	1347.87
109	-48.4292	1106.73	3646.67	1763.77	1372.62	1345.02	1334.48	1349.1
110	-48.0147	1105.22	3646.72	1764.74	1372.76	1344.78	1335.99	1350.29
111	-47.5528	1103.71	3646.77	1765.7	1372.91	1344.51	1337.5	1351.46
112	-47.044	1102.23	3646.82	1766.65	1373.09	1344.23	1339.02	1352.59
113	-46.4888	1100.76	3646.87	1767.59	1373.3	1343.92	1340.54	1353.7
114	-45.8877	1099.31	3646.92	1768.52	1373.52	1343.6	1342.05	1354.76
115	-45.2414	1097.88	3646.97	1769.43	1373.76	1343.25	1343.57	1355.8
116	-44.5503	1096.47	3647.02	1770.34	1374.03	1342.89	1345.08	1356.8
117	-43.8153	1095.08	3647.07	1771.23	1374.31	1342.5	1346.59	1357.76
118	-43.0371	1093.71	3647.12	1772.1	1374.61	1342.1	1348.09	1358.69
119	-42.2164	1092.37	3647.17	1772.96	1374.94	1341.68	1349.58	1359.57
120	-41.354	1091.06	3647.22	1773.8	1375.28	1341.25	1351.06	1360.42
121	-40.4508	1089.78	3647.27	1774.63	1375.65	1340.79	1352.53	1361.23
122	-39.5078	1088.52	3647.32	1775.43	1376.03	1340.32	1353.99	1362
123	-38.5257	1087.29	3647.37	1776.22	1376.43	1339.83	1355.43	1362.73
124	-37.5056	1086.1	3647.42	1776.99	1376.86	1339.33	1356.86	1363.42
125	-36.4484	1084.94	3647.47	1777.74	1377.29	1338.81	1358.27	1364.06
126	-35.3553	1083.81	3647.52	1778.47	1377.75	1338.28	1359.67	1364.67
127	-34.2274	1082.72	3647.57	1779.17	1378.23	1337.73	1361.04	1365.23
128	-33.0656	1081.66	3647.62	1779.86	1378.72	1337.17	1362.4	1365.74
129	-31.8712	1080.64	3647.67	1780.52	1379.22	1336.6	1363.73	1366.21
130	-30.6454	1079.66	3647.72	1781.16	1379.75	1336.01	1365.04	1366.64
131	-29.3893	1078.71	3647.77	1781.77	1380.29	1335.42	1366.33	1367.02
132	-28.1042	1077.81	3647.82	1782.36	1380.84	1334.81	1367.59	1367.36
133	-26.7913	1076.95	3647.87	1782.93	1381.41	1334.19	1368.82	1367.65
134	-25.4521	1076.13	3647.92	1783.46	1381.99	1333.57	1370.03	1367.89
135	-24.0877	1075.35	3647.97	1783.98	1382.59	1332.93	1371.21	1368.09
136	-22.6995	1074.62	3648.02	1784.46	1383.2	1332.29	1372.36	1368.25
137	-21.289	1073.92	3648.07	1784.92	1383.82	1331.64	1373.47	1368.35
138	-19.8574	1073.28	3648.12	1785.36	1384.46	1330.98	1374.56	1368.41
139	-18.4062	1072.68	3648.17	1785.76	1385.1	1330.31	1375.61	1368.43
140	-16.9369	1072.12	3648.22	1786.14	1385.76	1329.64	1376.63	1368.39
141	-15.4508	1071.61	3648.27	1786.49	1386.42	1328.97	1377.61	1368.31
142	-13.9496	1071.15	3648.32	1786.81	1387.1	1328.29	1378.56	1368.19
143	-12.4345	1070.74	3648.37	1787.1	1387.78	1327.61	1379.47	1368.01
144	-10.9072	1070.37	3648.42	1787.36	1388.48	1326.92	1380.35	1367.8
145	-9.36907	1070.05	3648.47	1787.59	1389.18	1326.23	1381.18	1367.53
146	-7.82172	1069.78	3648.52	1787.79	1389.88	1325.55	1381.98	1367.22
147	-6.26666	1069.56	3648.57	1787.97	1390.6	1324.86	1382.74	1366.87
148	-4.70542	1069.39	3648.62	1788.11	1391.32	1324.17	1383.46	1366.47
149	-3.13953	1069.26	3648.67	1788.23	1392.04	1323.48	1384.13	1366.02
150	-1.57054	1069.19	3648.72	1788.31	1392.77	1322.8	1384.77	1365.54
151	-9.18485e-15	1069.17	3648.77	1788.36	1393.5	1322.11	1385.36	1365
152	1.57054	1069.19	3648.82	1788.39	1394.24	1321.43	1385.91	1364.43
153	3.13953	1069.26	3648.87	1788.38	1394.97	1320.76	1386.41	1363.81
154	4.70542	1069.39	3648.92	1788.34	1395.71	1320.09	1386.88	1363.15
155	6.26666	1069.56	3648.97	1788.28	1396.45	1319.42	1387.3	1362.45
156	7.82172	1069.78	3649.02	1788.18	1397.19	1318.76	1387.67	1361.7
157	9.36907	1070.05	3649.07	1788.06	1397.93	1318.11	1388	1360.92
158	10.9072	1070.37	3649.12	1787.9	1398.67	1317.46	1388.29	1360.1
159	12.4345	1070.74	3649.17	1787.72	1399.41	1316.82	1388.53	1359.24
160	13.9496	1071.15	3649.22	1787.5	1400.14	1316.19	1388.72	1358.34
161	15.4508	1071.61	3649.27	1787.26	1400.87	1315.57	1388.87	1357.4
162	16.9369	1072.12	3649.32	1786.99	1401.6	1314.96	1388.97	1356.43
163	18.4062	1072.68	3649.37	1786.69	1402.32	1314.36	1389.03	1355.42
164	19.8574	1073.28	3649.42	1786.36	1403.04	1313.78	1389.04	1354.38
165	21.289	1073.92	3649.47	1786.01	1403.75	1313.2	1389.01	1353.3
166	22.6995	1074.62	3649.52	1785.63	1404.45	1312.64	1388.93	1352.19
167	24.0877	1075.35	3649.57	1785.22	1405.15	1312.09	1388.81	1351.05
168	25.4521	1076.13	3649.62	1784.78	1405.84	1311.55	1388.63	1349.89
169	26.7913	1076.95	3649.67	1784.32	1406.52	1311.03	1388.42	1348.69
170	28.1042	1077.81	3649.72	1783.84	1407.19	1310.52	1388.16	1347.46
171	29.3893	1078.71	3649.77	1783.33	1407.85	1310.03	1387.85	1346.21
172	30.6454	1079.66	3649.82	1782.79	1408.5	1309.56	1387.5	1344.93
173	31.8712	1080.64	3649.87	1782.23	1409.14	1309.1	1387.11	1343.62
174	33.0656	1081.66	3649.92	1781.65	1409.77	1308.65	1386.67	1342.29
175	34.2274	1082.72	3649.97	1781.04	1410.39	1308.23	1386.18	1340.94
176	35.3553	1083.81	3650.02	1780.41	1410.99	1307.82	1385.66	1339.57
177	36.4484	1084.94	3650.07	1779.76	1411.59	1307.43	1385.09	1338.18
178	37.5056	1086.1	3650.12	1779.09	1412.16	1307.06	1384.48	1336.78
179	38.5257	1087.29	3650.17	1778.4	1412.73	1306.71	1383.83	1335.35
180	39.5078	1088.52	3650.22	1777.69	1413.27	1306.38	1383.14	1333.91
181	40.4508	1089.78	3650.27	1776.97	1413.81	1306.07	1382.4	1332.46
182	41.354	1091.06	3650.32	1776.22	1414.32	1305.78	1381.63	1330.99
183	42.2164	1092.37	3650.37	1775.46	1414.82	1305.51	1380.82	1329.52
184	43.0371	1093.71	3650.42	1774.68	1415.31	1305.26	1379.97	1328.03
185	43.8153	1095.08	3650.47	1773.88	1415.77	1305.03	1379.09	1326.53
186	44.5503	1096.47	3650.52	1773.07	1416.22	1304.82	1378.16	1325.03
187	45.2414	1097.88	3650.57	1772.25	1416.65	1304.64	1377.21	1323.52
188	45.8877	1099.31	3650.62	1771.41	1417.07	1304.48	1376.21	1322.01
189	46.4888	1100.76	3650.67	1770.56	1417.46	1304.33	1375.19	1320.5
190	47.044	1102.23	3650.72	1769.7	1417.84	1304.22	1374.13	1318.98
191	47.5528	1103.71	3650.77	1768.83	1418.19	1304.12	1373.04	1317.47
192	48.0147	1105.22	3650.82	1767.95	1418.53	1304.05	1371.91	1315.96
193	48.4292	1106.73	3650.87	1767.06	1418.84	1303.99	1370.76	1314.45
194	48.7958	1108.26	3650.92	1766.17	1419.14	1303.97	1369.58	1312.95
195	49.1144	1109.8	3650.97	1765.26	1419.41	1303.96	1368.37	1311.45
196	49.3844	1111.34	3651.02	1764.35	1419.67	1303.98	1367.14	1309.96
197	49.6057	1112.9	3651.07	1763.44	1419.9	1304.02	1365.88	1308.49
198	49.7781	1114.46	3651.12	1762.52	1420.12	1304.08	1364.6	1307.02
199	49.9013	1116.03	3651.17	1761.6	1420.31	1304.17	1363.29	1305.57
200	49.9753	1117.59	3651.22	1760.67	1420.48	1304.28	1361.96	1304.13
201	50	1119.17	3651.27	1759.75	1420.62	1304.41	1360.62	1302.7
202	49.9753	1120.74	3651.32	1758.82	1420.75	1304.56	1359.25	1301.3
203	49.9013	1122.3	3651.37	1757.9	1420.86	1304.74	1357.87	1299.91
204	49.7781	1123.87	3651.42	1756.97	1420.94	1304.94	1356.46	1298.54
205	49.6057	1125.43	3651.47	1756.05	1421	1305.16	1355.05	1297.19
206	49.3844	1126.99	3651.52	1755.14	1421.04	1305.4	1353.62	1295.87
207	49.1144	1128.53	3651.57	1754.22	1421.06	1305.67	1352.18	1294.57
208	48.7958	1130.07	3651.62	1753.32	1421.05	1305.96	1350.73	1293.3
209	48.4292	1131.6	3651.67	1752.42	1421.03	1306.27	1349.27	1292.05
210	48.0147	1133.11	3651.72	1751.52	1420.98	1306.6	1347.8	1290.83
211	47.5528	1134.62	3651.77	1750.64	1420.91	1306.95	1346.32	1289.64
212	47.044	1136.1	3651.82	1749.76	1420.82	1307.32	1344.84	1288.48
213	46.4888	1137.57	3651.87	1748.89	1420.71	1307.71	1343.35	1287.36
214	45.8877	1139.02	3651.92	1748.04	1420.58	1308.12	1341.87	1286.26
215	45.2414	1140.45	3651.97	1747.2	1420.42	1308.56	1340.38	1285.2
216	44.5503	1141.86	3652.02	1746.36	1420.25	1309.01	1338.89	1284.18
217	43.8153	1143.25	3652.07	1745.55	1420.05	1309.48	1337.41	1283.19
218	43.0371	1144.62	3652.12	1744.74	1419.84	1309.97	1335.93	1282.25
219	42.2164	1145.96	3652.17	1743.96	1419.6	1310.47	1334.46	1281.34
220	41.354	1147.27	3652.22	1743.19	1419.35	1311	1332.99	1280.47
221	40.4508	1148.55	3652.27	1742.43	1419.07	1311.54	1331.53	1279.64
222	39.5078	1149.81	3652.32	1741.7	1418.78	1312.09	1330.08	1278.85
223	38.5257	1151.04	3652.37	1740.98	1418.46	1312.67	1328.64	1278.1
224	37.5056	1152.23	3652.42	1740.28	1418.13	1313.26	1327.21	1277.4
225	36.4484	1153.39	3652.47	1739.6	1417.78	1313.86	1325.8	1276.74
226	35.3553	1154.52	3652.52	1738.94	1417.41	1314.48	1324.41	1276.13
227	34.2274	1155.61	3652.57	1738.31	1417.03	1315.11	1323.03	1275.56
228	33.0656	1156.67	3652.62	1737.69	1416.63	1315.76	1321.67	1275.03
229	31.8712	1157.69	3652.67	1737.1	1416.21	1316.42	1320.33	1274.56
230	30.6454	1158.67	3652.72	1736.53	1415.78	1317.09	1319.01	1274.13
231	29.3893	1159.62	3652.77	1735.99	1415.33	1317.77	1317.71	1273.75
232	28.1042	1160.52	3652.82	1735.47	1414.86	1318.46	1316.44	1273.42
233	26.7913	1161.38	3652.87	1734.97	1414.38	1319.17	1315.19	1273.13
234	25.4521	1162.2	3652.92	1734.51	1413.89	1319.88	1313.97	1272.89
235	24.0877	1162.98	3652.97	1734.06	1413.38	1320.6	1312.78	1272.71
236	22.6995	1163.72	3653.02	1733.65	1412.86	1321.33	1311.62	1272.57
237	21.289	1164.41	3653.07	1733.26	1412.33	1322.07	1310.48	1272.48
238	19.8574	1165.05	3653.12	1732.9	1411.79	1322.81	1309.38	1272.44
239	18.4062	1165.65	3653.17	1732.57	1411.23	1323.56	1308.31	1272.45
240	16.9369	1166.21	3653.22	1732.26	1410.67	1324.32	1307.28	1272.51
241	15.4508	1166.72	3653.27	1731.99	1410.09	1325.08	1306.28	1272.62
242	13.9496	1167.18	3653.32	1731.74	1409.51	1325.84	1305.32	1272.78
243	12.4345	1167.59	3653.37	1731.52	1408.91	1326.61	1304.39	1272.98
244	10.9072	1167.96	3653.42	1731.34	1408.31	1327.38	1303.5	1273.24
245	9.36907	1168.28	3653.47	1731.18	1407.7	1328.16	1302.65	1273.55
246	7.82172	1168.55	3653.52	1731.05	1407.08	1328.93	1301.85	1273.9
247	6.26666	1168.77	3653.57	1730.96	1406.46	1329.7	1301.08	1274.3
248	4.70542	1168.94	3653.62	1730.89	1405.83	1330.48	1300.35	1274.75
249	3.13953	1169.07	3653.67	1730.85	1405.2	1331.25	1299.67	1275.25
250	1.57054	1169.14	3653.72	1730.85	1404.56	1332.02	1299.03	1275.79
251	1.53081e-14	1169.17	3653.77	1730.87	1403.92	1332.79	1298.43	1276.38
252	-1.57054	1169.14	3653.82	1730.93	1403.28	1333.56	1297.88	1277.01
253	-3.13953	1169.07	3653.87	1731.01	1402.63	1334.32	1297.37	1277.69
254	-4.70542	1168.94	3653.92	1731.13	1401.99	1335.08	1296.91	1278.41
255	-6.26666	1168.77	3653.97	1731.28	1401.34	1335.83	1296.5	1279.18
256	-7.82172	1168.55	3654.02	1731.45	1400.69	1336.58	1296.13	1279.99
257	-9.36907	1168.28	3654.07	1731.66	1400.04	1337.32	1295.81	1280.84
258	-10.9072	1167.96	3654.12	1731.9	1399.4	1338.05	1295.54	1281.73
259	-12.4345	1167.59	3654.17	1732.17	1398.75	1338.78	1295.31	1282.66
260	-13.9496	1167.18	3654.22	1732.46	1398.11	1339.49	1295.14	1283.63
261	-15.4508	1166.72	3654.27	1732.79	1397.47	1340.2	1295.01	1284.64
262	-16.9369	1166.21	3654.32	1733.15	1396.84	1340.89	1294.93	1285.68
263	-18.4062	1165.65	3654.37	1733.53	1396.21	1341.58	1294.9	1286.76
264	-19.8574	1165.05	3654.42	1733.94	1395.58	1342.25	1294.92	1287.87
265	-21.289	1164.41	3654.47	1734.38	1394.96	1342.92	1294.98	1289.02
266	-22.6995	1163.72	3654.52	1734.85	1394.35	1343.57	1295.1	1290.2
267	-24.0877	1162.98	3654.57	1735.35	1393.75	1344.2	1295.26	1291.41
268	-25.4521	1162.2	3654.62	1735.87	1393.15	1344.83	1295.47	1292.65
269	-26.7913	1161.38	3654.67	1736.42	1392.56	1345.44	1295.73	1293.92
270	-28.1042	1160.52	3654.72	1736.99	1391.99	1346.03	1296.04	1295.21
271	-29.3893	1159.62	3654.77	1737.59	1391.42	1346.61	1296.39	1296.53
272	-30.6454	1158.67	3654.82	1738.21	1390.86	1347.17	1296.8	1297.88
273	-31.8712	1157.69	3654.87	1738.86	1390.31	1347.72	1297.25	1299.25
274	-33.0656	1156.67	3654.92	1739.53	1389.77	1348.25	1297.74	1300.64
275	-34.2274	1155.61	3654.97	1740.22	1389.25	1348.76	1298.28	1302.05
276	-35.3553	1154.52	3655.02	1740.94	1388.74	1349.25	1298.87	1303.47
277	-36.4484	1153.39	3655.07	1741.68	1388.24	1349.73	1299.5	1304.92
278	-37.5056	1152.23	3655.12	1742.43	1387.76	1350.19	1300.17	1306.38
279	-38.5257	1151.04	3655.17	1743.21	1387.29	1350.63	1300.89	1307.86
280	-39.5078	1149.81	3655.22	1744.01	1386.83	1351.05	1301.65	1309.35
281	-40.4508	1148.55	3655.27	1744.82	1386.39	1351.44	1302.45	1310.85
282	-41.354	1147.27	3655.32	1745.66	1385.97	1351.82	1303.29	1312.35
283	-42.2164	1145.96	3655.37	1746.51	1385.56	1352.18	1304.18	1313.87
284	-43.0371	1144.62	3655.42	1747.37	1385.17	1352.52	1305.1	1315.4
285	-43.8153	1143.25	3655.47	1748.25	1384.8	1352.84	1306.06	1316.93
286	-44.5503	1141.86	3655.52	1749.15	1384.44	1353.13	1307.05	1318.46
287	-45.2414	1140.45	3655.57	1750.06	1384.1	1353.4	1308.09	1320
288	-45.8877	1139.02	3655.62	1750.98	1383.78	1353.66	1309.15	1321.53
289	-46.4888	1137.57	3655.67	1751.91	1383.48	1353.88	1310.25	1323.07
290	-47.044	1136.1	3655.72	1752.86	1383.2	1354.09	1311.39	1324.6
291	-47.5528	1134.62	3655.77	1753.81	1382.93	1354.28	1312.55	1326.13
292	-48.0147	1133.11	3655.82	1754.77	1382.69	1354.44	1313.75	1327.66
293	-48.4292	1131.6	3655.87	1755.74	1382.47	1354.58	1314.97	1329.18
294	-48.7958	1130.07	3655.92	1756.72	1382.26	1354.7	1316.23	1330.69
295	-49.1144	1128.53	3655.97	1757.71	1382.08	1354.79	1317.5	1332.19
296	-49.3844	1126.99	3656.02	1758.7	1381.91	1354.86	1318.81	1333.68
297	-49.6057	1125.43	3656.07	1759.69	1381.77	1354.91	1320.14	1335.16
298	-49.7781	1123.87	3656.12	1760.69	1381.65	1354.93	1321.49	1336.62
299	-49.9013	1122.3	3656.17	1761.69	1381.55	1354.94	1322.86	1338.07
300	-49.9753	1120.74	3656.22	1762.69	1381.47	1354.92	1324.25	1339.5
301	-50	1119.17	3656.27	1763.69	1381.41	1354.87	1325.66	1340.91
302	-49.9753	1117.59	3656.32	1764.7	1381.38	1354.81	1327.08	1342.3
303	-49.9013	1116.03	3656.37	1765.7	1381.36	1354.72	1328.52	1343.68
304	-49.7781	1114.46	3656.42	1766.7	1381.37	1354.61	1329.98	1345.03
305	-49.6057	1112.9	3656.47	1767.69	1381.4	1354.48	1331.45	1346.36
306	-49.3844	1111.34	3656.52	1768.68	1381.45	1354.32	1332.93	1347.66
307	-49.1144	1109.8	3656.57	1769.67	1381.52	1354.14	1334.42	1348.94
308	-48.7958	1108.26	3656.62	1770.65	1381.61	1353.95	1335.91	1350.19
309	-48.4292	1106.73	3656.67	1771.62	1381.73	1353.73	1337.42	1351.41
310	-48.0147	1105.22	3656.72	1772.59	1381.86	1353.48	1338.92	1352.61
311	-47.5528	1103.71	3656.77	1773.54	1382.02	1353.22	1340.44	1353.77
312	-47.044	1102.23	3656.82	1774.49	1382.2	1352.94	1341.95	1354.91
313	-46.4888	1100.76	3656.87	1775.43	1382.4	1352.64	1343.47	1356.01
314	-45.8877	1099.31	3656.92	1776.35	1382.62	1352.31	1344.98	1357.07
315	-45.2414	1097.88	3656.97	1777.26	1382.87	1351.97	1346.49	1358.11
316	-44.5503	1096.47	3657.02	1778.16	1383.13	1351.61	1348	1359.1
317	-43.8153	1095.08	3657.07	1779.05	1383.41	1351.23	1349.5	1360.07
318	-43.0371	1093.71	3657.12	1779.92	1383.71	1350.83	1351	1360.99
319	-42.2164	1092.37	3657.17	1780.77	1384.04	1350.41	1352.49	1361.88
320	-41.354	1091.06	3657.22	1781.61	1384.38	1349.98	1353.97	1362.73
321	-40.4508	1089.78	3657.27	1782.44	1384.74	1349.53	1355.43	1363.53
322	-39.5078	1088.52	3657.32	1783.24	1385.12	1349.06	1356.89	1364.3
323	-38.5257	1087.29	3657.37	1784.02	1385.52	1348.57	1358.33	1365.03
324	-37.5056	1086.1	3657.42	1784.79	1385.94	1348.08	1359.76	1365.72
325	-36.4484	1084.94	3657.47	1785.54	1386.38	1347.56	1361.17	1366.36
326	-35.3553	1083.81	3657.52	1786.26	1386.83	1347.03	1362.56	1366.96
327	-34.2274	1082.72	3657.57	1786.96	1387.3	1346.49	1363.93	1367.52
328	-33.0656	1081.66	3657.62	1787.65	1387.79	1345.93	1365.28	1368.04
329	-31.8712	1080.64	3657.67	1788.3	1388.3	1345.37	1366.62	1368.51
330	-30.6454	1079.66	3657.72	1788.94	1388.82	1344.79	1367.92	1368.93
331	-29.3893	1078.71	3657.77	1789.55	1389.35	1344.19	1369.21	1369.32
332	-28.1042	1077.81	3657.82	1790.14	1389.91	1343.59	1370.47	1369.65
333	-26.7913	1076.95	3657.87	1790.7	1390.47	1342.98	1371.7	1369.94
334	-25.4521	1076.13	3657.92	1791.24	1391.05	1342.36	1372.9	1370.19
335	-24.0877	1075.35	3657.97	1791.75	1391.64	1341.72	1374.08	1370.39
336	-22.6995	1074.62	3658.02	1792.23	1392.25	1341.08	1375.23	1370.54
337	-21.289	1073.92	3658.07	1792.69	1392.87	1340.44	1376.34	1370.65
338	-19.8574	1073.28	3658.12	1793.12	1393.5	1339.78	1377.42	1370.71
339	-18.4062	1072.68	3658.17	1793.53	1394.14	1339.12	1378.48	1370.72
340	-16.9369	1072.12	3658.22	1793.9	1394.79	1338.46	1379.49	1370.69
341	-15.4508	1071.61	3658.27	1794.25	1395.45	1337.79	1380.47	1370.61
342	-13.9496	1071.15	3658.32	1794.57	1396.12	1337.11	1381.42	1370.48
343	-12.4345	1070.74	3658.37	1794.86	1396.81	1336.44	1382.33	1370.31
344	-10.9072	1070.37	3658.42	1795.12	1397.49	1335.76	1383.2	1370.09
345	-9.36907	1070.05	3658.47	1795.35	1398.19	1335.07	1384.04	1369.83
346	-7.82172	1069.78	3658.52	1795.55	1398.89	1334.39	1384.83	1369.52
347	-6.26666	1069.56	3658.57	1795.73	1399.6	1333.71	1385.59	1369.17
348	-4.70542	1069.39	3658.62	1795.87	1400.32	1333.02	1386.31	1368.77
349	-3.13953	1069.26	3658.67	1795.98	1401.04	1332.34	1386.98	1368.33
350	-1.57054	1069.19	3658.72	1796.07	1401.76	1331.66	1387.61	1367.84
351	-2.14313e-14	1069.17	3658.77	1796.12	1402.49	1330.98	1388.21	1367.31
352	1.57054	1069.19	3658.82	1796.14	1403.22	1330.31	1388.75	1366.73
353	3.13953	1069.26	3658.87	1796.14	1403.95	1329.64	1389.26	1366.12
354	4.70542	1069.39	3658.92	1796.1	1404.69	1328.97	1389.72	1365.46
355	6.26666	1069.56	3658.97	1796.04	1405.42	1328.31	1390.14	1364.76
356	7.82172	1069.78	3659.02	1795.94	1406.16	1327.65	1390.52	1364.02
357	9.36907	1070.05	3659.07	1795.82	1406.89	1327	1390.85	1363.23
358	10.9072	1070.37	3659.12	1795.66	1407.63	1326.36	1391.13	1362.41
359	12.4345	1070.74	3659.17	1795.48	1408.36	1325.73	1391.37	1361.55
360	13.9496	1071.15	3659.22	1795.27	1409.09	1325.11	1391.57	1360.66
361	15.4508	1071.61	3659.27	1795.03	1409.82	1324.49	1391.72	1359.72
362	16.9369	1072.12	3659.32	1794.76	1410.54	1323.89	1391.82	1358.75
363	18.4062	1072.68	3659.37	1794.46	1411.26	1323.29	1391.88	1357.75
364	19.8574	1073.28	3659.42	1794.13	1411.97	1322.71	1391.89	1356.71
365	21.289	1073.92	3659.47	1793.78	1412.68	1322.14	1391.86	1355.63
366	22.6995	1074.62	3659.52	1793.4	1413.38	1321.58	1391.78	1354.53
367	24.0877	1075.35	3659.57	1792.99	1414.07	1321.03	1391.65	1353.39
368	25.4521	1076.13	3659.62	1792.56	1414.75	1320.5	1391.48	1352.22
369	26.7913	1076.95	3659.67	1792.1	1415.43	1319.98	1391.27	1351.03
370	28.1042	1077.81	3659.72	1791.62	1416.1	1319.48	1391.01	1349.8
371	29.3893	1078.71	3659.77	1791.11	1416.76	1318.99	1390.7	1348.55
372	30.6454	1079.66	3659.82	1790.58	1417.41	1318.52	1390.35	1347.27
373	31.8712	1080.64	3659.87	1790.02	1418.04	1318.06	1389.96	1345.97
374	33.0656	1081.66	3659.92	1789.44	1418.67	1317.62	1389.52	1344.65
375	34.2274	1082.72	3659.97	1788.84	1419.28	1317.2	1389.04	1343.3
376	35.3553	1083.81	3660.02	1788.21	1419.88	1316.8	1388.51	1341.93
377	36.4484	1084.94	3660.07	1787.57	1420.47	1316.41	1387.95	1340.55
378	37.5056	1086.1	3660.12	1786.9	1421.04	1316.05	1387.34	1339.14
379	38.5257	1087.29	3660.17	1786.21	1421.6	1315.7	1386.69	1337.72
380	39.5078	1088.52	3660.22	1785.51	1422.15	1315.37	1386	1336.28
381	40.4508	1089.78	3660.27	1784.78	1422.68	1315.06	1385.27	1334.83
382	41.354	1091.06	3660.32	1784.04	1423.19	1314.77	1384.5	1333.37
383	42.2164	1092.37	3660.37	1783.28	1423.69	1314.5	1383.69	1331.89
384	43.0371	1093.71	3660.42	1782.5	1424.17	1314.26	1382.84	1330.41
385	43.8153	1095.08	3660.47	1781.71	1424.63	1314.03	1381.96	1328.92
386	44.5503	1096.47	3660.52	1780.91	1425.08	1313.82	1381.04	1327.42
387	45.2414	1097.88	3660.57	1780.09	1425.51	1313.64	1380.08	1325.91
388	45.8877	1099.31	3660.62	1779.26	1425.92	1313.48	1379.09	1324.41
389	46.4888	1100.76	3660.67	1778.41	1426.31	1313.34	1378.07	1322.9
390	47.044	1102.23	3660.72	1777.55	1426.69	1313.22	1377.01	1321.38
391	47.5528	1103.71	3660.77	1776.69	1427.04	1313.13	1375.92	1319.87
392	48.0147	1105.22	3660.82	1775.81	1427.37	1313.05	1374.8	1318.36
393	48.4292	1106.73	3660.87	1774.93	1427.69	1313	1373.66	1316.86
394	48.7958	1108.26	3660.92	1774.03	1427.98	1312.97	1372.48	1315.36
395	49.1144	1109.8	3660.97	1773.13	1428.26	1312.97	1371.27	1313.87
396	49.3844	1111.34	3661.02	1772.23	1428.51	1312.99	1370.04	1312.38
397	49.6057	1112.9	3661.07	1771.32	1428.74	1313.03	1368.79	1310.91
398	49.7781	1114.46	3661.12	1770.4	1428.95	1313.09	1367.51	1309.45
399	49.9013	1116.03	3661.17	1769.49	1429.14	1313.18	1366.2	1307.99
400	49.9753	1117.59	3661.22	1768.57	1429.31	1313.28	1364.88	1306.56
401	50	1119.17	3661.27	1767.65	1429.46	1313.42	1363.53	1305.14
402	49.9753	1120.74	3661.32	1766.72	1429.59	1313.57	1362.17	1303.73
403	49.9013	1122.3	3661.37	1765.8	1429.69	1313.75	1360.79	1302.35
404	49.7781	1123.87	3661.42	1764.89	1429.77	1313.94	1359.39	1300.98
405	49.6057	1125.43	3661.47	1763.97	1429.84	1314.16	1357.98	1299.64
406	49.3844	1126.99	3661.52	1763.06	1429.88	1314.41	1356.55	1298.32
407	49.1144	1128.53	3661.57	1762.15	1429.89	1314.67	1355.12	1297.02
408	48.7958	1130.07	3661.62	1761.24	1429.89	1314.96	1353.67	1295.75
409	48.4292	1131.6	3661.67	1760.35	1429.86	1315.27	1352.21	1294.51
410	48.0147	1133.11	3661.72	1759.46	1429.82	1315.59	1350.74	1293.29
411	47.5528	1134.62	3661.77	1758.58	1429.75	1315.94	1349.27	1292.1
412	47.044	1136.1	3661.82	1757.71	1429.66	1316.31	1347.8	1290.95
413	46.4888	1137.57	3661.87	1756.84	1429.55	1316.7	1346.31	1289.82
414	45.8877	1139.02	3661.92	1755.99	1429.42	1317.11	1344.83	1288.73
415	45.2414	1140.45	3661.97	1755.15	1429.26	1317.54	1343.35	1287.68
416	44.5503	1141.86	3662.02	1754.33	1429.09	1317.99	1341.87	1286.66
417	43.8153	1143.25	3662.07	1753.51	1428.9	1318.46	1340.39	1285.67
418	43.0371	1144.62	3662.12	1752.71	1428.68	1318.94	1338.91	1284.73
419	42.2164	1145.96	3662.17	1751.93	1428.45	1319.45	1337.44	1283.82
420	41.354	1147.27	3662.22	1751.16	1428.2	1319.97	1335.97	1282.95
421	40.4508	1148.55	3662.27	1750.41	1427.92	1320.5	1334.52	1282.12
422	39.5078	1149.81	3662.32	1749.68	1427.63	1321.06	1333.07	1281.34
423	38.5257	1151.04	3662.37	1748.97	1427.32	1321.63	1331.64	1280.59
424	37.5056	1152.23	3662.42	1748.27	1426.99	1322.21	1330.21	1279.89
425	36.4484	1153.39	3662.47	1747.59	1426.64	1322.81	1328.81	1279.23
426	35.3553	1154.52	3662.52	1746.94	1426.28	1323.43	1327.41	1278.62
427	34.2274	1155.61	3662.57	1746.31	1425.9	1324.06	1326.04	1278.05
428	33.0656	1156.67	3662.62	1745.7	1425.5	1324.7	1324.68	1277.53
429	31.8712	1157.69	3662.67	1745.11	1425.08	1325.35	1323.34	1277.06
430	30.6454	1158.67	3662.72	1744.54	1424.65	1326.02	1322.03	1276.63
431	29.3893	1159.62	3662.77	1744	1424.21	1326.7	1320.74	1276.25
432	28.1042	1160.52	3662.82	1743.48	1423.74	1327.39	1319.47	1275.92
433	26.7913	1161.38	3662.87	1742.99	1423.27	1328.09	1318.22	1275.63
434	25.4521	1162.2	3662.92	1742.53	1422.78	1328.79	1317.01	1275.4
435	24.0877	1162.98	3662.97	1742.09	1422.27	1329.51	1315.82	1275.21
436	22.6995	1163.72	3663.02	1741.67	1421.76	1330.24	1314.66	1275.07
437	21.289	1164.41	3663.07	1741.29	1421.23	1330.97	1313.53	1274.99
438	19.8574	1165.05	3663.12	1740.93	1420.69	1331.71	1312.43	1274.95
439	18.4062	1165.65	3663.17	1740.6	1420.14	1332.46	1311.36	1274.96
440	16.9369	1166.21	3663.22	1740.3	1419.58	1333.21	1310.33	1275.02
441	15.4508	1166.72	3663.27	1740.02	1419.01	1333.96	1309.33	1275.13
442	13.9496	1167.18	3663.32	1739.78	1418.42	1334.72	1308.37	1275.28
443	12.4345	1167.59	3663.37	1739.56	1417.83	1335.49	1307.45	1275.49
444	10.9072	1167.96	3663.42	1739.38	1417.24	1336.25	1306.56	1275.75
445	9.36907	1168.28	3663.47	1739.22	1416.63	1337.02	1305.72	1276.05
446	7.82172	1168.55	3663.52	1739.09	1416.02	1337.79	1304.91	1276.41
447	6.26666	1168.77	3663.57	1739	1415.4	1338.56	1304.15	1276.81
448	4.70542	1168.94	3663.62	1738.93	1414.78	1339.33	1303.42	1277.26
449	3.13953	1169.07	3663.67	1738.89	1414.15	1340.1	1302.74	1277.75
450	1.57054	1169.14	3663.72	1738.89	1413.52	1340.87	1302.1	1278.29
451	2.75546e-14	1169.17	3663.77	1738.91	1412.88	1341.63	1301.51	1278.88
452	-1.57054	1169.14	3663.82	1738.97	1412.24	1342.39	1300.96	1279.52
453	-3.13953	1169.07	3663.87	1739.06	1411.6	1343.15	1300.45	1280.19
454	-4.70542	1168.94	3663.92	1739.17	1410.96	1343.9	1299.99	1280.92
455	-6.26666	1168.77	3663.97	1739.32	1410.31	1344.65	1299.58	1281.68
456	-7.82172	1168.55	3664.02	1739.5	1409.67	1345.39	1299.22	1282.49
457	-9.36907	1168.28	3664.07	1739.7	1409.03	1346.13	1298.9	1283.34
458	-10.9072	1167.96	3664.12	1739.94	1408.38	1346.86	1298.63	1284.23
459	-12.4345	1167.59	3664.17	1740.21	1407.75	1347.58	1298.4	1285.16
460	-13.9496	1167.18	3664.22	1740.5	1407.11	1348.29	1298.23	1286.12
461	-15.4508	1166.72	3664.27	1740.83	1406.47	1348.99	1298.1	1287.13
462	-16.9369	1166.21	3664.32	1741.18	1405.84	1349.68	1298.02	1288.17
463	-18.4062	1165.65	3664.37	1741.56	1405.22	1350.36	1297.99	1289.25
464	-19.8574	1165.05	3664.42	1741.97	1404.6	1351.03	1298.01	1290.36
465	-21.289	1164.41	3664.47	1742.41	1403.98	1351.69	1298.07	1291.51
466	-22.6995	1163.72	3664.52	1742.88	1403.38	1352.34	1298.19	1292.68
467	-24.0877	1162.98	3664.57	1743.37	1402.78	1352.97	1298.35	1293.89
468	-25.4521	1162.2	3664.62	1743.89	1402.19	1353.59	1298.56	1295.13
469	-26.7913	1161.38	3664.67	1744.44	1401.6	1354.2	1298.82	1296.4
470	-28.1042	1160.52	3664.72	1745.01	1401.03	1354.79	1299.13	1297.69
471	-29.3893	1159.62	3664.77	1745.61	1400.46	1355.36	1299.48	1299.01
472	-30.6454	1158.67	3664.82	1746.23	1399.91	1355.92	1299.88	1300.35
473	-31.8712	1157.69	3664.87	1746.87	1399.36	1356.47	1300.33	1301.72
474	-33.0656	1156.67	3664.92	1747.54	1398.83	1356.99	1300.83	1303.1
475	-34.2274	1155.61	3664.97	1748.23	1398.31	1357.5	1301.37	1304.51
476	-35.3553	1154.52	3665.02	1748.94	1397.8	1357.99	1301.95	1305.94
477	-36.4484	1153.39	3665.07	1749.68	1397.31	1358.47	1302.58	1307.38
478	-37.5056	1152.23	3665.12	1750.43	1396.83	1358.92	1303.25	1308.84
479	-38.5257	1151.04	3665.17	1751.21	1396.36	1359.36	1303.97	1310.31
480	-39.5078	1149.81	3665.22	1752	1395.91	1359.77	1304.73	1311.8
481	-40.4508	1148.55	3665.27	1752.81	1395.47	1360.17	1305.53	1313.29
482	-41.354	1147.27	3665.32	1753.64	1395.05	1360.55	1306.37	1314.8
483	-42.2164	1145.96	3665.37	1754.49	1394.65	1360.9	1307.25	1316.32
484	-43.0371	1144.62	3665.42	1755.35	1394.26	1361.24	1308.17	1317.84
485	-43.8153	1143.25	3665.47	1756.23	1393.89	1361.55	1309.13	1319.37
486	-44.5503	1141.86	3665.52	1757.12	1393.54	1361.85	1310.12	1320.9
487	-45.2414	1140.45	3665.57	1758.02	1393.2	1362.12	1311.15	1322.43
488	-45.8877	1139.02	3665.62	1758.94	1392.88	1362.37	1312.22	1323.97
489	-46.4888	1137.57	3665.67	1759.87	1392.58	1362.6	1313.32	1325.5
490	-47.044	1136.1	3665.72	1760.81	1392.3	1362.8	1314.45	1327.03
491	-47.5528	1134.62	3665.77	1761.76	1392.04	1362.99	1315.61	1328.56
492	-48.0147	1133.11	3665.82	1762.72	1391.8	1363.15	1316.8	1330.08
493	-48.4292	1131.6	3665.87	1763.69	1391.58	1363.29	1318.03	1331.6
494	-48.7958	1130.07	3665.92	1764.66	1391.37	1363.41	1319.28	1333.11
495	-49.1144	1128.53	3665.97	1765.64	1391.19	1363.5	1320.55	1334.6
496	-49.3844	1126.99	3666.02	1766.63	1391.03	1363.57	1321.85	1336.09
497	-49.6057	1125.43	3666.07	1767.62	1390.89	1363.62	1323.18	1337.57
498	-49.7781	1123.87	3666.12	1768.61	1390.77	1363.64	1324.53	1339.03
499	-49.9013	1122.3	3666.17	1769.61	1390.67	1363.65	1325.89	1340.47
500	-49.9753	1120.74	3666.22	1770.6	1390.59	1363.63	1327.28	1341.9
501	-50	1119.17	3666.27	1771.6	1390.53	1363.59	1328.69	1343.31
502	-49.9753	1117.59	3666.32	1772.6	1390.5	1363.52	1330.11	1344.7
503	-49.9013	1116.03	3666.37	1773.6	1390.48	1363.43	1331.55	1346.08
504	-49.7781	1114.46	3666.42	1774.59	1390.49	1363.32	1333	1347.43
505	-49.6057	1112.9	3666.47	1775.58	1390.52	1363.19	1334.47	1348.75
506	-49.3844	1111.34	3666.52	1776.57	1390.57	1363.04	1335.94	1350.05
507	-49.1144	1109.8	3666.57	1777.55	1390.64	1362.86	1337.43	1351.33
508	-48.7958	1108.26	3666.62	1778.53	1390.74	1362.67	1338.92	1352.58
509	-48.4292	1106.73	3666.67	1779.5	1390.85	1362.45	1340.42	1353.8
510	-48.0147	1105.22	3666.72	1780.46	1390.99	1362.21	1341.93	1354.99
511	-47.5528	1103.71	3666.77	1781.41	1391.14	1361.95	1343.44	1356.16
512	-47.044	1102.23	3666.82	1782.35	1391.32	1361.67	1344.95	1357.29
513	-46.4888	1100.76	3666.87	1783.29	1391.52	1361.37	1346.46	1358.39
514	-45.8877	1099.31	3666.92	1784.21	1391.74	1361.05	1347.97	1359.45
515	-45.2414	1097.88	3666.97	1785.12	1391.98	1360.71	1349.48	1360.48
516	-44.5503	1096.47	3667.02	1786.01	1392.24	1360.35	1350.99	1361.48
517	-43.8153	1095.08	3667.07	1786.89	1392.52	1359.97	1352.49	1362.44
518	-43.0371	1093.71	3667.12	1787.76	1392.83	1359.57	1353.98	1363.36
519	-42.2164	1092.37	3667.17	1788.61	1393.15	1359.16	1355.47	1364.25
520	-41.354	1091.06	3667.22	1789.45	1393.49	1358.73	1356.94	1365.1
521	-40.4508	1089.78	3667.27	1790.27	1393.85	1358.28	1358.41	1365.9
522	-39.5078	1088.52	3667.32	1791.07	1394.23	1357.82	1359.86	1366.67
523	-38.5257	1087.29	3667.37	1791.85	1394.63	1357.34	1361.3	1367.4
524	-37.5056	1086.1	3667.42	1792.61	1395.04	1356.84	1362.72	1368.08
525	-36.4484	1084.94	3667.47	1793.35	1395.48	1356.33	1364.13	1368.73
526	-35.3553	1083.81	3667.52	1794.08	1395.93	1355.8	1365.52	1369.33
527	-34.2274	1082.72	3667.57	1794.78	1396.4	1355.27	1366.89	1369.89
528	-33.0656	1081.66	3667.62	1795.45	1396.88	1354.71	1368.24	1370.4
529	-31.8712	1080.64	3667.67	1796.11	1397.38	1354.15	1369.57	1370.87
530	-30.6454	1079.66	3667.72	1796.74	1397.9	1353.57	1370.87	1371.3
531	-29.3893	1078.71	3667.77	1797.35	1398.43	1352.98	1372.15	1371.68
532	-28.1042	1077.81	3667.82	1797.94	1398.98	1352.39	1373.41	1372.02
533	-26.7913	1076.95	3667.87	1798.5	1399.54	1351.78	1374.64	1372.31
534	-25.4521	1076.13	3667.92	1799.03	1400.12	1351.16	1375.84	1372.55
535	-24.0877	1075.35	3667.97	1799.54	1400.71	1350.53	1377.02	1372.75
536	-22.6995	1074.62	3668.02	1800.03	1401.31	1349.9	1378.16	1372.9
537	-21.289	1073.92	3668.07	1800.48	1401.93	1349.26	1379.28	1373.01
538	-19.8574	1073.28	3668.12	1800.91	1402.55	1348.61	1380.36	1373.07
539	-18.4062	1072.68	3668.17	1801.31	1403.19	1347.95	1381.41	1373.08
540	-16.9369	1072.12	3668.22	1801.69	1403.84	1347.29	1382.42	1373.05
541	-15.4508	1071.61	3668.27	1802.03	1404.5	1346.63	1383.4	1372.97
542	-13.9496	1071.15	3668.32	1802.35	1405.16	1345.96	1384.35	1372.85
543	-12.4345	1070.74	3668.37	1802.64	1405.84	1345.28	1385.25	1372.68
544	-10.9072	1070.37	3668.42	1802.9	1406.53	1344.61	1386.12	1372.46
545	-9.36907	1070.05	3668.47	1803.13	1407.22	1343.93	1386.96	1372.2
546	-7.82172	1069.78	3668.52	1803.33	1407.92	1343.25	1387.75	1371.89
547	-6.26666	1069.56	3668.57	1803.51	1408.62	1342.57	1388.51	1371.54
548	-4.70542	1069.39	3668.62	1803.65	1409.33	1341.9	1389.22	1371.14
549	-3.13953	1069.26	3668.67	1803.76	1410.05	1341.22	1389.9	1370.7
550	-1.57054	1069.19	3668.72	1803.85	1410.77	1340.54	1390.53	1370.21
551	-1.22496e-13	1069.17	3668.77	1803.9	1411.49	1339.87	1391.12	1369.68
552	1.57054	1069.19	3668.82	1803.92	1412.22	1339.2	1391.67	1369.11
553	3.13953	1069.26	3668.87	1803.92	1412.95	1338.53	1392.17	1368.49
554	4.70542	1069.39	3668.92	1803.88	1413.68	1337.87	1392.64	1367.84
555	6.26666	1069.56	3668.97	1803.82	1414.41	1337.21	1393.05	1367.14
556	7.82172	1069.78	3669.02	1803.72	1415.14	1336.56	1393.43	1366.4
557	9.36907	1070.05	3669.07	1803.6	1415.87	1335.92	1393.76	1365.62
558	10.9072	1070.37	3669.12	1803.45	1416.6	1335.28	1394.04	1364.8
559	12.4345	1070.74	3669.17	1803.26	1417.33	1334.65	1394.28	1363.94
560	13.9496	1071.15	3669.22	1803.05	1418.05	1334.03	1394.48	1363.05
561	15.4508	1071.61	3669.27	1802.81	1418.77	1333.42	1394.63	1362.11
562	16.9369	1072.12	3669.32	1802.55	1419.49	1332.82	1394.73	1361.15
563	18.4062	1072.68	3669.37	1802.25	1420.21	1332.23	1394.79	1360.14
564	19.8574	1073.28	3669.42	1801.93	1420.92	1331.65	1394.8	1359.1
565	21.289	1073.92	3669.47	1801.57	1421.62	1331.09	1394.77	1358.03
566	22.6995	1074.62	3669.52	1801.2	1422.31	1330.53	1394.69	1356.93
567	24.0877	1075.35	3669.57	1800.79	1423	1329.99	1394.56	1355.79
568	25.4521	1076.13	3669.62	1800.36	1423.69	1329.46	1394.39	1354.63
569	26.7913	1076.95	3669.67	1799.9	1424.36	1328.95	1394.18	1353.44
570	28.1042	1077.81	3669.72	1799.42	1425.02	1328.45	1393.92	1352.21
571	29.3893	1078.71	3669.77	1798.92	1425.68	1327.96	1393.62	1350.96
572	30.6454	1079.66	3669.82	1798.39	1426.32	1327.49	1393.27	1349.69
573	31.8712	1080.64	3669.87	1797.83	1426.95	1327.04	1392.88	1348.39
574	33.0656	1081.66	3669.92	1797.25	1427.58	1326.61	1392.44	1347.07
575	34.2274	1082.72	3669.97	1796.65	1428.19	1326.19	1391.96	1345.73
576	35.3553	1083.81	3670.02	1796.03	1428.78	1325.79	1391.44	1344.36
577	36.4484	1084.94	3670.07	1795.39	1429.37	1325.41	1390.87	1342.98
578	37.5056	1086.1	3670.12	1794.73	1429.94	1325.04	1390.26	1341.57
579	38.5257	1087.29	3670.17	1794.04	1430.49	1324.7	1389.62	1340.16
580	39.5078	1088.52	3670.22	1793.34	1431.04	1324.37	1388.93	1338.72
581	40.4508	1089.78	3670.27	1792.62	1431.56	1324.06	1388.2	1337.27
582	41.354	1091.06	3670.32	1791.88	1432.07	1323.78	1387.43	1335.81
583	42.2164	1092.37	3670.37	1791.12	1432.57	1323.51	1386.62	1334.34
584	43.0371	1093.71	3670.42	1790.35	1433.05	1323.27	1385.78	1332.86
585	43.8153	1095.08	3670.47	1789.56	1433.51	1323.04	1384.9	1331.37
586	44.5503	1096.47	3670.52	1788.76	1433.95	1322.84	1383.98	1329.88
587	45.2414	1097.88	3670.57	1787.95	1434.38	1322.66	1383.03	1328.38
588	45.8877	1099.31	3670.62	1787.12	1434.79	1322.5	1382.04	1326.87
589	46.4888	1100.76	3670.67	1786.28	1435.18	1322.36	1381.02	1325.36
590	47.044	1102.23	3670.72	1785.43	1435.55	1322.24	1379.96	1323.86
591	47.5528	1103.71	3670.77	1784.56	1435.9	1322.15	1378.88	1322.35
592	48.0147	1105.22	3670.82	1783.69	1436.23	1322.07	1377.76	1320.84
593	48.4292	1106.73	3670.87	1782.81	1436.55	1322.02	1376.61	1319.34
594	48.7958	1108.26	3670.92	1781.92	1436.84	1322	1375.44	1317.84
595	49.1144	1109.8	3670.97	1781.03	1437.11	1321.99	1374.24	1316.36
596	49.3844	1111.34	3671.02	1780.13	1437.36	1322.01	1373.01	1314.87
597	49.6057	1112.9	3671.07	1779.22	1437.6	1322.05	1371.76	1313.4
598	49.7781	1114.46	3671.12	1778.31	1437.81	1322.11	1370.48	1311.94
599	49.9013	1116.03	3671.17	1777.4	1438	1322.2	1369.18	1310.49
600	49.9753	1117.59	3671.22	1776.48	1438.16	1322.31	1367.86	1309.06
601	50	1119.17	3671.27	1775.56	1438.31	1322.44	1366.52	1307.64
602	49.9753	1120.74	3671.32	1774.65	1438.44	1322.59	1365.16	1306.24
603	49.9013	1122.3	3671.37	1773.73	1438.54	1322.77	1363.78	1304.86
604	49.7781	1123.87	3671.42	1772.82	1438.62	1322.96	1362.39	1303.5
605	49.6057	1125.43	3671.47	1771.9	1438.69	1323.18	1360.98	1302.16
606	49.3844	1126.99	3671.52	1771	1438.73	1323.43	1359.56	1300.84
607	49.1144	1128.53	3671.57	1770.09	1438.74	1323.69	1358.12	1299.55
608	48.7958	1130.07	3671.62	1769.19	1438.74	1323.97	1356.68	1298.28
609	48.4292	1131.6	3671.67	1768.3	1438.72	1324.28	1355.22	1297.04
610	48.0147	1133.11	3671.72	1767.42	1438.67	1324.6	1353.76	1295.82
611	47.5528	1134.62	3671.77	1766.54	1438.6	1324.95	1352.29	1294.64
612	47.044	1136.1	3671.82	1765.67	1438.51	1325.32	1350.82	1293.49
613	46.4888	1137.57	3671.87	1764.81	1438.4	1325.71	1349.34	1292.36
614	45.8877	1139.02	3671.92	1763.97	1438.27	1326.11	1347.86	1291.28
615	45.2414	1140.45	3671.97	1763.13	1438.12	1326.54	1346.38	1290.22
616	44.5503	1141.86	3672.02	1762.31	1437.95	1326.99	1344.9	1289.2
617	43.8153	1143.25	3672.07	1761.5	1437.76	1327.45	1343.43	1288.22
618	43.0371	1144.62	3672.12	1760.7	1437.55	1327.93	1341.95	1287.28
619	42.2164	1145.96	3672.17	1759.92	1437.31	1328.43	1340.49	1286.37
620	41.354	1147.27	3672.22	1759.16	1437.06	1328.95	1339.03	1285.51
621	40.4508	1148.55	3672.27	1758.41	1436.79	1329.49	1337.57	1284.68
622	39.5078	1149.81	3672.32	1757.68	1436.5	1330.04	1336.13	1283.9
623	38.5257	1151.04	3672.37	1756.97	1436.19	1330.6	1334.7	1283.15
624	37.5056	1152.23	3672.42	1756.28	1435.87	1331.19	1333.28	1282.45
625	36.4484	1153.39	3672.47	1755.61	1435.52	1331.78	1331.88	1281.8
626	35.3553	1154.52	3672.52	1754.96	1435.16	1332.39	1330.49	1281.19
627	34.2274	1155.61	3672.57	1754.33	1434.78	1333.02	1329.12	1280.62
628	33.0656	1156.67	3672.62	1753.72	1434.38	1333.66	1327.76	1280.1
629	31.8712	1157.69	3672.67	1753.14	1433.97	1334.31	1326.43	1279.63
630	30.6454	1158.67	3672.72	1752.57	1433.54	1334.97	1325.12	1279.2
631	29.3893	1159.62	3672.77	1752.03	1433.1	1335.64	1323.83	1278.82
632	28.1042	1160.52	3672.82	1751.52	1432.64	1336.33	1322.56	1278.49
633	26.7913	1161.38	3672.87	1751.03	1432.17	1337.02	1321.32	1278.21
634	25.4521	1162.2	3672.92	1750.57	1431.68	1337.73	1320.11	1277.97
635	24.0877	1162.98	3672.97	1750.13	1431.18	1338.44	1318.92	1277.79
636	22.6995	1163.72	3673.02	1749.72	1430.67	1339.16	1317.76	1277.65
637	21.289	1164.41	3673.07	1749.34	1430.14	1339.89	1316.64	1277.56
638	19.8574	1165.05	3673.12	1748.98	1429.61	1340.62	1315.54	1277.53
639	18.4062	1165.65	3673.17	1748.65	1429.06	1341.36	1314.48	1277.54
640	16.9369	1166.21	3673.22	1748.35	1428.5	1342.11	1313.45	1277.6
641	15.4508	1166.72	3673.27	1748.08	1427.94	1342.86	1312.46	1277.71
642	13.9496	1167.18	3673.32	1747.83	1427.36	1343.62	1311.5	1277.86
643	12.4345	1167.59	3673.37	1747.62	1426.77	1344.38	1310.58	1278.07
644	10.9072	1167.96	3673.42	1747.43	1426.18	1345.14	1309.7	1278.33
645	9.36907	1168.28	3673.47	1747.28	1425.58	1345.9	1308.85	1278.63
646	7.82172	1168.55	3673.52	1747.15	1424.97	1346.67	1308.05	1278.99
647	6.26666	1168.77	3673.57	1747.06	1424.36	1347.43	1307.28	1279.39
648	4.70542	1168.94	3673.62	1746.99	1423.74	1348.2	1306.56	1279.84
649	3.13953	1169.07	3673.67	1746.96	1423.11	1348.96	1305.88	1280.33
650	1.57054	1169.14	3673.72	1746.95	1422.48	1349.72	1305.25	1280.87
651	-4.90168e-14	1169.17	3673.77	1746.98	1421.85	1350.48	1304.65	1281.46
652	-1.57054	1169.14	3673.82	1747.03	1421.22	1351.24	1304.11	1282.09
653	-3.13953	1169.07	3673.87	1747.12	1420.58	1351.99	1303.6	1282.77
654	-4.70542	1168.94	3673.92	1747.23	1419.94	1352.74	1303.14	1283.49
655	-6.26666	1168.77	3673.97	1747.38	1419.3	1353.48	1302.73	1284.25
656	-7.82172	1168.55	3674.02	1747.56	1418.66	1354.22	1302.37	1285.06
657	-9.36907	1168.28	3674.07	1747.76	1418.02	1354.95	1302.05	1285.91
658	-10.9072	1167.96	3674.12	1748	1417.39	1355.68	1301.78	1286.8
659	-12.4345	1167.59	3674.17	1748.26	1416.75	1356.39	1301.56	1287.72
660	-13.9496	1167.18	3674.22	1748.56	1416.12	1357.1	1301.38	1288.69
661	-15.4508	1166.72	3674.27	1748.88	1415.49	1357.8	1301.26	1289.69
662	-16.9369	1166.21	3674.32	1749.24	1414.86	1358.49	1301.18	1290.73
663	-18.4062	1165.65	3674.37	1749.62	1414.24	1359.16	1301.15	1291.81
664	-19.8574	1165.05	3674.42	1750.03	1413.63	1359.83	1301.17	1292.92
665	-21.289	1164.41	3674.47	1750.46	1413.02	1360.48	1301.23	1294.06
666	-22.6995	1163.72	3674.52	1750.93	1412.41	1361.13	1301.35	1295.24
667	-24.0877	1162.98	3674.57	1751.42	1411.82	1361.76	1301.51	1296.45
668	-25.4521	1162.2	3674.62	1751.94	1411.23	1362.37	1301.72	1297.68
669	-26.7913	1161.38	3674.67	1752.48	1410.65	1362.97	1301.98	1298.94
670	-28.1042	1160.52	3674.72	1753.05	1410.08	1363.56	1302.29	1300.24
671	-29.3893	1159.62	3674.77	1753.64	1409.52	1364.13	1302.64	1301.55
672	-30.6454	1158.67	3674.82	1754.26	1408.97	1364.69	1303.04	1302.89
673	-31.8712	1157.69	3674.87	1754.9	1408.43	1365.23	1303.49	1304.26
674	-33.0656	1156.67	3674.92	1755.57	1407.9	1365.75	1303.98	1305.64
675	-34.2274	1155.61	3674.97	1756.26	1407.38	1366.26	1304.52	1307.05
676	-35.3553	1154.52	3675.02	1756.97	1406.88	1366.75	1305.11	1308.47
677	-36.4484	1153.39	3675.07	1757.7	1406.39	1367.22	1305.73	1309.91
678	-37.5056	1152.23	3675.12	1758.45	1405.91	1367.67	1306.41	1311.37
679	-38.5257	1151.04	3675.17	1759.22	1405.45	1368.11	1307.12	1312.84
680	-39.5078	1149.81	3675.22	1760.01	1405	1368.52	1307.88	1314.32
681	-40.4508	1148.55	3675.27	1760.82	1404.57	1368.91	1308.68	1315.82
682	-41.354	1147.27	3675.32	1761.64	1404.15	1369.29	1309.52	1317.32
683	-42.2164	1145.96	3675.37	1762.49	1403.75	1369.64	1310.4	1318.83
684	-43.0371	1144.62	3675.42	1763.35	1403.36	1369.98	1311.31	1320.35
685	-43.8153	1143.25	3675.47	1764.22	1403	1370.29	1312.27	1321.88
686	-44.5503	1141.86	3675.52	1765.11	1402.64	1370.58	1313.26	1323.41
687	-45.2414	1140.45	3675.57	1766.01	1402.31	1370.85	1314.29	1324.94
688	-45.8877	1139.02	3675.62	1766.92	1402	1371.1	1315.35	1326.47
689	-46.4888	1137.57	3675.67	1767.85	1401.7	1371.33	1316.45	1328
690	-47.044	1136.1	3675.72	1768.78	1401.42	1371.53	1317.58	1329.53
691	-47.5528	1134.62	3675.77	1769.73	1401.16	1371.72	1318.74	1331.06
692	-48.0147	1133.11	3675.82	1770.68	1400.92	1371.88	1319.93	1332.58
693	-48.4292	1131.6	3675.87	1771.65	1400.7	1372.02	1321.15	1334.09
694	-48.7958	1130.07	3675.92	1772.62	1400.5	1372.13	1322.4	1335.59
695	-49.1144	1128.53	3675.97	1773.59	1400.32	1372.23	1323.67	1337.09
696	-49.3844	1126.99	3676.02	1774.58	1400.16	1372.3	1324.97	1338.58
697	-49.6057	1125.43	3676.07	1775.56	1400.02	1372.35	1326.29	1340.05
698	-49.7781	1123.87	3676.12	1776.55	1399.9	1372.37	1327.63	1341.51
699	-49.9013	1122.3	3676.17	1777.54	1399.8	1372.38	1329	1342.95
700	-49.9753	1120.74	3676.22	1778.54	1399.72	1372.36	1330.39	1344.38
701	-50	1119.17	3676.27	1779.53	1399.67	1372.31	1331.79	1345.79
702	-49.9753	1117.59	3676.32	1780.52	1399.63	1372.25	1333.21	1347.17
703	-49.9013	1116.03	3676.37	1781.52	1399.62	1372.16	1334.65	1348.54
704	-49.7781	1114.46	3676.42	1782.51	1399.63	1372.06	1336.09	1349.89
705	-49.6057	1112.9	3676.47	1783.49	1399.65	1371.92	1337.56	1351.22
706	-49.3844	1111.34	3676.52	1784.48	1399.71	1371.77	1339.03	1352.52
707	-49.1144	1109.8	3676.57	1785.45	1399.78	1371.6	1340.51	1353.79
708	-48.7958	1108.26	3676.62	1786.43	1399.87	1371.4	1342	1355.04
709	-48.4292	1106.73	3676.67	1787.39	1399.98	1371.19	1343.5	1356.26
710	-48.0147	1105.22	3676.72	1788.35	1400.12	1370.95	1345	1357.45
711	-47.5528	1103.71	3676.77	1789.3	1400.28	1370.69	1346.51	1358.61
712	-47.044	1102.23	3676.82	1790.24	1400.45	1370.41	1348.02	1359.74
713	-46.4888	1100.76	3676.87	1791.17	1400.65	1370.11	1349.53	1360.84
714	-45.8877	1099.31	3676.92	1792.08	1400.87	1369.8	1351.03	1361.9
715	-45.2414	1097.88	3676.97	1792.99	1401.11	1369.46	1352.54	1362.93
716	-44.5503	1096.47	3677.02	1793.88	1401.37	1369.1	1354.04	1363.92
717	-43.8153	1095.08	3677.07	1794.76	1401.65	1368.73	1355.54	1364.88
718	-43.0371	1093.71	3677.12	1795.62	1401.95	1368.33	1357.03	1365.81
719	-42.2164	1092.37	3677.17	1796.47	1402.27	1367.92	1358.51	1366.69
720	-41.354	1091.06	3677.22	1797.3	1402.61	1367.5	1359.98	1367.54
721	-40.4508	1089.78	3677.27	1798.12	1402.97	1367.05	1361.45	1368.34
722	-39.5078	1088.52	3677.32	1798.91	1403.34	1366.59	1362.9	1369.11
723	-38.5257	1087.29	3677.37	1799.69	1403.74	1366.11	1364.33	1369.84
724	-37.5056	1086.1	3677.42	1800.45	1404.15	1365.62	1365.75	1370.52
725	-36.4484	1084.94	3677.47	1801.19	1404.59	1365.11	1367.16	1371.16
726	-35.3553	1083.81	3677.52	1801.91	1405.03	1364.59	1368.54	1371.76
727	-34.2274	1082.72	3677.57	1802.61	1405.5	1364.06	1369.91	1372.32
728	-33.0656	1081.66	3677.62	1803.29	1405.98	1363.51	1371.26	1372.83
729	-31.8712	1080.64	3677.67	1803.94	1406.48	1362.95	1372.59	1373.3
730	-30.6454	1079.66	3677.72	1804.57	1407	1362.38	1373.89	1373.73
731	-29.3893	1078.71	3677.77	1805.18	1407.53	1361.79	1375.17	1374.11
732	-28.1042	1077.81	3677.82	1805.76	1408.07	1361.2	1376.42	1374.45
733	-26.7913	1076.95	3677.87	1806.32	1408.63	1360.59	1377.65	1374.74
734	-25.4521	1076.13	3677.92	1806.85	1409.2	1359.98	1378.85	1374.98
735	-24.0877	1075.35	3677.97	1807.36	1409.79	1359.36	1380.02	1375.18
736	-22.6995	1074.62	3678.02	1807.84	1410.39	1358.73	1381.16	1375.33
737	-21.289	1073.92	3678.07	1808.29	1411	1358.09	1382.27	1375.44
738	-19.8574	1073.28	3678.12	1808.72	1411.62	1357.45	1383.35	1375.5
739	-18.4062	1072.68	3678.17	1809.12	1412.26	1356.79	1384.4	1375.52
740	-16.9369	1072.12	3678.22	1809.5	1412.9	1356.14	1385.41	1375.48
741	-15.4508	1071.61	3678.27	1809.84	1413.55	1355.48	1386.39	1375.41
742	-13.9496	1071.15	3678.32	1810.16	1414.22	1354.81	1387.34	1375.28
743	-12.4345	1070.74	3678.37	1810.44	1414.89	1354.15	1388.24	1375.11
744	-10.9072	1070.37	3678.42	1810.7	1415.57	1353.48	1389.11	1374.9
745	-9.36907	1070.05	3678.47	1810.93	1416.26	1352.8	1389.94	1374.64
746	-7.82172	1069.78	3678.52	1811.14	1416.95	1352.13	1390.74	1374.33
747	-6.26666	1069.56	3678.57	1811.31	1417.65	1351.46	1391.49	1373.98
748	-4.70542	1069.39	3678.62	1811.45	1418.36	1350.78	1392.2	1373.58
749	-3.13953	1069.26	3678.67	1811.56	1419.07	1350.11	1392.88	1373.14
750	-1.57054	1069.19	3678.72	1811.65	1419.79	1349.44	1393.51	1372.65
751	-1.34742e-13	1069.17	3678.77	1811.7	1420.51	1348.77	1394.1	1372.13
752	1.57054	1069.19	3678.82	1811.73	1421.23	1348.1	1394.65	1371.55
753	3.13953	1069.26	3678.87	1811.72	1421.95	1347.44	1395.15	1370.94
754	4.70542	1069.39	3678.92	1811.68	1422.68	1346.79	1395.61	1370.28
755	6.26666	1069.56	3678.97	1811.62	1423.41	1346.13	1396.03	1369.59
756	7.82172	1069.78	3679.02	1811.53	1424.13	1345.49	1396.4	1368.85
757	9.36907	1070.05	3679.07	1811.4	1424.86	1344.85	1396.73	1368.07
758	10.9072	1070.37	3679.12	1811.25	1425.59	1344.22	1397.02	1367.25
759	12.4345	1070.74	3679.17	1811.07	1426.31	1343.59	1397.26	1366.4
760	13.9496	1071.15	3679.22	1810.86	1427.03	1342.98	1397.45	1365.5
761	15.4508	1071.61	3679.27	1810.62	1427.75	1342.37	1397.6	1364.57
762	16.9369	1072.12	3679.32	1810.36	1428.46	1341.77	1397.7	1363.61
763	18.4062	1072.68	3679.37	1810.06	1429.17	1341.19	1397.76	1362.61
764	19.8574	1073.28	3679.42	1809.74	1429.88	1340.61	1397.78	1361.57
765	21.289	1073.92	3679.47	1809.39	1430.57	1340.05	1397.74	1360.5
766	22.6995	1074.62	3679.52	1809.01	1431.27	1339.5	1397.67	1359.4
767	24.0877	1075.35	3679.57	1808.61	1431.95	1338.96	1397.54	1358.27
768	25.4521	1076.13	3679.62	1808.18	1432.63	1338.44	1397.37	1357.11
769	26.7913	1076.95	3679.67	1807.73	1433.3	1337.93	1397.16	1355.91
770	28.1042	1077.81	3679.72	1807.25	1433.96	1337.43	1396.9	1354.69
771	29.3893	1078.71	3679.77	1806.74	1434.61	1336.95	1396.6	1353.45
772	30.6454	1079.66	3679.82	1806.22	1435.25	1336.49	1396.25	1352.18
773	31.8712	1080.64	3679.87	1805.66	1435.88	1336.04	1395.86	1350.88
774	33.0656	1081.66	3679.92	1805.09	1436.5	1335.6	1395.42	1349.56
775	34.2274	1082.72	3679.97	1804.49	1437.11	1335.19	1394.95	1348.22
776	35.3553	1083.81	3680.02	1803.87	1437.7	1334.79	1394.42	1346.86
777	36.4484	1084.94	3680.07	1803.23	1438.28	1334.41	1393.86	1345.48
778	37.5056	1086.1	3680.12	1802.57	1438.85	1334.05	1393.26	1344.08
779	38.5257	1087.29	3680.17	1801.89	1439.4	1333.71	1392.61	1342.66
780	39.5078	1088.52	3680.22	1801.19	1439.94	1333.39	1391.92	1341.23
781	40.4508	1089.78	3680.27	1800.48	1440.46	1333.08	1391.2	1339.79
782	41.354	1091.06	3680.32	1799.74	1440.97	1332.8	1390.43	1338.33
783	42.2164	1092.37	3680.37	1798.99	1441.46	1332.53	1389.62	1336.86
784	43.0371	1093.71	3680.42	1798.22	1441.94	1332.29	1388.78	1335.38
785	43.8153	1095.08	3680.47	1797.44	1442.4	1332.07	1387.9	1333.9
786	44.5503	1096.47	3680.52	1796.64	1442.84	1331.87	1386.99	1332.41
787	45.2414	1097.88	3680.57	1795.83	1443.27	1331.69	1386.04	1330.91
788	45.8877	1099.31	3680.62	1795	1443.67	1331.53	1385.05	1329.41
789	46.4888	1100.76	3680.67	1794.17	1444.06	1331.39	1384.03	1327.9
790	47.044	1102.23	3680.72	1793.32	1444.43	1331.28	1382.98	1326.4
791	47.5528	1103.71	3680.77	1792.46	1444.78	1331.18	1381.9	1324.89
792	48.0147	1105.22	3680.82	1791.59	1445.11	1331.11	1380.78	1323.39
793	48.4292	1106.73	3680.87	1790.71	1445.42	1331.06	1379.64	1321.89
794	48.7958	1108.26	3680.92	1789.83	1445.71	1331.03	1378.47	1320.4
795	49.1144	1109.8	3680.97	1788.94	1445.98	1331.03	1377.27	1318.91
796	49.3844	1111.34	3681.02	1788.04	1446.23	1331.05	1376.05	1317.44
797	49.6057	1112.9	3681.07	1787.14	1446.46	1331.09	1374.8	1315.97
798	49.7781	1114.46	3681.12	1786.24	1446.67	1331.15	1373.52	1314.51
799	49.9013	1116.03	3681.17	1785.33	1446.86	1331.24	1372.23	1313.07
800	49.9753	1117.59	3681.22	1784.42	1447.03	1331.35	1370.91	1311.64
801	50	1119.17	3681.27	1783.5	1447.18	1331.48	1369.57	1310.22
802	49.9753	1120.74	3681.32	1782.59	1447.3	1331.63	1368.21	1308.82
803	49.9013	1122.3	3681.37	1781.68	1447.41	1331.8	1366.84	1307.44
804	49.7781	1123.87	3681.42	1780.77	1447.49	1332	1365.45	1306.08
805	49.6057	1125.43	3681.47	1779.86	1447.55	1332.22	1364.04	1304.75
806	49.3844	1126.99	3681.52	1778.96	1447.59	1332.46	1362.62	1303.43
807	49.1144	1128.53	3681.57	1778.06	1447.61	1332.72	1361.19	1302.14
808	48.7958	1130.07	3681.62	1777.16	1447.61	1333	1359.75	1300.88
809	48.4292	1131.6	3681.67	1776.27	1447.58	1333.31	1358.3	1299.64
810	48.0147	1133.11	3681.72	1775.39	1447.54	1333.63	1356.84	1298.43
811	47.5528	1134.62	3681.77	1774.52	1447.47	1333.98	1355.38	1297.25
812	47.044	1136.1	3681.82	1773.66	1447.38	1334.34	1353.91	1296.1
813	46.4888	1137.57	3681.87	1772.8	1447.27	1334.73	1352.44	1294.98
814	45.8877	1139.02	3681.92	1771.96	1447.14	1335.13	1350.96	1293.89
815	45.2414	1140.45	3681.97	1771.13	1446.99	1335.56	1349.48	1292.84
816	44.5503	1141.86	3682.02	1770.31	1446.82	1336	1348.01	1291.82
817	43.8153	1143.25	3682.07	1769.51	1446.63	1336.46	1346.54	1290.85
818	43.0371	1144.62	3682.12	1768.71	1446.42	1336.94	1345.07	1289.9
819	42.2164	1145.96	3682.17	1767.94	1446.19	1337.44	1343.6	1289
820	41.354	1147.27	3682.22	1767.18	1445.94	1337.95	1342.15	1288.14
821	40.4508	1148.55	3682.27	1766.44	1445.67	1338.48	1340.7	1287.31
822	39.5078	1149.81	3682.32	1765.71	1445.38	1339.03	1339.26	1286.53
823	38.5257	1151.04	3682.37	1765	1445.08	1339.59	1337.83	1285.79
824	37.5056	1152.23	3682.42	1764.31	1444.75	1340.17	1336.42	1285.09
825	36.4484	1153.39	3682.47	1763.65	1444.41	1340.76	1335.02	1284.44
826	35.3553	1154.52	3682.52	1763	1444.05	1341.37	1333.63	1283.83
827	34.2274	1155.61	3682.57	1762.37	1443.68	1341.99	1332.26	1283.27
828	33.0656	1156.67	3682.62	1761.77	1443.28	1342.63	1330.91	1282.75
829	31.8712	1157.69	3682.67	1761.18	1442.87	1343.27	1329.58	1282.27
830	30.6454	1158.67	3682.72	1760.62	1442.45	1343.93	1328.28	1281.85
831	29.3893	1159.62	3682.77	1760.09	1442.01	1344.6	1326.99	1281.47
832	28.1042	1160.52	3682.82	1759.58	1441.55	1345.28	1325.73	1281.14
833	26.7913	1161.38	3682.87	1759.09	1441.08	1345.97	1324.49	1280.86
834	25.4521	1162.2	3682.92	1758.63	1440.6	1346.67	1323.28	1280.63
835	24.0877	1162.98	3682.97	1758.19	1440.1	1347.38	1322.1	1280.44
836	22.6995	1163.72	3683.02	1757.79	1439.59	1348.1	1320.94	1280.3
837	21.289	1164.41	3683.07	1757.4	1439.07	1348.82	1319.82	1280.22
838	19.8574	1165.05	3683.12	1757.05	1438.54	1349.55	1318.73	1280.18
839	18.4062	1165.65	3683.17	1756.72	1438	1350.29	1317.67	1280.19
840	16.9369	1166.21	3683.22	1756.42	1437.44	1351.03	1316.64	1280.25
841	15.4508	1166.72	3683.27	1756.15	1436.88	1351.78	1315.65	1280.36
842	13.9496	1167.18	3683.32	1755.91	1436.31	1352.53	1314.69	1280.52
843	12.4345	1167.59	3683.37	1755.7	1435.72	1353.28	1313.78	1280.73
844	10.9072	1167.96	3683.42	1755.51	1435.13	1354.04	1312.89	1280.98
845	9.36907	1168.28	3683.47	1755.36	1434.54	1354.8	1312.05	1281.29
846	7.82172	1168.55	3683.52	1755.23	1433.93	1355.56	1311.25	1281.64
847	6.26666	1168.77	3683.57	1755.14	1433.32	1356.32	1310.49	1282.04
848	4.70542	1168.94	3683.62	1755.07	1432.71	1357.08	1309.77	1282.49
849	3.13953	1169.07	3683.67	1755.04	1432.09	1357.84	1309.09	1282.98
850	1.57054	1169.14	3683.72	1755.03	1431.46	1358.6	1308.46	1283.52
851	-3.67704e-14	1169.17	3683.77	1755.06	1430.84	1359.35	1307.87	1284.11
852	-1.57054	1169.14	3683.82	1755.11	1430.21	1360.1	1307.32	1284.74
853	-3.13953	1169.07	3683.87	1755.2	1429.57	1360.85	1306.82	1285.42
854	-4.70542	1168.94	3683.92	1755.32	1428.94	1361.6	1306.36	1286.14
855	-6.26666	1168.77	3683.97	1755.46	1428.31	1362.33	1305.95	1286.9
856	-7.82172	1168.55	3684.02	1755.64	1427.67	1363.07	1305.59	1287.7
857	-9.36907	1168.28	3684.07	1755.84	1427.04	1363.79	1305.27	1288.55
858	-10.9072	1167.96	3684.12	1756.08	1426.4	1364.51	1305	1289.44
859	-12.4345	1167.59	3684.17	1756.34	1425.77	1365.23	1304.78	1290.36
860	-13.9496	1167.18	3684.22	1756.64	1425.14	1365.93	1304.61	1291.33
861	-15.4508	1166.72	3684.27	1756.96	1424.52	1366.62	1304.48	1292.33
862	-16.9369	1166.21	3684.32	1757.31	1423.9	1367.31	1304.4	1293.37
863	-18.4062	1165.65	3684.37	1757.69	1423.28	1367.98	1304.37	1294.44
864	-19.8574	1165.05	3684.42	1758.1	1422.67	1368.64	1304.39	1295.55
865	-21.289	1164.41	3684.47	1758.53	1422.06	1369.29	1304.46	1296.69
866	-22.6995	1163.72	3684.52	1759	1421.47	1369.93	1304.58	1297.87
867	-24.0877	1162.98	3684.57	1759.49	1420.87	1370.56	1304.74	1299.07
868	-25.4521	1162.2	3684.62	1760	1420.29	1371.17	1304.95	1300.3
869	-26.7913	1161.38	3684.67	1760.54	1419.71	1371.77	1305.21	1301.57
870	-28.1042	1160.52	3684.72	1761.11	1419.15	1372.35	1305.51	1302.85
871	-29.3893	1159.62	3684.77	1761.7	1418.59	1372.92	1305.87	1304.17
872	-30.6454	1158.67	3684.82	1762.32	1418.04	1373.47	1306.27	1305.51
873	-31.8712	1157.69	3684.87	1762.96	1417.51	1374.01	1306.72	1306.87
874	-33.0656	1156.67	3684.92	1763.62	1416.98	1374.53	1307.21	1308.25
875	-34.2274	1155.61	3684.97	1764.3	1416.47	1375.04	1307.75	1309.65
876	-35.3553	1154.52	3685.02	1765.01	1415.97	1375.52	1308.33	1311.07
877	-36.4484	1153.39	3685.07	1765.74	1415.48	1375.99	1308.96	1312.51
878	-37.5056	1152.23	3685.12	1766.49	1415.01	1376.44	1309.63	1313.97
879	-38.5257	1151.04	3685.17	1767.25	1414.55	1376.87	1310.34	1315.43
880	-39.5078	1149.81	3685.22	1768.04	1414.1	1377.28	1311.1	1316.92
881	-40.4508	1148.55	3685.27	1768.85	1413.67	1377.68	1311.89	1318.41
882	-41.354	1147.27	3685.32	1769.67	1413.26	1378.05	1312.73	1319.91
883	-42.2164	1145.96	3685.37	1770.51	1412.86	1378.4	1313.61	1321.42
884	-43.0371	1144.62	3685.42	1771.36	1412.48	1378.73	1314.52	1322.94
885	-43.8153	1143.25	3685.47	1772.23	1412.11	1379.04	1315.48	1324.46
886	-44.5503	1141.86	3685.52	1773.12	1411.76	1379.33	1316.47	1325.99
887	-45.2414	1140.45	3685.57	1774.01	1411.43	1379.6	1317.49	1327.51
888	-45.8877	1139.02	3685.62	1774.92	1411.12	1379.85	1318.56	1329.04
889	-46.4888	1137.57	3685.67	1775.85	1410.83	1380.08	1319.65	1330.57
890	-47.044	1136.1	3685.72	1776.78	1410.55	1380.28	1320.78	1332.1
891	-47.5528	1134.62	3685.77	1777.72	1410.29	1380.46	1321.93	1333.62
892	-48.0147	1133.11	3685.82	1778.67	1410.05	1380.62	1323.12	1335.14
893	-48.4292	1131.6	3685.87	1779.63	1409.83	1380.76	1324.34	1336.65
894	-48.7958	1130.07	3685.92	1780.6	1409.64	1380.88	1325.58	1338.15
895	-49.1144	1128.53	3685.97	1781.57	1409.46	1380.97	1326.85	1339.65
896	-49.3844	1126.99	3686.02	1782.55	1409.3	1381.04	1328.15	1341.13
897	-49.6057	1125.43	3686.07	1783.53	1409.16	1381.09	1329.47	1342.6
898	-49.7781	1123.87	3686.12	1784.51	1409.04	1381.12	1330.81	1344.05
899	-49.9013	1122.3	3686.17	1785.5	1408.94	1381.12	1332.17	1345.5
900	-49.9753	1120.74	3686.22	1786.49	1408.87	1381.1	1333.56	1346.92
901	-50	1119.17	3686.27	1787.48	1408.81	1381.06	1334.96	1348.33
902	-49.9753	1117.59	3686.32	1788.47	1408.78	1381	1336.37	1349.71
903	-49.9013	1116.03	3686.37	1789.46	1408.76	1380.91	1337.81	1351.08
904	-49.7781	1114.46	3686.42	1790.44	1408.77	1380.8	1339.25	1352.43
905	-49.6057	1112.9	3686.47	1791.43	1408.8	1380.68	1340.71	1353.75
906	-49.3844	1111.34	3686.52	1792.41	1408.85	1380.52	1342.18	1355.05
907	-49.1144	1109.8	3686.57	1793.38	1408.92	1380.35	1343.66	1356.32
908	-48.7958	1108.26	3686.62	1794.35	1409.02	1380.16	1345.15	1357.56
909	-48.4292	1106.73	3686.67	1795.31	1409.13	1379.94	1346.64	1358.78
910	-48.0147	1105.22	3686.72	1796.26	1409.26	1379.71	1348.14	1359.97
911	-47.5528	1103.71	3686.77	1797.21	1409.42	1379.45	1349.65	1361.13
912	-47.044	1102.23	3686.82	1798.14	1409.6	1379.17	1351.15	1362.26
913	-46.4888	1100.76	3686.87	1799.07	1409.79	1378.88	1352.66	1363.35
914	-45.8877	1099.31	3686.92	1799.98	1410.01	1378.56	1354.16	1364.42
915	-45.2414	1097.88	3686.97	1800.88	1410.25	1378.23	1355.66	1365.44
916	-44.5503	1096.47	3687.02	1801.77	1410.51	1377.87	1357.16	1366.44
917	-43.8153	1095.08	3687.07	1802.65	1410.79	1377.5	1358.66	1367.4
918	-43.0371	1093.71	3687.12	1803.51	1411.09	1377.11	1360.14	1368.32
919	-42.2164	1092.37	3687.17	1804.35	1411.4	1376.7	1361.62	1369.2
920	-41.354	1091.06	3687.22	1805.18	1411.74	1376.28	1363.09	1370.04
921	-40.4508	1089.78	3687.27	1805.99	1412.1	1375.84	1364.55	1370.85
922	-39.5078	1088.52	3687.32	1806.78	1412.47	1375.38	1366	1371.62
923	-38.5257	1087.29	3687.37	1807.56	1412.87	1374.91	1367.43	1372.34
924	-37.5056	1086.1	3687.42	1808.32	1413.28	1374.42	1368.85	1373.02
925	-36.4484	1084.94	3687.47	1809.05	1413.71	1373.91	1370.25	1373.67
926	-35.3553	1083.81	3687.52	1809.77	1414.15	1373.4	1371.64	1374.27
927	-34.2274	1082.72	3687.57	1810.47	1414.62	1372.87	1373	1374.82
928	-33.0656	1081.66	3687.62	1811.14	1415.1	1372.32	1374.35	1375.34
929	-31.8712	1080.64	3687.67	1811.79	1415.59	1371.77	1375.67	1375.81
930	-30.6454	1079.66	3687.72	1812.42	1416.1	1371.2	1376.97	1376.23
931	-29.3893	1078.71	3687.77	1813.02	1416.63	1370.62	1378.25	1376.61
932	-28.1042	1077.81	3687.82	1813.6	1417.17	1370.03	1379.5	1376.95
933	-26.7913	1076.95	3687.87	1814.16	1417.73	1369.43	1380.72	1377.24
934	-25.4521	1076.13	3687.92	1814.69	1418.3	1368.82	1381.92	1377.48
935	-24.0877	1075.35	3687.97	1815.2	1418.88	1368.2	1383.09	1377.68
936	-22.6995	1074.62	3688.02	1815.67	1419.48	1367.57	1384.23	1377.83
937	-21.289	1073.92	3688.07	1816.13	1420.08	1366.94	1385.34	1377.94
938	-19.8574	1073.28	3688.12	1816.55	1420.7	1366.3	1386.42	1378
939	-18.4062	1072.68	3688.17	1816.95	1421.33	1365.65	1387.46	1378.02
940	-16.9369	1072.12	3688.22	1817.32	1421.97	1365	1388.47	1377.99
941	-15.4508	1071.61	3688.27	1817.67	1422.62	1364.35	1389.45	1377.91
942	-13.9496	1071.15	3688.32	1817.98	1423.28	1363.69	1390.39	1377.78
943	-12.4345	1070.74	3688.37	1818.27	1423.95	1363.02	1391.3	1377.62
944	-10.9072	1070.37	3688.42	1818.53	1424.63	1362.36	1392.17	1377.4
945	-9.36907	1070.05	3688.47	1818.76	1425.31	1361.69	1393	1377.14
946	-7.82172	1069.78	3688.52	1818.96	1426	1361.02	1393.79	1376.83
947	-6.26666	1069.56	3688.57	1819.13	1426.7	1360.35	1394.54	1376.48
948	-4.70542	1069.39	3688.62	1819.27	1427.4	1359.68	1395.25	1376.09
949	-3.13953	1069.26	3688.67	1819.39	1428.11	1359.02	1395.92	1375.65
950	-1.57054	1069.19	3688.72	1819.47	1428.82	1358.35	1396.55	1375.16
951	-1.46989e-13	1069.17	3688.77	1819.52	1429.54	1357.69	1397.14	1374.64
952	1.57054	1069.19	3688.82	1819.55	1430.25	1357.03	1397.69	1374.07
953	3.13953	1069.26	3688.87	1819.54	1430.97	1356.37	1398.19	1373.45
954	4.70542	1069.39	3688.92	1819.51	1431.7	1355.72	1398.65	1372.8
955	6.26666	1069.56	3688.97	1819.44	1432.42	1355.07	1399.07	1372.1
956	7.82172	1069.78	3689.02	1819.35	1433.14	1354.43	1399.44	1371.37
957	9.36907	1070.05	3689.07	1819.23	1433.86	1353.79	1399.77	1370.59
958	10.9072	1070.37	3689.12	1819.08	1434.58	1353.17	1400.06	1369.78
959	12.4345	1070.74	3689.17	1818.9	1435.3	1352.55	1400.3	1368.92
960	13.9496	1071.15	3689.22	1818.69	1436.02	1351.94	1400.49	1368.03
961	15.4508	1071.61	3689.27	1818.45	1436.73	1351.33	1400.64	1367.1
962	16.9369	1072.12	3689.32	1818.19	1437.44	1350.74	1400.75	1366.14
963	18.4062	1072.68	3689.37	1817.89	1438.15	1350.16	1400.8	1365.14
964	19.8574	1073.28	3689.42	1817.57	1438.85	1349.59	1400.82	1364.11
965	21.289	1073.92	3689.47	1817.23	1439.55	1349.03	1400.78	1363.04
966	22.6995	1074.62	3689.52	1816.85	1440.23	1348.48	1400.71	1361.94
967	24.0877	1075.35	3689.57	1816.45	1440.92	1347.95	1400.58	1360.81
968	25.4521	1076.13	3689.62	1816.02	1441.59	1347.43	1400.42	1359.65
969	26.7913	1076.95	3689.67	1815.57	1442.25	1346.92	1400.2	1358.46
970	28.1042	1077.81	3689.72	1815.1	1442.91	1346.43	1399.95	1357.25
971	29.3893	1078.71	3689.77	1814.59	1443.56	1345.95	1399.64	1356
972	30.6454	1079.66	3689.82	1814.07	1444.19	1345.49	1399.3	1354.73
973	31.8712	1080.64	3689.87	1813.52	1444.82	1345.05	1398.91	1353.44
974	33.0656	1081.66	3689.92	1812.95	1445.44	1344.62	1398.47	1352.12
975	34.2274	1082.72	3689.97	1812.35	1446.04	1344.21	1398	1350.79
976	35.3553	1083.81	3690.02	1811.74	1446.63	1343.81	1397.48	1349.43
977	36.4484	1084.94	3690.07	1811.1	1447.21	1343.43	1396.92	1348.05
978	37.5056	1086.1	3690.12	1810.44	1447.77	1343.08	1396.31	1346.65
979	38.5257	1087.29	3690.17	1809.77	1448.32	1342.74	1395.67	1345.24
980	39.5078	1088.52	3690.22	1809.07	1448.86	1342.42	1394.98	1343.81
981	40.4508	1089.78	3690.27	1808.36	1449.38	1342.11	1394.26	1342.37
982	41.354	1091.06	3690.32	1807.62	1449.88	1341.83	1393.49	1340.92
983	42.2164	1092.37	3690.37	1806.88	1450.37	1341.57	1392.69	1339.45
984	43.0371	1093.71	3690.42	1806.11	1450.85	1341.33	1391.85	1337.98
985	43.8153	1095.08	3690.47	1805.33	1451.3	1341.11	1390.97	1336.49
986	44.5503	1096.47	3690.52	1804.54	1451.74	1340.91	1390.06	1335
987	45.2414	1097.88	3690.57	1803.73	1452.17	1340.73	1389.11	1333.51
988	45.8877	1099.31	3690.62	1802.91	1452.57	1340.57	1388.13	1332.01
989	46.4888	1100.76	3690.67	1802.07	1452.95	1340.44	1387.11	1330.51
990	47.044	1102.23	3690.72	1801.23	1453.32	1340.32	1386.06	1329.01
991	47.5528	1103.71	3690.77	1800.38	1453.67	1340.23	1384.98	1327.51
992	48.0147	1105.22	3690.82	1799.51	1454	1340.16	1383.87	1326.01
993	48.4292	1106.73	3690.87	1798.64	1454.31	1340.11	1382.73	1324.52
994	48.7958	1108.26	3690.92	1797.76	1454.6	1340.09	1381.56	1323.03
995	49.1144	1109.8	3690.97	1796.87	1454.87	1340.08	1380.37	1321.54
996	49.3844	1111.34	3691.02	1795.98	1455.12	1340.1	1379.15	1320.07
997	49.6057	1112.9	3691.07	1795.08	1455.35	1340.14	1377.9	1318.6
998	49.7781	1114.46	3691.12	1794.18	1455.56	1340.2	1376.63	1317.15
999	49.9013	1116.03	3691.17	1793.28	1455.74	1340.29	1375.34	1315.71
1000	49.9753	1117.59	3691.22	1792.37	1455.91	1340.4	1374.02	1314.28
1001	50	1119.17	3691.27	1791.46	1456.06	1340.53	1372.69	1312.87
