# Supplementary material for: Kinematics and workspace analysis of 4SPRR-SPR parallel robots
Source: PLoS One. 2021 Jan 20;16(1):e0239150. doi: 10.1371/journal.pone.0239150 (PMC7817007; doi:10.1371/journal.pone.0239150)
Supplement: S2 Table — (XLSX) [file pone.0239150.s002.xlsx]

## Sheet: Sheet1
	Actual value						Predicted value
	x	y	z	sx	sy	sz	x	y	z	sx	sy	sz
	0.5	0.5	1	1.22465e-16	0	-1	0.532871	0.594498	0.771576	0.112923	-0.371246	-0.313004
	0.611963	0.575066	0.997502	-0.415556	-0.134782	-0.899526	0.523289	0.537319	1.15935	-0.129051	-0.0531262	-1.00099
	0.588586	0.71578	0.990033	-0.809863	-0.583243	-0.0628396	0.587173	0.717437	0.988004	-0.805231	-0.586363	-0.0647859
	0.439055	0.799022	0.977668	-0.212532	-0.284031	0.934963	0.434215	0.789128	0.975302	-0.21818	-0.274228	0.928041
	0.245487	0.751335	0.96053	0.249907	0.690184	0.679111	0.274331	0.777613	0.888722	0.154872	0.663486	0.290281
	0.110955	0.574214	0.938791	0.0639157	0.98747	-0.144282	0.111299	0.571039	0.936567	0.0628249	0.988419	-0.148525
	0.109746	0.334025	0.912668	-0.165306	0.802775	-0.572911	0.109185	0.33412	0.912393	-0.165243	0.802445	-0.573637
	0.257101	0.127677	0.882421	-0.363822	0.747296	-0.556041	0.249184	0.137383	0.90023	-0.344953	0.724364	-0.577624
	0.505774	0.0405376	0.848353	-0.628795	0.773068	-0.083566	0.512618	0.0426061	0.853916	-0.6378	0.760706	-0.0766182
	0.766853	0.112596	0.810805	-0.507554	0.411026	0.757262	0.608384	0.223791	0.757858	-0.33181	0.356173	0.260067
	0.944799	0.323892	0.770151	0.482884	-0.262569	0.835392	0.939603	0.304671	0.688873	0.593544	-0.351907	0.596267
	0.973211	0.602658	0.726798	0.806413	-0.286876	-0.517107	0.914787	0.604369	0.604563	0.801102	-0.326679	-0.446001
	0.838831	0.851851	0.681179	-0.564699	0.122432	-0.816165	0.833372	0.849044	0.700722	-0.579575	0.125848	-0.811335
	0.586038	0.983993	0.633749	-0.780465	0.0897443	0.618724	0.524124	0.953341	0.634594	-0.798731	0.0584426	0.583413
	0.301024	0.951992	0.584984	0.538185	-0.0246182	0.842467	0.304724	0.955894	0.581023	0.529502	-0.0244722	0.839404
	0.0816285	0.765507	0.535369	0.978477	-0.00770051	-0.206212	0.067864	0.750983	0.583012	0.949577	0.106312	-0.212055
	0.00343758	0.487517	0.4854	0.487209	-0.000652649	-0.873285	0.0255535	0.507458	0.563145	0.361405	-0.00304042	-0.688573
	0.0937865	0.212598	0.435578	0.0745228	-0.00195188	-0.997217	0.098489	0.173509	0.439752	0.076394	-0.0106301	-0.936731
	0.322418	0.0344708	0.386399	0.0925999	-0.00762518	-0.995674	0.27316	-0.00193509	0.186754	0.121874	0.066558	-1.6708
	0.611849	0.0139824	0.338355	0.526346	-0.0896484	-0.845531	0.688661	0.0823296	0.32415	0.323105	-0.0945135	-0.964365
	0.863804	0.158366	0.291927	0.952792	-0.279094	-0.119561	0.874711	0.16646	0.286182	0.942624	-0.276609	-0.161001
	0.99267	0.418792	0.247577	0.395578	-0.181296	0.900361	0.991838	0.425977	0.251783	0.398614	-0.186887	0.907647
	0.9546	0.706981	0.205749	-0.716145	0.491653	0.495393	0.999612	0.699996	0.216694	-0.743594	0.49012	0.48966
	0.762396	0.925188	0.166862	-0.29305	0.301066	-0.907459	0.816564	0.959312	0.277902	-0.284318	0.290017	-0.710921
	0.481165	0.999379	0.131303	0.497701	-0.809527	-0.311383	0.481408	0.99964	0.131331	0.498921	-0.810253	-0.316003
	0.206221	0.904351	0.0994282	0.0871142	-0.272554	0.958189	0.215988	0.9026	0.105149	0.0883292	-0.270419	0.958052
	0.0307662	0.672273	0.0715556	-0.0433936	0.890352	0.453199	0.0195897	0.662694	0.0227485	-0.0513256	0.891092	0.302887
	0.0142847	0.381775	0.0479639	0.185038	0.796942	-0.575017	0.00480002	0.362618	0.0483116	0.185303	0.810637	-0.568903
	0.162385	0.131299	0.0288888	0.128112	0.224584	-0.965996	0.148188	0.154575	0.0336022	0.121511	0.183221	-0.956367
	0.424896	0.00572874	0.0145209	0.00132255	0.0012361	-0.999998	0.432183	0.00401895	0.0140279	-0.00337059	0.00333458	-1.00747
	0.712872	0.047623	0.00500375	0.177593	0.0843336	-0.980484	0.749424	0.012133	0.0144881	0.191969	0.0893611	-0.982588
	0.928738	0.242795	0.000432425	0.73534	0.0966073	-0.670777	0.949928	0.203481	0.00354685	0.703377	0.121681	-0.587709
	0.999347	0.525121	0.000852612	0.939983	-0.17434	0.293321	0.774481	0.854109	-0.0356098	1.06739	-0.176158	0.181319
	0.900771	0.798943	0.00626011	-0.0704814	0.0381	0.996785	0.903921	0.828546	0.00744361	-0.0864448	0.00216995	1.00066
	0.666406	0.971484	0.0166009	-0.692191	0.71672	-0.0847616	0.545196	0.967372	0.0357329	-0.581788	0.740275	0.0921254
	0.375657	0.984283	0.0317717	0.0885872	-0.174925	-0.980588	0.46745	0.955875	0.050686	-0.106653	-0.255553	-1.04391
	0.127034	0.833002	0.0516208	0.171811	-0.941088	0.291264	0.125027	0.838965	0.0500015	0.166569	-0.949251	0.298312
	0.00477372	0.568895	0.07595	0.0239117	0.254356	0.966815	-0.00071214	0.522044	0.0697052	0.027367	0.308557	0.949909
	0.0503003	0.281444	0.104516	0.344112	0.938582	0.0255304	0.0681311	0.312611	0.112404	0.320193	0.915411	0.0609609
	0.24819	0.0680404	0.137034	0.336401	0.502549	-0.796416	0.246745	0.0710757	0.14378	0.342983	0.504395	-0.794194
	0.531395	0.000988376	0.173178	0.080209	0.076852	-0.993811	0.538121	-0.023911	0.249717	0.0529153	0.0155356	-0.67335
	0.803964	0.103006	0.212588	0.0176386	0.0113282	-0.99978	0.795702	0.116548	0.218589	0.0239143	-0.000277547	-0.986702
	0.973548	0.339528	0.25487	0.345369	0.147429	-0.926814	1.0223	0.319298	0.232229	0.285224	0.154927	-0.941167
	0.98269	0.630421	0.2996	0.891573	0.2404	-0.383804	1.04951	0.63535	0.273366	0.802318	0.209545	-0.338923
	0.828293	0.877125	0.346334	0.710665	0.108895	0.695052	0.817267	0.89486	0.362178	0.725208	0.100445	0.661003
	0.562667	0.996057	0.394602	-0.60069	-0.042474	0.798353	0.543137	1.02126	0.418259	-0.588494	-0.0597527	0.776209
	0.275809	0.94692	0.443924	-0.761439	-0.0150939	-0.64806	0.23155	0.892124	0.540787	-0.676365	0.00314321	-0.508575
	0.0649083	0.746364	0.493806	0.735662	0.000177363	-0.677349	0.0750932	0.734952	0.509097	0.76853	0.00830702	-0.647671
	0.00142069	0.462337	0.543749	0.630705	0.00759988	0.775986	0.0342845	0.46723	0.519075	0.599636	-0.0172866	0.893109
	0.106856	0.19107	0.593256	-0.69615	-0.0384154	0.716867	0.0976824	0.176764	0.601935	-0.719574	-0.046722	0.70794
	0.345492	0.0244718	0.641831	-0.924283	-0.119939	-0.362374	0.364777	0.0470207	0.609756	-0.91538	-0.0711006	-0.388797
	0.636476	0.0189862	0.688989	-0.377697	-0.0896554	-0.921578	0.594017	0.0264502	0.698092	-0.251044	-0.0764583	-0.944443
	0.881221	0.176472	0.734258	-0.0226813	-0.0086966	-0.999705	0.918132	0.218439	0.825685	0.00403395	0.051951	-1.06634
	0.996806	0.443572	0.777187	-0.0897448	-0.0522157	-0.994595	0.988561	0.42504	0.818464	-0.0817804	-0.0543194	-0.982167
	0.944068	0.72979	0.817346	-0.446546	-0.386843	-0.806815	0.950286	0.682971	0.808014	-0.477385	-0.306887	-0.744268
	0.740877	0.938153	0.854335	-0.601777	-0.798664	-0.000697723	0.760871	0.813033	0.944079	-0.657698	-0.627472	0.0378751
	0.456074	0.998067	0.887783	-0.115186	-0.2633	0.957813	0.480889	0.996469	0.945094	-0.147585	-0.164187	1.04357
	0.186154	0.889231	0.917356	0.149839	0.933036	0.327097	0.228181	0.90625	0.721299	0.0390448	0.803163	-0.188773
	0.0225677	0.648521	0.94276	-0.0260359	0.233158	-0.97209	0.0558862	0.681369	0.919068	-0.115007	0.226671	-1.10766
	0.0207391	0.35749	0.963739	0.383015	-0.915529	-0.122905	-0.013004	0.32567	0.903449	0.248577	-0.85316	-0.112431
	0.181288	0.114743	0.980085	0.0730793	-0.0880081	0.993435	0.201639	0.0976463	0.976453	0.0247778	-0.0641996	1.01999
	0.449819	0.00252449	0.991634	-0.796475	0.513082	0.319959	0.455462	0.0491099	1.0298	-0.736959	0.460805	0.343122
	0.735352	0.0588544	0.998271	-0.729005	0.194738	-0.656223	0.688462	0.0775035	0.799024	-0.568328	0.270665	-0.243587
	0.941146	0.264648	0.999929	-0.205566	-0.0108686	-0.978583	0.706892	0.261566	0.778315	0.168304	-0.0774419	-0.603383
	0.997476	0.550181	0.996592	-0.00046322	-0.000177617	-1	1.00393	0.495678	0.94095	-0.0645051	0.19339	-0.964848
	0.885257	0.818712	0.988294	-0.192632	-0.154446	-0.96904	0.90239	0.797695	0.983767	-0.193096	-0.174213	-0.943864
	0.64251	0.979261	0.975116	-0.449431	-0.668256	-0.592829	0.627164	0.978884	0.95385	-0.45882	-0.65927	-0.592671
	0.351479	0.977432	0.957192	-0.266427	-0.864583	0.426044	0.351395	1.03155	0.96199	-0.270419	-0.913645	0.31629
	0.110769	0.813846	0.934699	0.00464614	0.251203	0.967923	0.0467473	0.830408	0.646312	0.055277	0.197497	-0.00455964
	0.0019332	0.543926	0.907863	-0.234619	0.932736	-0.273782	0.120203	0.631866	1.13452	-0.218263	0.855276	-0.603738
	0.0618467	0.259123	0.876951	0.181974	-0.338563	-0.923179	0.0630824	0.259562	0.875322	0.180225	-0.335979	-0.92144
	0.27021	0.0559318	0.842273	0.583476	-0.66616	0.464528	0.274559	0.0607299	0.83173	0.582981	-0.67416	0.471111
	0.556428	0.00319434	0.804176	-0.32699	0.247657	0.912	0.533498	-0.00933313	0.807174	-0.313088	0.25927	0.946839
	0.823528	0.118779	0.763039	-0.886845	0.450339	-0.103443	0.831479	0.121894	0.737329	-0.868776	0.414454	-0.13393
	0.981014	0.363524	0.719274	-0.508391	0.167471	-0.844685	1.00718	0.394581	0.718572	-0.518653	0.126949	-0.856359
	0.975528	0.654508	0.673318	-0.075818	0.0149574	-0.997009	0.952194	0.672313	0.658929	-0.0748416	0.023031	-0.985218
	0.80893	0.893144	0.62563	-0.0399269	0.00403765	-0.999194	0.811832	0.90267	0.616467	-0.0451124	0.00519756	-1.00211
	0.537663	0.998579	0.576687	-0.439945	0.0163605	-0.897876	0.53617	0.999725	0.55973	-0.437716	0.0144484	-0.885292
	0.253636	0.935092	0.526978	-0.962034	0.00440251	-0.272894	0.249669	0.952309	0.544782	-0.937071	-0.0254816	-0.210254
	0.0530793	0.724192	0.476999	-0.602573	0.00200409	0.798061	0.0428734	0.728499	0.468511	-0.602404	-0.0101124	0.793365
	0.00394265	0.437333	0.42725	0.736573	-0.0246343	0.67591	-0.00187788	0.435638	0.436957	0.751104	-0.0473894	0.647024
	0.122874	0.171707	0.378228	0.618099	-0.0586434	-0.78391	0.157076	0.174448	0.39975	0.534279	0.0205013	-0.857481
	0.369579	0.0173092	0.330423	-0.838344	0.157929	-0.521764	0.367292	0.0376071	0.382527	-0.803341	0.181386	-0.302039
	0.660472	0.0264508	0.284312	-0.45873	0.145598	0.876566	0.639228	-0.00163057	0.275779	-0.453396	0.134845	1.09882
	0.896995	0.196035	0.240356	0.716189	-0.351977	0.602649	0.894818	0.200693	0.243259	0.723835	-0.351241	0.595393
	0.999013	0.468605	0.198994	0.713496	-0.523584	-0.465599	0.993135	0.470898	0.156462	0.596604	-0.51224	-0.58532
	0.931962	0.751812	0.16064	0.219149	-0.24176	-0.945265	0.921795	0.757455	0.154237	0.226135	-0.244423	-0.941091
	0.718558	0.949703	0.125677	0.00492023	-0.0087554	-0.99995	0.720714	0.950848	0.124417	0.002509	-0.0116494	-0.998378
	0.431105	0.995231	0.0944535	0.0375249	-0.137308	-0.989817	0.430945	0.992559	0.0910952	0.0261354	-0.135133	-0.975513
	0.166994	0.872971	0.0672824	0.0021174	-0.660218	-0.751071	0.134671	0.913565	0.0919979	0.00741731	-0.682007	-0.660198
	0.0157084	0.624345	0.0444349	-0.270217	-0.953741	0.13176	0.0219146	0.637333	0.0561378	-0.274209	-0.968072	0.114155
	0.0285047	0.33359	0.0261392	-0.0668435	-0.104672	0.992258	0.124573	0.307402	0.10011	-0.146258	-0.0314875	0.978312
	0.201048	0.0992165	0.0125782	0.756757	0.637704	0.143712	0.35072	0.120365	-0.0545305	0.642965	0.531372	0.424645
	0.474878	0.000631522	0.00388734	0.0364894	0.0150412	-0.999221	0.510785	-0.0187708	0.00696155	0.00890218	0.00316096	-0.992343
	0.75722	0.0712367	0.000153479	-0.99466	-0.0775754	0.0680665	0.751541	0.109556	-0.0281535	-0.949159	-0.0712749	0.0573053
	0.952414	0.28711	0.00141392	0.0552033	-0.0132808	0.998387	0.761301	0.261213	-0.0706123	0.249592	0.00750616	0.878531
	0.994326	0.575113	0.00765607	0.83893	-0.51166	0.185474	1.00197	0.627992	-0.0201947	0.845419	-0.519935	0.141683
	0.868757	0.837666	0.0188176	0.451906	-0.518338	-0.726021	0.866758	0.833402	0.0186311	0.44816	-0.509036	-0.736693
	0.618249	0.985816	0.0347869	0.0649074	-0.145553	-0.987219	0.615061	0.991112	0.0346165	0.0656978	-0.148414	-0.986692
	0.327679	0.969367	0.0554044	0.000808195	-0.00602222	-0.999982	0.330497	0.967886	0.0553216	-0.000120578	-0.00502952	-0.998653
	0.0954915	0.793893	0.0804642	-0.0417286	-0.299807	-0.953087	0.100017	0.792871	0.0786474	-0.0516929	-0.29817	-0.951548
	0.000355264	0.518845	0.109716	-0.330691	-0.797858	-0.504049	-0.153478	0.520926	0.0252009	-0.209732	-0.857996	-0.268336
	0.0745028	0.237413	0.142867	-0.489148	-0.673812	0.553815	-0.00621345	0.232477	0.140296	-0.423595	-0.656406	0.559211
	0.292812	0.044947	0.179587	0.311144	0.278356	0.908684	0.293072	0.00928703	0.223521	0.290791	0.316834	0.799598
	0.581319	0.00665703	0.219508	0.763868	0.458819	-0.453861	0.57973	-0.0280726	0.198081	0.749563	0.461321	-0.49298
	0.842274	0.135516	0.262232	-0.518099	-0.205703	-0.830217	1.01512	0.322216	0.757561	-0.566218	-0.714518	0.797286
	0.987263	0.387865	0.307331	-0.761707	-0.188509	0.619892	0.993049	0.36136	0.299348	-0.721363	-0.255464	0.789877
	0.967164	0.678206	0.354355	0.545791	0.0748193	0.834574	0.958248	0.677752	0.348034	0.557831	0.0831017	0.820168
	0.788786	0.90817	0.402835	0.972372	0.0583057	-0.226037	0.823869	0.940182	0.415972	1.01215	0.0361505	-0.233227
	0.512565	0.999842	0.452286	0.466922	0.00669493	-0.884273	0.510117	1.00817	0.438202	0.472537	-0.00110325	-0.893459
	0.232087	0.922164	0.502213	0.0495245	1.52372e-06	-0.998773	0.261014	0.939654	0.512514	0.077759	-0.022856	-1.13711
	0.0423794	0.701453	0.552118	0.0654388	0.00112	-0.997856	0.0375046	0.701134	0.547029	0.060877	0.00821698	-0.987491
	0.00771783	0.412488	0.601502	0.506651	0.0331899	-0.861512	0.0155672	0.407226	0.568704	0.610118	0.0237857	-0.834867
	0.139845	0.153173	0.649873	0.97788	0.142248	-0.15335	0.196487	0.218423	0.76406	0.998314	0.220799	-0.510145
	0.393996	0.0113659	0.696745	0.453373	0.117426	0.883552	0.327075	0.0128994	0.681511	0.419641	-0.000289781	0.711296
	0.684062	0.0351118	0.741652	-0.784419	-0.323612	0.529115	0.588858	0.025299	0.623974	-0.464582	-0.196006	0.181337
	0.911766	0.216366	0.784145	-0.387016	-0.240811	-0.890072	0.903215	0.216654	0.781384	-0.379771	-0.254284	-0.886479
	0.999961	0.493717	0.823798	0.687581	0.637665	-0.347299	1.0331	0.477114	0.802753	0.692187	0.622257	-0.218431
	0.918764	0.773197	0.860216	0.182022	0.26156	0.947868	0.929826	0.772593	0.840583	0.128341	0.233721	1.05284
	0.695687	0.960116	0.893035	-0.318566	-0.81857	0.477974	0.69428	0.92829	0.81226	-0.309646	-0.770623	0.230007
	0.406309	0.991144	0.921927	-0.0950916	-0.823978	-0.558586	0.402545	0.995668	0.918669	-0.0879339	-0.827184	-0.551873
	0.148675	0.855768	0.946603	0.0423192	-0.265291	-0.963239	0.126648	0.877758	0.90767	0.0723856	-0.286623	-0.973623
	0.0100725	0.599855	0.966817	0.000854847	-0.00179072	-0.999998	0.0244106	0.451604	0.757852	-0.0574553	0.141434	-0.754365
	0.0374614	0.31011	0.982366	0.126349	-0.137315	-0.982436	0.037862	0.30947	0.981813	0.124483	-0.135046	-0.981749
	0.221562	0.0847021	0.993096	0.631832	-0.361982	-0.685388	0.196756	0.0438977	0.926067	0.723416	-0.334304	-0.554158
	0.5	0	0.998899	0.943055	-0.199385	0.266255	0.543516	0.0262578	0.993668	0.996997	-0.23841	0.183827
	0.778438	0.0847021	0.999717	-0.045425	-0.00481616	0.998956	0.777598	0.0848633	1.00024	-0.0435974	-0.00435164	0.993768
	0.962539	0.31011	0.995542	-0.912687	-0.406007	-0.0464836	0.961747	0.309777	0.995098	-0.911334	-0.40605	-0.0477037
	0.989928	0.599855	0.986416	0.117454	0.104544	-0.98756	0.944876	0.454581	0.884539	0.0885974	0.253935	-0.615553
	0.851325	0.855768	0.97243	0.498802	0.828357	0.25499	0.917418	0.878838	0.983381	0.461465	0.769517	0.317368
	0.593691	0.991144	0.953723	-0.0553966	-0.216227	0.97477	0.573376	0.990832	0.982804	-0.0951493	-0.246475	1.04371
	0.304313	0.960116	0.930483	0.0271708	-0.998284	0.0518647	0.302724	0.957685	0.923212	0.0241997	-1.0007	0.0683467
	0.081236	0.773197	0.902942	0.176462	-0.592942	-0.785672	0.0833083	0.815438	0.932062	0.195929	-0.619299	-0.81284
	3.94779e-05	0.493717	0.871375	0.0602	-0.102107	-0.99295	-0.0146318	0.473741	0.895566	0.0534475	-0.0894772	-0.981295
	0.0882337	0.216366	0.836097	0.0122347	-0.0129978	-0.999841	0.0867689	0.215835	0.83466	0.0157064	-0.0137886	-1.0008
	0.315938	0.0351118	0.79746	0.296167	-0.209844	-0.931799	0.329643	0.0453588	0.77966	0.232059	-0.18324	-0.87861
	0.606004	0.0113659	0.755852	0.826328	-0.391501	-0.404856	0.578966	0.0134042	0.766203	0.896941	-0.378307	-0.214868
	0.860155	0.153173	0.711687	0.707867	-0.215446	0.672686	0.859627	0.164231	0.709833	0.697259	-0.216325	0.66202
	0.992282	0.412488	0.665407	-0.563975	0.100812	0.819615	0.987591	0.406683	0.663776	-0.565852	0.105767	0.845496
	0.957621	0.701453	0.617475	-0.783292	0.0690616	-0.617806	0.959298	0.700807	0.617385	-0.782582	0.07127	-0.607867
	0.767913	0.922164	0.568369	0.708277	-0.0209058	-0.705625	0.788468	0.94905	0.641306	0.697008	0.00304805	-0.670755
	0.487435	0.999842	0.518579	0.658553	-0.00142881	0.752533	0.358154	0.920123	0.605737	0.729605	0.127231	1.16877
	0.211214	0.90817	0.468604	-0.674669	0.00418263	0.738109	0.211488	0.909275	0.470712	-0.674607	0.00328037	0.746662
	0.0328355	0.678206	0.418943	-0.939412	0.0390617	-0.340557	0.00683995	0.737073	0.391068	-0.943323	-0.0791001	-0.280087
	0.0127366	0.387865	0.370091	-0.398682	0.0431812	-0.916072	-0.0107587	0.416184	0.368856	-0.391576	0.0358204	-1.04502
	0.157726	0.135516	0.322538	-0.0273002	0.00566299	-0.999611	0.146656	0.140814	0.324628	-0.0039791	0.00651127	-1.00855
	0.418681	0.00665703	0.276758	-0.0915919	0.031426	-0.995301	0.595577	-0.0943274	0.230373	-0.259434	0.156583	-1.08341
	0.707188	0.044947	0.233208	-0.510463	0.268745	-0.816825	0.666102	0.193794	0.262525	-0.505334	0.0483544	-0.686538
	0.925497	0.237413	0.192324	-0.786497	0.617017	-0.026709	0.931538	0.250655	0.173956	-0.795891	0.579936	-0.00285714
	0.999645	0.518845	0.154514	-0.205449	0.243817	0.94781	0.9858	0.522629	0.1539	-0.184086	0.240328	0.944086
	0.904508	0.793893	0.120156	0.423885	-0.830064	0.362375	0.884352	0.796629	0.112796	0.4343	-0.828243	0.335856
	0.672321	0.969367	0.0895935	0.0605011	-0.265965	-0.962082	0.272288	0.730282	-0.0170667	0.31654	-0.104681	-1.19304
	0.381751	0.985816	0.0631315	0.0421598	0.98606	-0.160958	0.451449	0.973214	0.0532241	-0.0162072	0.921304	-0.115565
	0.131243	0.837666	0.0410346	0.0474111	0.140988	0.988875	0.217512	0.859001	0.0764512	-0.0207436	0.125244	1.06543
	0.00567413	0.575113	0.0235235	-0.543871	-0.764207	0.346687	0.0536839	0.496505	0.128942	-0.545848	-0.72912	0.433999
	0.0475865	0.28711	0.0107733	-0.611653	-0.463667	-0.641009	0.0678543	0.249948	0.0123764	-0.603228	-0.457481	-0.654692
	0.24278	0.0712367	0.00291119	-0.203555	-0.0716658	-0.976437	0.241911	0.070369	0.00295011	-0.201811	-0.0729348	-0.97723
	0.525122	0.000631522	1.58531e-05	-0.000123986	-3.10241e-06	-1	0.553836	-0.0779123	-0.00497311	-0.0577452	0.064302	-0.998314
	0.798952	0.0992165	0.0021162	-0.226547	0.0672923	-0.971673	0.787727	0.138194	0.00315273	-0.202372	0.0249681	-0.946652
	0.971495	0.33359	0.00919123	-0.654612	0.44746	-0.609313	0.990339	0.378743	0.0248771	-0.621966	0.419942	-0.624635
	0.984292	0.624345	0.0211703	-0.566562	0.720556	0.399758	0.971443	0.632671	0.0203153	-0.548958	0.715613	0.396742
	0.833006	0.872971	0.0379336	0.0786469	-0.202479	0.976123	0.876265	0.896971	-0.0591429	-0.0837747	-0.252829	1.09719
	0.568895	0.995231	0.0593138	0.0840767	-0.967998	-0.236456	0.475581	0.98704	-0.0767776	0.109601	-0.97819	-0.35952
	0.281442	0.949703	0.0850971	0.0630613	0.341933	-0.937606	0.286951	0.950058	0.0840593	0.0590477	0.339358	-0.936683
	0.0680383	0.751812	0.115026	0.379312	0.818684	0.431136	0.0642927	0.747112	0.114241	0.383676	0.810711	0.45747
	0.000986636	0.468605	0.148801	-0.234748	-0.299155	0.924878	0.044685	0.451682	0.136751	-0.220371	-0.336368	0.94524
	0.103005	0.196035	0.186086	-0.76486	-0.639445	-0.078099	0.153286	0.462934	0.249522	-0.692692	-0.737405	-0.436569
	0.339528	0.0264508	0.226507	-0.478789	-0.268843	-0.835754	0.341533	0.0322998	0.220128	-0.486951	-0.279221	-0.839978
	0.630421	0.0173092	0.269661	-0.0783987	-0.028904	-0.996503	0.630711	0.0262142	0.274985	-0.0806825	-0.0318518	-0.997305
	0.877126	0.171707	0.315116	-0.0349177	-0.00790599	-0.999359	0.863306	0.243246	0.303276	-0.0333785	-0.0386211	-1.18957
	0.996057	0.437333	0.362418	-0.423913	-0.0516629	-0.904228	0.995945	0.416548	0.347451	-0.41868	-0.0290802	-0.87962
	0.946921	0.724192	0.411095	-0.954051	-0.0478009	-0.295808	0.951967	0.753692	0.41062	-0.976611	-0.070001	-0.318702
	0.746364	0.935092	0.460661	-0.627321	-0.0061095	0.778737	0.740701	0.928094	0.445412	-0.619812	0.0037508	0.788045
	0.462337	0.998579	0.510619	0.711716	0.000504354	0.702468	0.467737	1.0011	0.508465	0.706703	-0.005747	0.69744
	0.19107	0.893144	0.560472	0.650976	0.015015	-0.75895	0.190422	0.891417	0.560093	0.647724	0.0165998	-0.753881
	0.0244717	0.654508	0.60972	-0.829675	-0.0636553	-0.554606	0.0959484	0.561204	0.422933	-0.831626	-0.0461971	-0.0672259
	0.0189862	0.363524	0.657872	-0.505811	-0.081996	0.858738	0.0542253	0.382856	0.714756	-0.606438	-0.100883	0.575036
	0.176472	0.118779	0.704446	0.750248	0.211382	0.626455	0.185953	0.108647	0.66103	0.673318	0.138797	0.736364
	0.443572	0.00319434	0.748978	0.818376	0.362716	-0.445756	0.520398	0.130164	0.741327	0.473666	0.107003	-0.517745
	0.72979	0.0559318	0.791022	0.281728	0.187404	-0.941015	0.664857	-0.0465087	0.65558	0.36463	0.22487	-0.888965
	0.938153	0.259123	0.830158	0.00879394	0.00873956	-0.999923	0.966002	0.388762	0.893294	-0.108745	-0.265061	-0.835023
	0.998067	0.543926	0.865996	0.0723611	0.112989	-0.990958	0.9574	0.584449	0.820132	0.0951082	0.00474391	-0.934329
	0.889231	0.813846	0.898176	0.20906	0.611661	-0.762997	0.916342	0.783824	0.886121	0.0470115	0.59041	-0.638418
	0.648521	0.977432	0.926378	0.0696399	0.992029	0.105016	0.78289	0.930617	0.965291	-0.118427	1.10149	0.263284
	0.35749	0.979261	0.95032	-0.0321531	0.154202	0.987516	0.347732	0.977858	0.940469	-0.0229906	0.166846	0.986626
	0.114743	0.818712	0.969762	0.467053	-0.865475	0.181151	0.0899884	0.864485	0.972766	0.39408	-0.915069	0.0912803
	0.00252449	0.550181	0.984511	0.0562992	-0.0552387	-0.996885	0.0226826	0.562374	0.990225	0.027352	-0.0618398	-0.988778
	0.0588544	0.264648	0.994419	-0.892029	0.450984	0.0299709	-0.0349883	0.196852	0.951184	-0.840594	0.548919	-0.0508152
	0.264648	0.0588544	0.999386	0.0224882	-0.00352816	0.999741	0.259902	0.0437457	0.978312	0.0112903	0.0251544	1.03132
	0.550181	0.00252449	0.999364	0.964949	0.154147	0.212397	0.545397	0.0112901	1.01805	0.962005	0.152781	0.241871
	0.818712	0.114743	0.994352	0.624966	0.318132	-0.712888	0.760319	0.120704	0.935523	0.652809	0.244302	-0.571356
	0.979261	0.35749	0.984401	0.119758	0.11814	-0.985749	0.994958	0.277033	0.996194	0.0972204	0.289175	-0.898025
	0.977432	0.648521	0.96961	0.00210986	0.00393433	-0.99999	0.984069	0.644857	0.934824	0.00201702	0.0110441	-0.986781
	0.813846	0.889231	0.950127	0.0587163	0.285178	-0.956674	0.807097	0.90805	0.949988	0.0544146	0.24905	-0.927348
	0.543926	0.998067	0.926146	-0.0617243	0.850311	-0.522649	0.510438	0.960068	0.905569	-0.0818093	0.920467	-0.454395
	0.259123	0.938153	0.897907	-0.276275	0.80249	0.528849	0.264787	0.944659	0.906269	-0.281869	0.795648	0.568878
	0.0559318	0.72979	0.865693	0.208247	-0.323714	0.922953	0.054424	0.717937	0.845549	0.200889	-0.323326	0.924725
	0.00319434	0.443572	0.829825	0.645238	-0.63889	-0.418912	0.00278067	0.432161	0.818798	0.648392	-0.627446	-0.395081
	0.118779	0.176472	0.790661	-0.437076	0.28972	-0.851485	0.181275	0.183851	0.795296	-0.531352	0.320102	-0.937788
	0.363524	0.0189862	0.748593	-0.738271	0.325987	0.590498	0.363841	0.0191076	0.750728	-0.738219	0.325371	0.592174
	0.654508	0.0244717	0.704041	0.50455	-0.141536	0.851702	0.65208	0.0195623	0.697688	0.502284	-0.151135	0.84266
	0.893144	0.19107	0.65745	0.966879	-0.155866	-0.202115	0.884194	0.200621	0.622013	0.937273	-0.169059	-0.368488
	0.998579	0.462337	0.609287	0.479091	-0.0364629	-0.877008	1.03284	0.503132	0.646693	0.388487	0.0114452	-1.06905
	0.935092	0.746364	0.560031	0.0545745	-0.00124042	-0.998509	0.934632	0.749847	0.572132	0.0528701	0.00587615	-1.0021
	0.724192	0.946921	0.510175	0.0598967	-3.89702e-05	-0.998205	0.770316	0.977463	0.57018	0.0257763	-0.00828783	-1.08398
	0.437333	0.996057	0.460218	0.494044	-0.00492059	-0.869423	0.442503	1.01202	0.48147	0.484026	-0.0226398	-0.907947
	0.171707	0.877126	0.410658	0.982794	-0.0497311	-0.177882	0.202165	0.909483	0.496509	1.01803	-0.00823092	-0.0282928
	0.0173092	0.630421	0.361991	0.492805	-0.0604434	0.868038	0.322042	0.700593	0.439537	0.239757	-0.127821	0.584779
	0.0264508	0.339528	0.314703	-0.807701	0.183755	0.560226	0.0575626	0.282517	0.382271	-0.879797	0.0184167	0.340753
	0.196035	0.103005	0.269267	-0.459988	0.170261	-0.871448	0.231162	0.00521748	0.220847	-0.459312	0.235884	-0.922111
	0.468605	0.000986636	0.226135	0.804632	-0.453424	-0.383372	0.475235	-0.0115433	0.265702	0.816937	-0.442856	-0.315052
	0.751812	0.0680383	0.18574	0.269626	-0.226219	0.936016	0.793348	0.0708762	0.150936	0.226305	-0.263863	0.961313
	0.949703	0.281442	0.148486	-0.532015	0.680727	0.503559	0.954093	0.335209	0.197955	-0.529594	0.666983	0.443626
	0.995231	0.568895	0.114743	-0.351963	0.763955	-0.540828	0.995193	0.559038	0.108775	-0.345356	0.760142	-0.53306
	0.872971	0.833006	0.0848494	-0.0501106	0.275285	-0.960056	0.592663	0.582639	0.035864	0.182274	0.436352	-0.989504
	0.624345	0.984292	0.0591041	0.000275873	0.00308807	-0.999995	0.627651	0.99104	0.0576972	-0.00300688	-0.00158694	-0.996435
	0.33359	0.971495	0.0377641	0.0646206	0.165105	-0.984157	0.322099	0.94901	0.0496432	0.0880287	0.205298	-0.999583
	0.0992165	0.798952	0.0210426	0.443307	0.56071	-0.699345	0.12276	0.781664	0.0178245	0.426379	0.561671	-0.679389
	0.000631522	0.525122	0.00910667	0.803066	0.545714	0.239333	0.00563939	0.543064	0.0169195	0.800127	0.526015	0.24994
	0.0712367	0.24278	0.00207558	-0.01094	-0.00321651	0.999935	0.0693192	0.218607	-0.0341422	-0.0179095	0.011547	1.02502
	0.28711	0.0475865	1.95866e-05	-0.99958	0.0278027	-0.00823159	0.288682	0.0446979	-0.0106096	-1.00211	0.0345703	-0.0213743
	0.575113	0.00567413	0.00295923	0.111337	-0.0395459	-0.992996	0.541775	0.0304007	0.000969274	0.137202	-0.029184	-0.973627
	0.837666	0.131243	0.0108651	0.776083	-0.591657	0.218261	0.739899	0.143816	0.0233127	0.781064	-0.689419	0.370631
	0.985816	0.381751	0.0236583	-0.110065	0.155529	0.98168	1.01935	0.429227	0.0296536	-0.131268	0.103972	0.961803
	0.969367	0.672321	0.041211	-0.315338	0.945737	0.0783769	0.894671	0.686733	0.156999	-0.346359	1.16041	-0.158636
	0.793893	0.904508	0.0633477	-0.0254796	0.632025	-0.774529	0.828929	0.971342	0.0444082	-0.0108786	0.549186	-0.834332
	0.518845	0.999645	0.0898473	0.0282825	0.123028	-0.992	0.493724	1.02711	0.0918576	-0.00866242	0.119349	-1.0158
	0.237413	0.925497	0.120445	0.00685046	0.0133449	-0.999887	0.161964	0.972097	0.132892	0.0943599	-0.0361765	-1.02993
	0.044947	0.707188	0.154835	0.226427	0.267664	-0.936529	0.0563332	0.687443	0.163314	0.214952	0.284961	-0.96423
	0.00665703	0.418681	0.192674	0.712956	0.557349	-0.425507	0.0186298	0.338852	0.146867	0.641831	0.626812	-0.306545
	0.135516	0.157726	0.233583	0.673105	0.353093	0.649811	0.15123	0.26959	0.377621	0.642316	0.148458	0.434212
	0.387865	0.0127366	0.277155	-0.513803	-0.175576	0.839749	0.387136	0.0434159	0.307557	-0.509795	-0.200601	0.818213
	0.678206	0.0328355	0.322953	-0.793131	-0.163704	-0.586638	0.684154	0.0574142	0.285961	-0.729402	-0.129281	-0.646253
	0.90817	0.211214	0.37052	0.676498	0.072776	-0.73284	0.920581	0.168994	0.42948	0.697909	0.184274	-0.737317
	0.999842	0.487435	0.419381	0.684979	0.0281726	0.728018	1.05415	0.538032	0.271718	0.559517	-0.100968	0.75776
	0.922164	0.767913	0.469047	-0.651379	-0.00392492	0.758742	0.90989	0.767751	0.447645	-0.660751	-0.0176551	0.768699
	0.701453	0.957621	0.519023	-0.947966	-0.00215619	-0.318366	0.556588	0.917505	0.427393	-0.867848	0.0807642	-0.260453
	0.412488	0.992282	0.568808	-0.413784	-0.0123719	-0.910291	0.401669	0.972802	0.572175	-0.414835	0.0432704	-0.955892
	0.153173	0.860155	0.617907	-0.031594	-0.0028065	-0.999497	0.124802	0.839752	0.588333	-0.00975211	0.00937407	-0.993382
	0.0113659	0.606004	0.665826	-0.0886552	-0.015932	-0.995935	0.023271	0.611077	0.664965	-0.100874	-0.026265	-0.985558
	0.0351118	0.315938	0.71209	-0.538394	-0.164561	-0.826469	0.0882715	0.341067	0.766193	-0.603443	-0.199329	-0.770208
	0.216366	0.0882337	0.756233	-0.901844	-0.428859	-0.0525153	0.186561	0.0809325	0.774882	-0.877262	-0.476108	-0.0380709
	0.493717	3.94779e-05	0.797817	-0.285084	-0.202703	0.936824	0.495822	-0.00547906	0.798662	-0.276959	-0.19266	0.943436
	0.773197	0.081236	0.836425	0.627804	0.669476	0.39707	0.7535	0.113485	0.818264	0.670402	0.657264	0.279891
	0.960116	0.304313	0.871672	0.157129	0.26778	-0.950581	0.961595	0.309529	0.874296	0.146255	0.249025	-0.961245
	0.991144	0.593691	0.903205	-0.277432	-0.939946	-0.198828	1.00029	0.696397	0.929265	-0.296416	-0.951406	-0.410722
	0.855768	0.851325	0.930709	-0.00454024	-0.182979	0.983106	0.679427	1.00741	0.98646	0.0578834	-0.486962	0.973817
	0.599855	0.989928	0.95391	-0.232516	0.898102	0.373296	0.587025	1.02388	0.977005	-0.195447	0.879507	0.428615
	0.31011	0.962539	0.972575	-0.404296	0.667423	-0.625373	0.301893	0.959822	0.967184	-0.386508	0.672192	-0.621655
	0.0847021	0.778438	0.986519	-0.169193	0.149775	-0.974136	0.0700788	0.721401	0.931435	-0.179258	0.204005	-0.886928
	0	0.5	0.995601	-1.1203e-16	4.94656e-17	-1	0.0173808	0.423621	0.88177	-0.0794624	0.169771	-0.908892
	0.0847021	0.221562	0.999732	-0.224769	0.0231973	-0.974136	0.0850379	0.227804	0.925365	-0.221189	-0.0213424	-1.02132
	0.31011	0.0374614	0.998869	-0.762997	-0.163537	-0.625373	0.294245	0.023222	0.971194	-0.759756	-0.163837	-0.587229
	0.599855	0.0100725	0.993022	-0.803694	-0.463385	0.373296	0.600089	0.0456083	1.02674	-0.668355	-0.476852	0.535236
	0.855768	0.148675	0.982249	0.123572	0.135025	0.983106	0.806047	0.199047	0.876316	0.165356	0.112262	0.71775
	0.991144	0.406309	0.966658	0.4199	0.885523	-0.198828	1.06505	0.393849	1.01159	0.363822	0.875881	-0.390128
	0.960116	0.695687	0.946403	-0.0481447	-0.306721	-0.950581	0.871958	0.672049	0.845758	0.0103239	-0.243749	-0.747163
	0.773197	0.918764	0.921689	0.107365	-0.911487	0.39707	0.800082	0.931127	0.937937	0.0202248	-0.930017	0.318215
	0.493717	0.999961	0.89276	-0.12758	0.325707	0.936824	0.399404	0.988379	0.830328	-0.0630343	0.220798	0.935256
	0.216366	0.911766	0.859908	-0.572066	0.818525	-0.0525153	0.23026	0.869492	0.932562	-0.616368	0.762071	-0.264449
	0.0351118	0.684062	0.82346	-0.41348	0.382077	-0.826469	0.0304343	0.677086	0.807927	-0.361848	0.412176	-0.741599
	0.0113659	0.393996	0.783779	-0.0765544	0.0474658	-0.995935	-0.00510413	0.392507	0.772523	-0.0371044	0.0452767	-0.971513
	0.153173	0.139845	0.741264	-0.0293374	0.0120569	-0.999497	0.161472	0.137166	0.799029	-0.0384679	0.0264889	-1.00987
	0.412488	0.00771783	0.696337	-0.400859	0.103356	-0.910291	0.377105	0.00780921	0.720297	-0.306085	0.0447503	-0.999462
	0.701453	0.0423794	0.649449	-0.938208	0.135677	-0.318366	0.681016	0.144273	0.834507	-0.765273	0.194268	-0.621265
	0.922164	0.232087	0.601068	-0.650021	0.042213	0.758742	0.724013	0.204201	0.750047	-0.225867	0.341212	-0.112181
	0.999842	0.512565	0.551676	0.685461	-0.0115332	0.728018	0.985678	0.598524	0.513117	0.705678	-0.138902	0.624015
	0.90817	0.788786	0.501769	0.680401	-1.33749e-05	-0.73284	0.8646	0.776513	0.539429	0.748009	-0.00234958	-0.545235
	0.678206	0.967164	0.451844	-0.809763	0.0118274	-0.586638	0.629935	0.951921	0.512063	-0.758677	-0.00121573	-0.371582
	0.387865	0.987263	0.402399	-0.541983	0.0327942	0.839749	0.410817	0.982993	0.489265	-0.60894	0.0108318	0.701232
	0.135516	0.842274	0.353931	0.752969	-0.103845	0.649811	0.134418	0.841847	0.354129	0.753157	-0.104933	0.650196
	0.00665703	0.581319	0.306921	0.878219	-0.218347	-0.425507	-0.00603023	0.599101	0.327789	0.916713	-0.22975	-0.335039
	0.044947	0.292812	0.261841	0.325675	-0.129805	-0.936529	0.0332922	0.24849	0.212223	0.282388	-0.185017	-1.16845
	0.237413	0.0745028	0.21914	0.012847	-0.00774399	-0.999887	0.24725	0.0763409	0.234136	-0.00375587	-0.0145301	-0.95917
	0.518845	0.000355264	0.179246	0.0939314	-0.0843362	-0.992	0.524273	0.00540219	0.180339	0.0862568	-0.0817464	-0.996406
	0.793893	0.0954915	0.142557	0.370574	-0.512621	-0.774529	0.795147	0.0913563	0.14273	0.372326	-0.50843	-0.776833
	0.969367	0.327679	0.109438	0.379703	-0.921782	0.0783769	0.930663	0.192582	0.106731	0.383683	-0.789679	0.0902096
	0.985816	0.618249	0.0802228	0.0258244	-0.188777	0.98168	1.02038	0.663513	0.103625	-0.0166386	-0.22173	0.975798
	0.837666	0.868757	0.0552014	0.132203	0.966894	0.218261	0.82185	0.933568	0.125867	0.146564	0.958071	0.0670144
	0.575113	0.994326	0.0346243	0.0484002	0.107783	-0.992996	0.41928	0.933141	0.0173464	0.353994	0.28127	-0.823047
	0.28711	0.952414	0.0186971	-0.659152	-0.751964	-0.00823159	0.231062	0.996078	-0.0160404	-0.535168	-0.776475	-0.0731503
	0.0712367	0.75722	0.00757885	-0.00975157	-0.00591074	0.999935	0.0614743	0.731865	0.00553977	-0.00366064	0.0180566	0.989618
	0.000631522	0.474878	0.00138075	0.944631	0.224482	0.239333	0.00785609	0.477268	0.0109386	0.942049	0.226644	0.241013
	0.0992165	0.201048	0.000164678	0.712462	-0.0575661	-0.699345	0.0526259	0.164901	-0.00443595	0.767758	-0.0414857	-0.699168
	0.33359	0.0285047	0.0039428	0.163733	-0.0680227	-0.984157	0.366205	-0.137289	-0.0026269	0.052493	0.13402	-1.01371
	0.624345	0.0157084	0.0126774	0.00236539	-0.0020043	-0.999995	0.626412	0.0157005	0.0129429	-0.000179436	-0.00277383	-1.00048
	0.872971	0.166994	0.0262811	0.149973	-0.236222	-0.960056	0.876988	0.179724	0.0250129	0.147989	-0.245622	-0.967206
	0.995231	0.431105	0.0446181	0.22723	-0.809859	-0.540828	1.00004	0.426598	0.0354027	0.247189	-0.753908	-0.5601
	0.949703	0.718558	0.0675051	-0.00485652	-0.863947	0.503559	0.927185	0.715983	0.0757017	0.00685844	-0.866968	0.506456
	0.751812	0.931962	0.0947134	0.0935514	0.339296	0.936016	0.710192	0.754504	0.02559	0.109686	0.523513	0.833161
	0.468605	0.999013	0.125971	0.454155	0.804219	-0.383372	0.47789	0.968621	0.105985	0.442789	0.793613	-0.372272
	0.196035	0.896995	0.160966	-0.330104	-0.36278	-0.871448	0.195689	0.900931	0.160194	-0.322446	-0.364714	-0.878164
	0.0264508	0.660472	0.199349	-0.668641	-0.488944	0.560226	-0.0383781	0.749213	0.165418	-0.562043	-0.54689	0.545586
	0.0173092	0.369579	0.240735	0.44591	0.218345	0.868038	0.149536	0.358886	0.303646	0.320858	0.307787	0.58936
	0.171707	0.122874	0.284712	0.938299	0.296568	-0.177882	0.168684	0.120408	0.267349	0.90708	0.271158	-0.324859
	0.437333	0.00394265	0.33084	0.485614	0.0910061	-0.869423	0.427798	-0.0493297	0.243881	0.433357	0.118973	-1.14984
	0.724192	0.0530793	0.378659	0.0596328	0.00561697	-0.998205	0.841936	0.158392	0.561429	-0.211671	-0.335158	-0.582286
	0.935092	0.253636	0.427689	0.0545588	0.00180259	-0.998509	0.922953	0.230436	0.42433	0.0655546	0.0188394	-0.878939
	0.998579	0.537663	0.477443	0.480474	0.00153692	-0.877008	0.957791	0.470689	0.432656	0.485994	0.0117868	-0.642082
	0.893144	0.80893	0.527421	0.979351	0.00463041	-0.202115	0.879371	0.790762	0.490207	0.973634	-0.00994333	-0.0766984
	0.654508	0.975528	0.577126	0.523656	0.0196986	0.851702	0.656003	0.974357	0.579564	0.523378	0.0216872	0.854212
	0.363524	0.981014	0.62606	-0.802887	-0.0817623	0.590498	0.332584	0.966062	0.56172	-0.775897	-0.0410492	0.475673
	0.118779	0.823528	0.673734	-0.514364	-0.101991	-0.851485	0.131988	0.829928	0.672362	-0.491229	-0.0920361	-0.848832
	0.00319434	0.556428	0.719673	0.86209	0.285154	-0.418912	0.0059445	0.550256	0.722092	0.88619	0.313339	-0.443874
	0.0559318	0.27021	0.763416	0.342943	0.17478	0.922953	0.0509837	0.27084	0.759186	0.338221	0.156453	0.950219
	0.259123	0.0618467	0.804528	-0.675695	-0.51357	0.528849	0.247473	0.0601635	0.800515	-0.678567	-0.499914	0.500521
	0.543926	0.0019332	0.842597	-0.560499	-0.642401	-0.522649	0.596445	-0.00368056	0.796381	-0.571453	-0.551201	-0.6572
	0.813846	0.110769	0.877243	-0.137306	-0.256752	-0.956674	0.812675	0.0967397	0.929092	-0.110486	-0.148992	-0.946179
	0.977432	0.351479	0.908119	-0.00107917	-0.00433196	-0.99999	1.00798	0.38669	0.952417	-0.0241169	-0.0591954	-1.01326
	0.979261	0.64251	0.934918	0.00351896	-0.168187	-0.985749	0.957819	0.59408	0.891373	0.0360834	-0.0877034	-0.962131
	0.818712	0.885257	0.957371	0.208229	-0.66965	-0.712888	0.819651	0.882893	0.953301	0.208525	-0.667326	-0.710861
	0.550181	0.997476	0.975254	0.547487	-0.809411	0.212397	0.537118	0.985441	0.980378	0.569253	-0.800051	0.3235
	0.264648	0.941146	0.988389	0.0177985	-0.0141908	0.999741	0.438471	1.03156	0.890994	-0.0160916	0.00272326	0.947153
	0.0588544	0.735352	0.996644	-0.934281	0.355275	0.0299709	0.0578159	0.736746	1.00126	-0.929437	0.353216	0.0391229
	0.00252449	0.449819	0.999937	0.0787741	-0.00394456	-0.996885	0.219795	0.320129	0.634348	-0.0524541	-0.0155415	-0.476542
	0.114743	0.181288	0.998234	0.94943	0.25645	0.181151	0.118958	0.182659	1.02272	0.971781	0.253382	0.138123
	0.35749	0.0207391	0.991553	-0.132186	-0.085667	0.987516	0.558837	-0.0556952	0.999002	-0.391356	0.0974792	1.06523
	0.648521	0.0225677	0.979961	-0.633254	-0.766787	0.105016	0.633155	-0.000213516	0.978946	-0.604632	-0.714194	-0.0134323
	0.889231	0.186154	0.963573	-0.24793	-0.596964	-0.762997	0.892927	0.189093	0.95765	-0.25443	-0.604056	-0.768044
	0.998067	0.456074	0.942553	-0.0145607	-0.133382	-0.990958	1.05256	0.520928	0.990305	-0.0904439	-0.137077	-1.02286
	0.938153	0.740877	0.917112	0.00199436	-0.0122367	-0.999923	0.93783	0.740307	0.916447	0.00202207	-0.0116128	-0.999572
	0.72979	0.944068	0.887502	0.136286	-0.309705	-0.941015	0.730295	0.943584	0.909389	0.130224	-0.302748	-0.944218
	0.443572	0.996806	0.854021	0.540095	-0.713862	-0.445756	0.451927	0.98805	0.872216	0.52679	-0.694507	-0.487244
	0.176472	0.881221	0.817003	0.590037	-0.509324	0.626455	0.208135	0.854018	0.853861	0.521667	-0.546672	0.528437
	0.0189862	0.636476	0.776817	-0.443301	0.257007	0.858738	0.0308372	0.64545	0.772953	-0.459848	0.251329	0.826949
	0.0244717	0.345492	0.733866	-0.777346	0.296891	-0.554606	0.0535782	0.373903	0.72898	-0.661631	0.310146	-0.43935
	0.19107	0.106856	0.688578	0.633703	-0.149719	-0.75895	0.233172	0.0708623	0.756327	0.513722	-0.137764	-0.940242
	0.462337	0.00142055	0.641405	0.70587	-0.0910296	0.702468	0.453737	0.000434871	0.634812	0.725773	-0.0727414	0.643309
	0.746364	0.0649081	0.59282	-0.626415	0.034241	0.778737	0.73943	0.0746303	0.588197	-0.57079	0.0500975	0.683595
	0.946921	0.275808	0.543307	-0.955181	0.0112777	-0.295808	0.973283	0.293835	0.564037	-0.978651	-0.0330578	-0.255839
	0.996057	0.562667	0.493362	-0.42705	0.00011825	-0.904228	0.975551	0.598975	0.495829	-0.337746	0.000775439	-0.545345
	0.877126	0.828293	0.443482	-0.0357943	0.000720796	-0.999359	0.875065	0.951613	0.411032	-0.041197	-0.0112231	-1.3122
	0.630421	0.982691	0.394168	-0.0833456	0.00594263	-0.996503	0.635006	0.998166	0.383049	-0.103476	0.0093484	-1.04663
	0.339528	0.973549	0.345911	-0.542698	0.0836342	-0.835754	0.305872	0.999635	0.406659	-0.475113	0.0623064	-0.669845
	0.103005	0.803965	0.299194	-0.962277	0.26062	-0.078099	0.100076	0.802222	0.299623	-0.96929	0.256422	-0.0947788
	0.000986636	0.531395	0.254483	-0.349527	0.14977	0.924878	-0.037991	0.551427	0.562797	-0.310844	0.165792	0.866444
	0.0680383	0.248188	0.212225	0.758414	-0.488804	0.431136	0.0656609	0.262333	0.210008	0.763113	-0.492017	0.420327
	0.281442	0.0502974	0.172842	0.250619	-0.241008	-0.937606	0.280084	0.0512609	0.170533	0.25201	-0.240222	-0.947451
	0.568895	0.00476929	0.136729	-0.538854	0.808533	-0.236456	0.532999	0.00761996	-0.00721301	-0.463916	0.793172	-0.543944
	0.833006	0.127029	0.104245	-0.0743207	0.204107	0.976123	0.832045	0.13007	0.111491	-0.0760405	0.206067	0.963636
	0.984292	0.375655	0.0757149	0.0836315	-0.912798	0.399758	0.954759	0.351682	0.118529	0.0480582	-0.832284	0.473769
	0.971495	0.66641	0.0514245	-0.14436	-0.779678	-0.609313	0.983377	0.681983	0.0562324	-0.132375	-0.793161	-0.588884
	0.798952	0.900783	0.0316161	-0.107324	-0.210555	-0.971673	0.799528	0.910346	0.0338813	-0.107698	-0.227717	-0.956944
	0.525122	0.999368	0.0164876	-8.63992e-05	-8.89792e-05	-1	0.522255	0.99623	0.0161822	0.0029537	0.00547924	-0.997836
	0.24278	0.928763	0.00619026	-0.190123	-0.102098	-0.976437	0.250479	0.917193	0.0022501	-0.210554	-0.0946105	-0.970908
	0.0475865	0.71289	0.000826886	-0.75505	-0.137866	-0.641009	0.0274354	0.689775	-0.00035838	-0.740726	-0.121893	-0.668266
	0.00567413	0.424887	0.000451087	-0.929645	0.124772	0.346687	-0.0664709	0.392141	0.00292301	-0.831361	0.167303	0.328806
	0.131243	0.162334	0.00506662	0.134189	-0.0641769	0.988875	0.17345	0.165957	0.000464552	0.104118	-0.043392	0.968925
	0.381751	0.0141841	0.0146274	0.719227	-0.675874	-0.160958	0.499108	0.0744966	0.0266407	0.656527	-0.719379	-0.135221
	0.672321	0.0306331	0.0290378	-0.134526	0.237277	-0.962082	0.712392	0.00829511	0.0230124	-0.171566	0.195569	-1.00149
	0.904508	0.206107	0.0481539	-0.208506	0.90841	0.362375	0.918376	0.217674	0.0494344	-0.213385	0.89809	0.380982
	0.999645	0.481155	0.0717847	-0.016282	-0.318419	0.94781	1.01042	0.465536	0.129558	-0.0120236	-0.302698	0.892635
	0.925497	0.762587	0.0996941	-0.306467	-0.951507	-0.026709	0.922864	0.756014	0.106508	-0.324	-0.945135	-0.00725705
	0.707188	0.955053	0.131603	-0.303147	-0.490814	-0.816825	0.695383	0.974614	0.193751	-0.314045	-0.506954	-0.753707
	0.418681	0.993343	0.167193	-0.0676702	-0.0692634	-0.995301	0.420001	0.998616	0.165265	-0.0764961	-0.0775722	-1.00592
	0.157726	0.864484	0.206109	-0.0230117	-0.0157427	-0.999611	0.102787	0.848094	0.178251	-0.0277435	-0.0264123	-1.01288
	0.0127366	0.612135	0.24796	-0.364786	-0.166563	-0.916072	0.00487208	0.553176	0.240673	-0.379906	-0.131782	-0.943
	0.0328355	0.321794	0.29233	-0.902616	-0.263259	-0.340557	0.0690285	0.316233	0.288469	-0.968569	-0.30291	-0.384993
	0.211214	0.0918304	0.338776	-0.665206	-0.112683	0.738109	0.203033	0.0959554	0.336323	-0.66241	-0.126521	0.749788
	0.487435	0.000157905	0.386831	0.656368	0.0536308	0.752533	0.48251	0.0208862	0.406068	0.671461	0.0511321	0.640671
	0.767913	0.077836	0.436018	0.708349	0.018299	-0.705625	0.810826	0.0914023	0.479021	0.72217	0.028305	-0.879199
	0.957621	0.298547	0.485844	-0.78633	-0.00099025	-0.617806	0.938273	0.293828	0.463256	-0.785619	-0.0059283	-0.473948
	0.992282	0.587512	0.535812	-0.572895	-0.00462242	0.819615	0.983791	0.593402	0.49447	-0.600364	0.026493	0.791104
	0.860155	0.846827	0.585421	0.739139	0.0341625	0.672686	0.908418	0.770179	0.575031	0.61703	0.101862	0.745557
	0.606004	0.988634	0.634177	0.908316	0.105134	-0.404856	0.601947	0.982577	0.632555	0.904194	0.116945	-0.4269
	0.315938	0.964888	0.681593	0.354654	0.0772684	-0.931799	0.468064	0.939675	0.686456	0.145938	0.0804605	-0.908933
	0.0882337	0.783634	0.727194	0.0168101	0.00600409	-0.999841	0.0982824	0.78679	0.768422	0.0359139	0.0172221	-1.10723
	3.94779e-05	0.506283	0.770525	0.104048	0.0567799	-0.99295	-0.00152463	0.50785	0.77121	0.109244	0.0553305	-0.994776
	0.081236	0.226803	0.811153	0.480091	0.390168	-0.785672	0.0800716	0.230051	0.808096	0.474609	0.383715	-0.78447
	0.304313	0.0398841	0.848672	0.628645	0.775961	0.0518647	0.307769	0.0131598	0.77398	0.567929	0.809715	0.117469
	0.593691	0.00885637	0.882707	0.0972772	0.200898	0.97477	0.423556	-0.00695272	0.89682	0.216149	0.11126	0.950692
	0.851325	0.144232	0.912918	-0.192838	-0.94752	0.25499	0.851108	0.13666	0.91352	-0.186117	-0.940898	0.230503
	0.989928	0.400145	0.939004	0.0105408	-0.156888	-0.98756	0.991466	0.388706	0.92932	-0.0445913	-0.13393	-0.976268
	0.962539	0.68989	0.960703	-0.342502	0.938367	-0.0464836	0.927354	0.735854	1.07419	-0.353419	0.856053	-0.354997
	0.778438	0.915298	0.977799	-0.0274646	0.0365009	0.998956	0.77082	0.91642	0.966971	-0.0242641	0.0392356	0.991993
	0.5	1	0.990121	0.783713	-0.561162	0.266255	0.537739	0.994033	1.00281	0.840036	-0.54616	0.205107
	0.221562	0.915298	0.997546	0.693277	-0.222733	-0.685388	0.201455	0.685857	0.910342	0.708222	0.134835	-0.688409
	0.0374614	0.68989	1	0.186599	0.000520655	-0.982436	0.047101	0.680893	1.03736	0.197927	0.0158783	-0.999197
	0.0100725	0.400145	0.997458	0.00188579	0.000617431	-0.999998	0.0743671	0.465628	0.95661	-0.231283	-0.113743	-1.02513
	0.148675	0.144232	0.989945	0.217567	0.157591	-0.963239	0.147849	0.145528	0.991886	0.216286	0.1591	-0.961612
	0.406309	0.00885637	0.977537	0.49516	0.665431	-0.558586	0.407621	0.00753742	0.979011	0.497062	0.675369	-0.560952
	0.695687	0.0398841	0.960357	0.296925	0.826666	0.477974	0.726541	0.0426515	0.926724	0.138123	0.789472	0.442247
	0.918764	0.226803	0.938578	-0.0198044	-0.318046	0.947868	0.917595	0.241597	0.890889	0.00632181	-0.377425	0.798403
	0.999961	0.506283	0.912417	0.191247	-0.918046	-0.347299	0.938251	0.560503	0.939575	0.242862	-0.876416	-0.350236
	0.911766	0.783634	0.882135	-0.2004	0.409403	-0.890072	0.914454	0.77528	0.852864	-0.19404	0.411679	-0.844266
	0.684062	0.964888	0.848035	-0.536715	0.657248	0.529115	0.704433	0.92701	0.901179	-0.575061	0.710599	0.586028
	0.393996	0.988634	0.810457	0.364468	-0.294108	0.883552	0.419078	0.946458	0.862394	0.447564	-0.313925	1.22639
	0.139845	0.846827	0.769777	0.868843	-0.47074	-0.15335	0.119332	0.807765	0.773952	0.854131	-0.387119	-0.281812
	0.00771783	0.587512	0.726402	0.478583	-0.169571	-0.861512	0.00351521	0.578557	0.77866	0.502674	-0.176532	-0.857573
	0.0423794	0.298547	0.680765	0.0639763	-0.0138031	-0.997856	0.134532	0.306644	0.768999	0.0798131	-0.109832	-0.964103
	0.232087	0.077836	0.633321	0.0492045	-0.00562079	-0.998773	0.26301	0.0791394	0.756064	0.0449765	-0.0143473	-1.02477
	0.512565	0.000157905	0.584546	0.466493	-0.0211176	-0.884273	0.535285	0.000790967	0.619301	0.420121	0.0454465	-0.861537
	0.788786	0.0918304	0.534926	0.97409	-0.00747492	-0.226037	0.777949	0.0805519	0.532859	0.927681	-0.00196121	0.0307211
	0.967164	0.321794	0.484956	0.550895	-0.000783526	0.834574	0.999687	0.332407	0.483564	0.515383	0.0234969	0.753183
	0.987263	0.612135	0.435137	-0.78441	0.0208282	0.619892	0.989368	0.619463	0.467283	-0.808711	0.00800817	0.59271
	0.842274	0.864484	0.385967	-0.555531	0.0461007	-0.830217	0.794316	0.851736	0.405957	-0.451112	0.0466928	-0.89138
	0.581319	0.993343	0.337935	0.878287	-0.150408	-0.453861	0.525017	1.01029	0.335353	0.955343	-0.1116	-0.470318
	0.292812	0.955053	0.291523	0.400512	-0.117824	0.908684	0.316834	0.92354	0.374919	0.376212	-0.0151136	0.71962
	0.0745028	0.762587	0.247194	-0.756441	0.347973	0.553815	0.0551166	0.764991	0.264717	-0.745183	0.345876	0.572164
	0.000355264	0.481155	0.205391	-0.711224	0.489996	-0.504049	0.0269899	0.480372	0.192244	-0.814216	0.52277	-0.618039
	0.0954915	0.206107	0.166531	-0.210728	0.2173	-0.953087	0.102489	0.207228	0.165593	-0.213977	0.213383	-0.951234
	0.327679	0.0306331	0.131003	-0.00317169	0.00518274	-0.999982	0.325881	0.0352967	0.131238	-0.000510809	0.00199432	-0.998044
	0.618249	0.0141841	0.0991626	-0.0481804	0.151913	-0.987219	0.611502	0.0317397	0.0982295	-0.0557108	0.145376	-0.991213
	0.868757	0.162334	0.0713269	-0.031833	0.686935	-0.726021	0.908701	0.176654	0.117256	-0.0901919	0.703995	-0.794256
	0.994326	0.424887	0.0477743	0.224659	0.956623	0.185474	1.08082	0.311972	0.018216	0.112228	1.08233	0.290624
	0.952414	0.71289	0.0287403	0.0282627	0.0492443	0.998387	0.960884	0.7141	0.12984	0.087293	0.0532268	0.891058
	0.75722	0.928763	0.0144149	-0.73073	-0.679265	0.0680665	0.672413	0.91008	0.0718948	-0.710514	-0.710842	0.168933
	0.474878	0.999368	0.00494128	0.0356989	0.0168316	-0.999221	0.472739	0.98776	0.00675	0.0293293	0.0279313	-1.00675
	0.201048	0.900783	0.000414157	0.981544	0.12617	0.143712	0.149381	0.890237	-0.00198834	1.01016	0.160705	0.0789398
	0.0285047	0.66641	0.000878731	-0.122048	0.0229884	0.992258	0.056586	0.662447	-9.48326e-05	-0.150593	0.0179518	0.978495
	0.0157084	0.375655	0.00633036	-0.870725	0.47379	0.13176	0.0110349	0.377796	0.0096361	-0.866191	0.472064	0.131162
	0.166994	0.127029	0.0167146	-0.457367	0.476138	-0.751071	0.147173	0.138996	0.0010321	-0.481163	0.448747	-0.774037
	0.431105	0.00476929	0.0319276	-0.0639783	0.127155	-0.989817	0.432028	0.00246767	0.0324977	-0.0629338	0.130436	-0.991431
	0.718558	0.0502974	0.0518175	-0.00177901	0.00988437	-0.99995	0.724332	0.051048	0.0522933	-0.00792972	0.00581119	-1.00022
	0.931962	0.248188	0.0761854	0.0313092	0.324799	-0.945265	0.893555	0.270657	0.0765611	0.0650363	0.340864	-0.963996
	0.999013	0.531395	0.104788	0.306469	0.830237	-0.465599	0.980519	0.545772	0.101554	0.316337	0.821999	-0.495084
	0.896995	0.803965	0.137339	0.445245	0.662247	0.602649	0.893783	0.80596	0.136917	0.439732	0.66886	0.60297
	0.660472	0.973549	0.173514	-0.348118	-0.332333	0.876566	0.677587	1.03083	0.294839	-0.359116	-0.382359	0.536152
	0.369579	0.982691	0.212952	-0.718541	-0.459849	-0.521764	0.384642	0.822582	0.150137	-0.702537	-0.477969	-0.171868
	0.122874	0.828293	0.255257	0.571357	0.242974	-0.78391	0.126048	0.835572	0.260252	0.577219	0.244582	-0.774045
	0.00394265	0.562667	0.300007	0.711785	0.19107	0.67591	0.00811881	0.56268	0.298036	0.707777	0.192239	0.672113
	0.0530793	0.275808	0.346756	-0.595702	-0.090757	0.798061	0.319796	0.357196	0.304867	-0.761484	-0.107091	-0.0283758
	0.253636	0.0649081	0.395036	-0.959688	-0.0672922	-0.272894	0.320497	0.0750605	0.265832	-1.06687	0.0410874	-0.654239
	0.537663	0.00142055	0.444365	-0.440165	-0.00858809	-0.897876	0.569574	0.0285052	0.405619	-0.521901	-0.0259308	-0.992498
	0.80893	0.106856	0.49425	-0.0401305	-8.33773e-06	-0.999194	0.809523	0.140072	0.458674	-0.0497088	-0.0147471	-1.11169
	0.975528	0.345492	0.544192	-0.0772735	-0.000950095	-0.997009	0.905961	0.325121	0.549111	0.107631	0.0607129	-0.740768
	0.981014	0.636476	0.593692	-0.534436	-0.0297712	-0.844685	0.972684	0.618602	0.585766	-0.509046	-0.0160303	-0.840601
	0.823528	0.881221	0.642257	-0.986264	-0.128777	-0.103443	0.872639	0.940901	0.677874	-1.06242	-0.184356	-0.0988148
	0.556428	0.996806	0.6894	-0.399001	-0.0951573	0.912	0.573542	0.895361	0.780011	-0.409687	0.14197	0.644654
	0.27021	0.944068	0.734651	0.826445	0.318122	0.464528	0.278684	1.01354	0.697656	0.802106	0.248953	0.565931
	0.0618467	0.740877	0.777557	0.331929	0.193812	-0.923179	0.0586803	0.739573	0.77811	0.339845	0.197377	-0.907806
	0.0019332	0.456074	0.817689	-0.72583	-0.631042	-0.273782	-0.0689367	0.44615	0.900856	-0.637927	-0.668798	0.0463691
	0.110769	0.186154	0.854648	-0.150797	-0.20096	0.967923	0.111638	0.223494	0.804033	-0.0431085	0.00511694	0.680119
	0.351479	0.0225677	0.888063	0.360807	0.829641	0.426044	0.355802	0.0249005	0.893817	0.361179	0.83341	0.406751
	0.64251	0.0207391	0.917601	0.125841	0.795436	-0.592829	0.725932	-0.0189767	0.917176	-0.0412586	0.793038	-0.608114
	0.885257	0.181288	0.942966	-0.0280067	0.245309	-0.96904	0.870447	0.168311	0.901459	-0.0112709	0.23026	-0.954046
	0.997476	0.449819	0.963905	-0.000192647	0.000457161	-1	0.992726	0.477844	0.952765	0.016476	-0.0256216	-0.995676
	0.941146	0.735352	0.980209	-0.131931	0.158019	-0.978583	0.947036	0.723777	0.944425	-0.194204	0.170845	-0.959895
	0.735352	0.941146	0.991715	-0.63546	0.406894	-0.656223	0.827666	0.943293	0.955972	-0.751009	0.446996	-0.593076
	0.449819	0.997476	0.998308	-0.916012	0.241966	0.319959	0.517982	1.02087	0.96846	-1.10372	0.243839	0.161814
	0.181288	0.885257	0.999922	0.114217	0.00635843	0.993435	0.227612	0.849947	0.842852	0.0197817	0.00432335	0.480888
	0.0207391	0.64251	0.996541	0.925645	0.357875	-0.122905	0.120142	0.654457	1.10527	0.715386	0.366375	-0.063144
	0.0225677	0.351479	0.988198	-0.182639	-0.147254	-0.97209	0.0235353	0.348723	0.963736	-0.181723	-0.140474	-0.940542
	0.186154	0.110769	0.974978	-0.525292	-0.785542	0.327097	0.318288	0.153806	0.993822	-0.506755	-0.807196	0.461921
	0.456074	0.0019332	0.957012	0.0839339	0.274864	0.957813	0.560325	0.00631465	1.129	0.100378	0.371273	1.18023
	0.740877	0.0618467	0.934479	0.0160676	0.999871	-0.000697871	0.746615	0.0601463	0.937783	0.00753092	0.991451	-0.0144473
	0.944068	0.27021	0.907606	-0.145424	0.572627	-0.806815	0.944524	0.276593	0.916951	-0.135436	0.568549	-0.807527
	0.996806	0.556428	0.876659	-0.0493488	0.0913523	-0.994595	1.01488	0.568862	0.871847	-0.0603517	0.0644071	-0.986121
	0.881221	0.823528	0.841949	-0.0160396	0.0182422	-0.999705	0.857783	0.797033	0.885063	-0.0184299	0.0392053	-0.977083
	0.636476	0.981014	0.803823	-0.30985	0.23385	-0.921579	0.698629	0.978603	0.836072	-0.408919	0.273441	-1.00218
	0.345492	0.975528	0.762661	-0.831645	0.420775	-0.362375	0.366554	0.918931	0.770416	-0.833775	0.407731	-0.0877584
	0.106856	0.80893	0.718874	-0.662473	0.21733	0.716867	0.102375	0.807716	0.719597	-0.661344	0.221349	0.701418
	0.00142055	0.537663	0.672901	0.618941	-0.121484	0.775986	0.00947547	0.507675	0.625685	0.643553	-0.134172	0.594349
	0.0649081	0.253636	0.6252	0.73198	-0.0735047	-0.677349	0.0445189	0.252682	0.614768	0.756215	-0.0782269	-0.674655
	0.275808	0.0530793	0.576248	-0.761075	0.0279774	-0.64806	0.3184	0.0646709	0.649434	-0.811312	-0.00272198	-0.472325
	0.562667	0.00394265	0.526534	-0.602182	0.00266582	0.798354	0.57704	0.0134989	0.660715	-0.741796	-0.0843509	1.16088
	0.828293	0.122874	0.476555	0.718958	-0.00248435	0.695049	0.835265	0.126714	0.472111	0.70838	-0.00659679	0.667422
	0.982691	0.369579	0.426811	0.922883	-0.0312416	-0.38381	0.976772	0.379817	0.432844	0.921934	-0.0382543	-0.320426
	0.973549	0.660472	0.377797	0.373807	-0.0357225	-0.926819	0.968412	0.638421	0.330535	0.382322	-0.0216826	-1.06512
	0.803965	0.896995	0.330005	0.0205813	-0.00389736	-0.999781	0.798009	0.898695	0.323759	0.0226719	-0.00557599	-0.992717
	0.531395	0.999013	0.283911	0.105818	-0.0337263	-0.993813	0.518834	1.0036	0.289499	0.116377	-0.024584	-1.03318
	0.248188	0.931962	0.239976	0.542339	-0.267514	-0.796433	0.250857	0.900437	0.272552	0.553821	-0.220625	-0.79855
	0.0502974	0.718558	0.19864	0.804957	-0.592785	0.0254998	0.100471	0.711372	0.297072	0.788642	-0.575858	0.0180878
	0.00476929	0.431105	0.160314	0.171242	-0.189631	0.966807	0.00782037	0.41492	0.161892	0.1644	-0.162006	0.958803
	0.127029	0.166994	0.125382	-0.466919	0.834949	0.291286	0.12672	0.167502	0.127709	-0.468292	0.83408	0.293432
	0.375655	0.0157084	0.0941939	-0.0512629	0.189261	-0.980588	0.382892	0.0148909	0.10615	-0.0791036	0.189115	-0.96786
	0.66641	0.0285047	0.0670601	0.000788887	-0.996404	-0.0847276	0.676411	0.0318283	0.0682158	0.000841059	-0.996268	-0.0758322
	0.900783	0.201048	0.044252	-0.0220098	-0.0769379	0.996793	0.920961	0.214387	0.065623	-0.0547795	-0.128525	1.06172
	0.999368	0.474878	0.0259977	0.516702	0.804418	0.29314	1.00823	0.467566	0.00362918	0.50613	0.810898	0.304201
	0.928763	0.75722	0.0124794	0.568276	0.476237	-0.671015	0.928461	0.758533	0.0125202	0.568988	0.475236	-0.671274
	0.71289	0.952414	0.00383227	0.181524	0.0742383	-0.98058	0.714801	0.950265	0.00405198	0.180509	0.076256	-0.982111
	0.424887	0.994326	0.000142674	0.00111305	8.3686e-05	-0.999999	0.422616	0.997842	-0.000720947	-0.0181323	-0.013347	-0.991689
	0.162334	0.868757	0.00144749	0.250358	-0.0609688	-0.966232	0.169286	0.864059	0.00159628	0.252308	-0.0532533	-0.960546
	0.0141841	0.618249	0.00773368	0.696769	-0.427587	-0.57592	0.0124162	0.633981	0.0015911	0.70936	-0.409446	-0.567888
	0.0306331	0.327679	0.0189384	0.584343	-0.673888	0.452126	0.0303573	0.324907	0.019819	0.588471	-0.671974	0.44319
	0.206107	0.0954915	0.0349498	-0.115428	0.260662	0.958505	0.295334	0.0623817	0.0713458	-0.229561	0.304703	0.841541
	0.481155	0.000355264	0.0556078	-0.124087	0.942357	-0.31075	0.48987	-0.00427279	0.0533917	-0.140755	0.953328	-0.323189
	0.762587	0.0745028	0.080706	-0.058933	-0.416277	-0.907326	0.773212	-0.0601644	0.0700619	-0.107946	-0.348525	-0.966439
	0.955053	0.292812	0.109994	-0.333952	-0.800791	0.497202	0.947161	0.289971	0.113893	-0.331578	-0.797519	0.499235
	0.993343	0.581319	0.143178	0.258933	0.355195	0.898215	1.00285	0.596286	0.141937	0.23715	0.323628	0.927144
	0.864484	0.842274	0.179928	0.740282	0.659895	-0.128532	0.739476	0.826296	0.169933	0.824425	0.709329	-0.107349
	0.612135	0.987263	0.219876	0.447449	0.26781	-0.853269	0.55334	0.924281	0.181525	0.479348	0.36224	-0.960557
	0.321794	0.967164	0.262622	0.0662496	0.0262017	-0.997459	0.345529	0.884098	0.119168	-0.0663242	0.0375009	-1.02299
	0.0918304	0.788786	0.307741	0.0434073	0.0106931	-0.999	0.0986392	0.791525	0.302822	0.0335458	0.00314533	-0.979035
	0.000157905	0.512565	0.35478	0.449406	0.0612349	-0.891227	-0.00212117	0.512214	0.351568	0.450164	0.0621725	-0.892166
	0.077836	0.232087	0.403271	0.966636	0.0574369	-0.249633	0.0823859	0.238223	0.39843	0.958064	0.0473911	-0.234302
	0.298547	0.0423794	0.452728	0.577028	0.00812071	0.816684	0.288729	0.0408364	0.442068	0.588996	0.0136456	0.815936
	0.587512	0.00771783	0.502657	-0.761322	-3.37683e-05	0.648374	0.576124	0.029445	0.505094	-0.720578	-0.00520698	0.683983
	0.846827	0.139845	0.55256	-0.589533	-0.0102622	-0.807679	0.853638	0.150239	0.557637	-0.614761	-0.0230455	-0.779512
	0.988634	0.393996	0.601937	0.870853	0.0575448	-0.488164	0.989994	0.381163	0.540582	0.871334	0.00164227	-0.357904
	0.964888	0.684062	0.650296	0.444885	0.0650962	0.893219	0.96259	0.689195	0.65331	0.440431	0.0638282	0.890238
	0.783634	0.911766	0.697154	-0.789453	-0.205399	0.578425	0.768497	0.919514	0.664148	-0.800737	-0.186795	0.469337
	0.506283	0.999961	0.742041	-0.807953	-0.334598	-0.485031	0.497817	0.969638	0.72083	-0.791427	-0.287218	-0.464856
	0.226803	0.918764	0.78451	-0.26669	-0.166529	-0.949286	0.22418	0.921264	0.795222	-0.260615	-0.167293	-0.957979
	0.0398841	0.695687	0.824136	-0.00580896	-0.00540682	-0.999969	0.042962	0.698299	0.828173	0.00272994	-0.0042894	-1.00251
	0.00885637	0.406309	0.860524	-0.0858564	-0.123903	-0.988573	-0.00824042	0.411294	0.886686	-0.0529426	-0.167188	-1.04511
	0.144232	0.148675	0.893309	-0.243059	-0.628629	-0.738748	0.134522	0.128098	0.830895	-0.275111	-0.715207	-0.717325
	0.400145	0.0100725	0.922165	-0.110883	-0.981099	0.158587	0.393343	0.0336082	0.898006	-0.176196	-1.04862	0.271599
	0.68989	0.0374614	0.946803	0.0144953	-0.0894348	0.995887	0.777663	0.0318308	1.05294	-0.0563509	-0.0390033	1.24359
	0.915298	0.221562	0.966976	-0.430716	0.896241	0.105999	0.912094	0.220164	0.90144	-0.39286	0.912567	0.0984461
	1	0.5	0.982483	-3.76139e-14	4.06584e-14	-1	1.02409	0.507026	1.05005	-0.00524343	0.00194253	-0.959655
	0.915298	0.778438	0.993169	0.864158	-0.49193	0.105999	0.970585	0.796273	1.03991	0.785947	-0.577849	0.246809
	0.68989	0.962539	0.998928	-0.0886942	0.0184943	0.995887	0.769024	1.08845	1.22005	-0.158112	-0.0667805	1.49736
	0.400145	0.989928	0.999702	-0.981548	-0.106837	0.158587	0.380654	1.01241	0.990578	-1.01696	-0.103641	0.128326
	0.144232	0.851325	0.995483	-0.615041	-0.275639	-0.738748	0.0500712	0.858712	1.08509	-0.513287	-0.247452	-0.986247
	0.00885637	0.593691	0.986313	-0.112327	-0.100528	-0.988573	-0.00686358	0.609544	0.982082	-0.0930005	-0.129413	-0.984341
	0.0398841	0.304313	0.972284	-0.00407581	-0.00680922	-0.999969	0.0534161	0.320696	0.892714	-0.0601801	-0.0242773	-1.01308
	0.226803	0.081236	0.953537	-0.0772603	-0.304773	-0.949286	0.221501	0.0775545	0.972636	-0.0257445	-0.295368	-0.986152
	0.506283	3.94779e-05	0.930257	0.0258922	-0.874113	-0.485031	0.471692	0.047498	0.960358	0.137365	-0.82397	-0.300878
	0.783634	0.0882337	0.902679	0.234438	-0.781321	0.578425	0.788852	0.0620664	0.896758	0.202125	-0.757634	0.559289
	0.964888	0.315938	0.871077	-0.229155	0.386844	0.893219	0.961627	0.316801	0.869163	-0.22582	0.388373	0.892139
	0.988634	0.606004	0.835768	-0.599381	0.63438	-0.488164	0.98224	0.585392	0.833811	-0.577789	0.654163	-0.470226
	0.846827	0.860155	0.797103	0.481666	-0.340077	-0.807679	0.839152	0.843528	0.762642	0.50025	-0.354063	-0.595239
	0.587512	0.992282	0.75547	0.688473	-0.324986	0.648374	0.57305	0.949619	0.738675	0.688522	-0.279091	0.707514
	0.298547	0.957621	0.711285	-0.552278	0.167379	0.816684	0.249988	0.939004	0.764742	-0.464034	0.0638758	0.956607
	0.077836	0.767913	0.664988	-0.953388	0.169515	-0.249633	0.0703881	0.779021	0.664344	-0.980942	0.127796	-0.156447
	0.000157905	0.487435	0.617043	-0.451831	0.0395393	-0.891227	-0.0144975	0.481237	0.615852	-0.445966	0.0361269	-0.874233
	0.0918304	0.211214	0.567929	-0.044686	0.00130196	-0.999	0.144377	0.280203	0.742224	0.00250284	-0.0176194	-1.0865
	0.321794	0.0328355	0.518135	-0.0712426	0.000147271	-0.997459	0.322038	0.0562231	0.544823	-0.0389828	0.00227028	-1.03724
	0.612135	0.0127366	0.468161	-0.521461	0.00332483	-0.853269	0.633761	0.0306784	0.559059	-0.695184	-0.174031	-0.437882
	0.864484	0.157726	0.418505	-0.99083	0.0416499	-0.128532	0.942585	0.149552	0.417979	-1.20477	-0.0106293	0.0319632
	0.993343	0.418681	0.369663	-0.436966	0.0476488	0.898215	0.964563	0.37813	0.333861	-0.369096	0.0562174	0.807939
	0.955053	0.707188	0.322123	0.849375	-0.177068	0.497202	0.962726	0.704698	0.229835	0.854463	-0.26019	0.478159
	0.762587	0.925497	0.27636	0.397501	-0.136941	-0.907326	0.763683	0.921729	0.272851	0.39467	-0.131117	-0.908353
	0.481155	0.999645	0.232832	-0.840393	0.444044	-0.31075	0.473862	1.00848	0.243824	-0.850116	0.417545	-0.141317
	0.206107	0.904508	0.191974	-0.223989	0.176345	0.958505	0.434525	1.15658	0.405397	-0.55837	-0.125188	1.1984
	0.0306331	0.672321	0.154193	0.573434	-0.683195	0.452126	0.0324599	0.660853	0.142649	0.57265	-0.672563	0.469089
	0.0141841	0.381751	0.119867	0.370254	-0.728854	-0.57592	-0.0223877	0.389402	0.158388	0.443109	-0.718525	-0.504868
	0.162334	0.131243	0.08934	0.0565795	-0.251387	-0.966232	0.33101	0.0656035	0.0687615	0.0408682	-0.127045	-0.98717
	0.424887	0.00567413	0.0629157	-5.03994e-05	-0.00111505	-0.999999	0.43567	-0.0113616	0.0604004	-0.00684893	0.0217806	-1.01126
	0.71289	0.0475865	0.0408586	-0.0629866	-0.185729	-0.98058	0.743479	0.0591917	0.0527614	-0.0559987	-0.218633	-1.01038
	0.928763	0.24278	0.0233891	-0.431517	-0.602936	-0.671015	0.68466	0.261152	0.0582565	-0.246308	-0.513006	-0.670315
	0.999368	0.525122	0.0106818	-0.763474	-0.57548	0.29314	1.07755	0.510751	0.00710269	-0.786997	-0.589354	0.187768
	0.900783	0.798952	0.00286353	0.0755561	0.0263657	0.996793	0.868649	0.785568	0.00591454	0.121	0.0507138	1.0364
	0.66641	0.971495	1.2514e-05	0.996158	0.0221452	-0.0847276	0.625532	0.924428	0.00327492	0.99317	0.113799	-0.145964
	0.375655	0.984292	0.00215721	-0.187808	0.0563538	-0.980588	0.38	0.987634	0.0041628	-0.210705	0.0397753	-1.00779
	0.127029	0.833006	0.00927618	-0.78828	0.542002	0.291286	0.112455	0.741344	0.0256757	-0.817079	0.618269	0.218061
	0.00476929	0.568895	0.0212983	0.157392	-0.201276	0.966807	-0.0186511	0.564031	0.0226935	0.191609	-0.155642	0.907026
	0.0502974	0.281442	0.0381035	0.359545	-0.932779	0.0254998	0.00860467	0.25724	0.0508369	0.399733	-0.915684	0.0166567
	0.248188	0.0680383	0.0595237	0.050846	-0.602586	-0.796433	0.115984	0.0158727	0.0577749	0.135122	-0.670813	-0.753902
	0.531395	0.000986636	0.0853451	-0.0203959	-0.109174	-0.993813	0.538387	-0.0695385	0.0672246	-0.0188802	-0.0643195	-0.987561
	0.803965	0.103005	0.11531	-0.00884673	-0.0189872	-0.999781	0.787894	0.0920244	0.112028	0.00109792	-0.0138224	-0.996005
	0.973549	0.339528	0.149118	-0.232391	-0.294961	-0.926819	0.951805	0.349394	0.140138	-0.192788	-0.301224	-0.912607
	0.982691	0.630421	0.186432	-0.70948	-0.591039	-0.38381	0.872991	0.655534	0.162806	-0.595306	-0.644046	-0.314474
	0.828293	0.877126	0.226879	-0.627432	-0.35105	0.695049	0.823641	0.874264	0.255824	-0.621141	-0.346189	0.635498
	0.562667	0.996057	0.270055	0.565278	0.207583	0.798354	0.564132	1.00497	0.285273	0.560634	0.216733	0.777774
	0.275808	0.946921	0.315529	0.742961	0.167415	-0.64806	0.30733	0.976306	0.330291	0.713437	0.0817478	-0.789712
	0.0649081	0.746364	0.362845	-0.730327	-0.0884378	-0.677349	0.0951178	0.709758	0.381904	-0.770448	-0.0997563	-0.520468
	0.00142055	0.462337	0.411533	-0.629975	-0.0312512	0.775986	0.00142562	0.462022	0.411171	-0.628974	-0.0321446	0.779448
	0.106856	0.19107	0.461104	0.697179	0.00663764	0.716867	0.0498961	0.172157	0.563785	0.744441	-0.0126605	0.534111
	0.345492	0.0244717	0.511063	0.932032	0.000716869	-0.362375	0.341142	0.0313861	0.504582	0.936486	-0.00645437	-0.288742
	0.636476	0.0189862	0.560913	0.388086	0.00908283	-0.921579	0.68508	0.0502523	0.607759	0.249299	-0.17142	-0.85516
	0.881221	0.176472	0.610153	0.0242185	0.00187307	-0.999705	0.879692	0.178106	0.609412	0.0245121	-0.000749845	-0.998849
	0.996806	0.443572	0.658293	0.102477	0.0167051	-0.994595	1.01167	0.468847	0.784396	0.0685076	-0.00489844	-1.07276
	0.944068	0.72979	0.704852	0.568481	0.16087	-0.806815	0.944079	0.715849	0.720803	0.589342	0.167589	-0.808051
	0.740877	0.938153	0.749363	0.913664	0.40647	-0.000697871	0.746629	0.89112	0.77499	0.905101	0.465979	0.164797
	0.456074	0.998067	0.791383	0.239029	0.159562	0.957813	0.497024	0.953003	0.790453	0.221505	0.0231353	0.983493
	0.186154	0.889231	0.830492	-0.669049	-0.667368	0.327097	0.172736	0.88995	0.83158	-0.652631	-0.667561	0.323406
	0.0225677	0.648521	0.866298	-0.126121	-0.197823	-0.97209	0.0268676	0.724775	0.890822	-0.0541742	-0.221772	-0.975233
	0.0207391	0.35749	0.898445	0.31888	0.939792	-0.122905	0.0586891	0.371196	0.888518	0.238533	0.938922	-0.126884
	0.181288	0.114743	0.92661	0.00773907	0.114132	0.993435	0.191405	0.105264	0.909888	-0.00221145	0.120044	0.962601
	0.449819	0.00252449	0.950513	0.195724	-0.926994	0.319959	0.469919	-0.0061401	0.918713	0.137742	-0.947599	0.244038
	0.735352	0.0588544	0.969914	0.360091	-0.663103	-0.656223	0.765128	0.0933919	0.975251	0.283401	-0.689999	-0.666734
	0.941146	0.264648	0.984621	0.147327	-0.143772	-0.978583	0.988365	0.374034	1.06001	0.112043	-0.259749	-1.09133
	0.997476	0.550181	0.994485	0.000443345	-0.000222608	-1	0.856065	0.521873	0.819299	0.199496	0.0156892	-0.928531
	0.885257	0.818712	0.999408	0.244024	-0.0375883	-0.96904	0.882171	0.753007	0.946898	0.294025	0.119565	-1.06903
	0.64251	0.979261	0.999341	0.794888	0.129253	-0.592829	0.648225	1.01471	0.967876	0.82466	0.104976	-0.44245
	0.351479	0.977432	0.994286	0.805119	0.412638	0.426044	0.463512	0.954273	0.972039	0.707644	0.466137	0.410738
	0.110769	0.813846	0.984291	-0.178385	-0.176928	0.967923	0.118092	0.815816	0.976506	-0.181025	-0.185733	0.948429
	0.0019332	0.543926	0.969458	-0.452322	-0.848792	-0.273782	-0.0455933	0.548155	0.971293	-0.41455	-0.804489	-0.336758
	0.0618467	0.259123	0.949933	0.0765674	0.376666	-0.923179	-0.00518183	0.157604	1.16129	0.273694	0.526322	-1.32545
	0.27021	0.0559318	0.925914	-0.0662139	0.883079	0.464528	0.299993	0.0525857	1.00914	-0.0216675	0.917624	0.518985
	0.556428	0.00319434	0.897638	0.134387	-0.387552	0.912	0.596652	0.0406834	0.85412	0.00414343	-0.461179	0.862103
	0.823528	0.118779	0.86539	0.539828	-0.835395	-0.103443	0.821297	0.123068	0.871896	0.550187	-0.827492	-0.120862
	0.981014	0.363524	0.829491	0.381048	-0.375913	-0.844685	1.01471	0.408531	0.863191	0.315109	-0.403842	-0.83728
	0.975528	0.654508	0.790299	0.0644824	-0.0425924	-0.997009	0.990879	0.53943	0.840947	0.0223409	0.0890345	-1.02077
	0.80893	0.893144	0.748207	0.0367335	-0.016159	-0.999194	0.808328	0.908181	0.816087	0.0371311	-0.024431	-1.03042
	0.537663	0.998579	0.703636	0.424021	-0.118426	-0.897876	0.534009	0.999388	0.683022	0.424704	-0.11882	-0.875418
	0.253636	0.935092	0.657029	0.949916	-0.152276	-0.272894	0.211045	0.917905	0.638689	0.868951	-0.0641796	-0.33617
	0.0530793	0.724192	0.608853	0.600866	-0.0453632	0.798061	0.230191	0.728829	0.754662	0.466307	-0.0940112	0.51135
	0.00394265	0.437333	0.55959	-0.7368	0.0165006	0.67591	0.00276573	0.395095	0.583085	-0.746963	-0.0293063	0.67896
	0.122874	0.171707	0.509731	-0.620874	0.000369469	-0.78391	0.126249	0.213261	0.6297	-0.665011	-0.0729804	-0.540525
	0.369579	0.0173092	0.459776	0.853046	-0.00868664	-0.521764	0.371249	0.00806041	0.414572	0.88207	-0.0831945	-0.316798
	0.660472	0.0264508	0.410222	0.480654	-0.0245628	0.876566	0.684702	0.0327099	0.479425	0.462164	-0.00958819	0.796324
	0.896995	0.196035	0.361565	-0.791996	0.0977599	0.602649	0.910273	0.223017	0.385672	-0.807085	0.0595092	0.412373
	0.999013	0.468605	0.314291	-0.862742	0.197217	-0.465599	1.0255	0.51167	0.341826	-0.896839	0.151737	-0.490283
	0.931962	0.751812	0.268873	-0.305868	0.113663	-0.945265	1.00446	0.701252	0.393963	-0.465956	0.069437	-0.740911
	0.718558	0.949703	0.225764	-0.00874204	0.00494392	-0.99995	0.658277	0.904696	0.159976	0.0135903	0.0691003	-1.22152
	0.431105	0.995231	0.185395	-0.108885	0.0916822	-0.989817	0.415662	0.991067	0.182544	-0.10145	0.0935375	-0.989431
	0.166994	0.872971	0.14817	-0.405533	0.520994	-0.751071	0.235378	0.84818	0.156974	-0.470537	0.540948	-0.710715
	0.0157084	0.624345	0.11446	-0.412854	0.901217	0.13176	0.0895384	0.520303	0.158408	-0.384692	1.04494	-0.111771
	0.0285047	0.33359	0.0846021	-0.0219587	0.122238	0.992258	0.067399	0.609001	0.0718231	-0.0636195	-0.0653349	0.741
	0.201048	0.0992165	0.0588949	-0.0904827	-0.985474	0.143712	0.267192	0.179882	0.0460279	-0.123489	-1.05902	0.233977
	0.474878	0.000631522	0.037595	-0.0144796	-0.0367159	-0.999221	0.38123	-0.0460834	0.0227684	0.00154585	-0.0167011	-0.96488
	0.75722	0.0712367	0.0209153	0.620849	0.78097	0.0680665	0.763772	0.113151	0.0286334	0.591052	0.724964	0.0798573
	0.952414	0.28711	0.00902249	-0.0470488	-0.0317834	0.998387	1.0389	0.398083	0.0155876	-0.143645	-0.141612	1.01157
	0.994326	0.575113	0.00203535	-0.943513	-0.274559	0.185474	0.941771	0.609479	0.0372903	-0.888626	-0.306715	0.0675258
	0.868757	0.837666	2.37144e-05	-0.68735	0.0210376	-0.726021	0.870231	0.784765	-0.1184	-0.740024	0.040935	-0.790933
	0.618249	0.985816	0.00300767	-0.150029	0.0537582	-0.987219	0.575644	0.993168	-0.0100516	-0.135433	0.0374933	-0.944485
	0.327679	0.969367	0.0109574	-0.00482207	0.00369702	-0.999982	0.331842	0.96745	0.0123376	-0.0092986	0.0061348	-0.998859
	0.0954915	0.793893	0.0237935	-0.1742	0.247548	-0.953087	0.0825281	0.789134	0.0186464	-0.166872	0.241575	-0.948744
	0.000355264	0.518845	0.0413877	-0.271092	0.820027	-0.504049	0.0308916	0.52356	0.0431529	-0.284523	0.816315	-0.520798
	0.0745028	0.237413	0.0635642	-0.0315132	0.832043	0.553815	0.0738367	0.278023	0.0619	-0.0202666	0.769285	0.575825
	0.292812	0.044947	0.0901014	-0.0944651	-0.406656	0.908684	0.323723	0.0400756	0.082103	-0.123744	-0.390217	0.91197
	0.581319	0.00665703	0.120734	-0.408614	-0.791861	-0.453861	0.602435	0.0208698	0.0748756	-0.468502	-0.751586	-0.256028
	0.842274	0.135516	0.155156	0.360839	0.424895	-0.830217	0.843674	0.133669	0.109309	0.343478	0.416082	-0.815845
	0.987263	0.387865	0.193024	0.619032	0.482217	0.619892	0.977079	0.389414	0.186632	0.631788	0.483787	0.657489
	0.967164	0.678206	0.233959	-0.488227	-0.255187	0.834574	0.924996	0.722988	0.287652	-0.38966	-0.212434	0.600752
	0.788786	0.90817	0.277553	-0.922176	-0.313846	-0.226037	0.799756	0.913758	0.37641	-0.980654	-0.224896	-0.769444
	0.512565	0.999842	0.323368	-0.457423	-0.0939427	-0.884273	0.384852	0.951685	0.406743	-0.196879	-0.112643	-0.26591
	0.232087	0.922164	0.370949	-0.0492442	-0.00526165	-0.998773	0.226955	0.919247	0.378114	-0.0501679	0.00398437	-0.977767
	0.0423794	0.701453	0.419819	-0.0653943	-0.00266022	-0.997856	0.0363632	0.694568	0.414835	-0.0567641	0.00759423	-1.02569
	0.00771783	0.412488	0.469491	-0.507728	-0.00297227	-0.861512	0.000492548	0.409311	0.466505	-0.503999	-0.00236324	-0.858275
	0.139845	0.153173	0.519467	-0.988169	-0.00235376	-0.15335	0.145089	0.159125	0.527579	-0.996429	-0.0128617	-0.102243
	0.393996	0.0113659	0.569248	-0.468119	-0.014177	0.883552	0.412777	0.0206347	0.550887	-0.461571	-0.00706665	0.873134
	0.684062	0.0351118	0.618338	0.845173	0.0756385	0.529115	0.636169	0.0346069	0.512989	0.798616	0.0160047	0.429822
	0.911766	0.216366	0.666245	0.448558	0.0810382	-0.890072	0.908719	0.215906	0.663522	0.444793	0.0753575	-0.910613
	0.999961	0.493717	0.712492	-0.896473	-0.275171	-0.347299	0.998812	0.53341	0.765725	-0.98101	-0.292013	-0.287504
	0.918764	0.773197	0.756615	-0.287585	-0.137262	0.947868	0.880461	0.733082	0.745972	-0.21596	-0.162699	1.12765
	0.695687	0.960116	0.798174	0.715015	0.51019	0.477974	0.724364	0.985699	0.824506	0.659589	0.483433	0.396242
	0.406309	0.991144	0.836754	0.566237	0.6061	-0.558586	0.396638	1.00085	0.829917	0.512146	0.569619	-0.540183
	0.148675	0.855768	0.871969	0.135478	0.231983	-0.963239	0.282247	0.946217	0.931497	-0.0134686	0.0858594	-0.916592
	0.0100725	0.599855	0.903467	0.000557438	0.00190439	-0.999998	0.00149741	0.595943	0.892372	-0.00130609	-0.00362384	-0.990498
	0.0374614	0.31011	0.930934	0.00418018	0.186553	-0.982436	0.053085	0.314659	0.962125	0.0212999	0.224907	-1.00789
	0.221562	0.0847021	0.954096	-0.184292	0.704471	-0.685388	0.234463	0.128641	0.907775	-0.170395	0.806307	-0.643707
	0.5	0	0.97272	-0.501582	0.823118	0.266255	0.565218	0.00441117	0.958201	-0.51179	0.807832	0.151496
	0.778438	0.0847021	0.986621	0.0342855	-0.0301849	0.998956	0.748089	0.0504364	0.938465	-0.0296784	-0.0253634	0.970711
	0.962539	0.31011	0.99566	0.914919	-0.400952	-0.0464836	0.965053	0.341143	1.0445	0.959551	-0.396988	-0.183948
	0.989928	0.599855	0.999746	-0.156455	0.0157062	-0.98756	0.974758	0.591679	0.997032	-0.141084	0.0254527	-0.973722
	0.851325	0.855768	0.998839	-0.944902	-0.205279	0.25499	0.901803	0.690814	0.619987	-0.888045	-0.0531487	0.0243834
	0.593691	0.991144	0.992948	0.193064	0.112023	0.97477	0.59357	0.989988	0.991925	0.190985	0.113433	0.972392
	0.304313	0.960116	0.982132	0.672234	0.73852	0.0518647	0.297454	0.941756	0.921135	0.715631	0.711008	0.144275
	0.081236	0.773197	0.966498	0.263604	0.559671	-0.785672	0.0527523	0.740728	0.979653	0.350701	0.567075	-0.77391
	3.94779e-05	0.493717	0.946203	0.0180888	0.117144	-0.99295	0.000638524	0.495466	0.946179	0.0166897	0.114522	-0.99383
	0.0882337	0.216366	0.92145	-0.00212986	0.0177227	-0.999841	0.126384	0.208015	0.941325	0.0526947	0.110049	-1.043
	0.315938	0.0351118	0.892486	-0.133124	0.33768	-0.931799	0.336129	0.0489507	0.919434	-0.0541587	0.341075	-0.968157
	0.606004	0.0113659	0.8596	-0.525312	0.748424	-0.404856	0.597201	0.0107998	0.877998	-0.477069	0.739923	-0.492733
	0.860155	0.153173	0.823121	-0.544343	0.501182	0.672686	0.810215	0.178697	0.787401	-0.443195	0.437653	0.599645
	0.992282	0.412488	0.783414	0.487392	-0.30113	0.819615	0.983609	0.412934	0.785633	0.490541	-0.290704	0.809754
	0.957621	0.701453	0.740874	0.727706	-0.297925	-0.617806	0.958112	0.711934	0.715197	0.685727	-0.33322	-0.453548
	0.767913	0.922164	0.695929	-0.686339	0.176162	-0.705625	0.762739	0.924223	0.699769	-0.680517	0.174264	-0.701871
	0.487435	0.999842	0.649025	-0.651853	0.0937125	0.752533	0.517842	1.0363	0.650911	-0.653388	0.118885	0.401591
	0.211214	0.90817	0.600633	0.673288	-0.0433435	0.738109	0.233258	0.910167	0.598444	0.66635	-0.035899	0.708033
	0.0328355	0.678206	0.551235	0.940095	-0.0155476	-0.340557	0.0262667	0.664243	0.56534	0.944018	0.000100217	-0.346922
	0.0127366	0.387865	0.501325	0.401014	-4.42154e-06	-0.916072	0.0271425	0.399427	0.549169	0.421117	0.00874377	-0.926395
	0.157726	0.135516	0.451402	0.0278783	-0.000414718	-0.999611	0.160251	0.126571	0.450977	0.0273098	-0.00402518	-0.995775
	0.418681	0.00665703	0.401964	0.0966532	-0.00590122	-0.995301	0.427083	0.0124055	0.427916	0.0854813	-0.0112418	-0.891091
	0.707188	0.044947	0.353506	0.571412	-0.0792808	-0.816825	0.710371	0.0330611	0.340681	0.576118	-0.0774664	-0.825761
	0.925497	0.237413	0.306512	0.969849	-0.24224	-0.026709	0.921163	0.235	0.307647	0.975816	-0.243652	-0.00361592
	0.999645	0.518845	0.261451	0.29602	-0.118442	0.94781	1.00078	0.519974	0.26481	0.29465	-0.112246	0.946229
	0.904508	0.793893	0.218773	-0.797473	0.482412	0.362375	0.904186	0.806849	0.218781	-0.798079	0.457317	0.368853
	0.672321	0.969367	0.178905	-0.202631	0.182588	-0.962082	0.671944	0.975597	0.184938	-0.19994	0.175688	-0.948732
	0.381751	0.985816	0.142246	0.576616	-0.801003	-0.160958	0.380565	0.986062	0.146307	0.578526	-0.792536	-0.140788
	0.131243	0.837666	0.109161	0.0563535	-0.137657	0.988875	0.126372	0.842164	0.108137	0.0602773	-0.135925	0.979553
	0.00567413	0.575113	0.0799817	-0.124952	0.929621	0.346687	-0.0179084	0.578614	0.0728197	-0.105168	0.924955	0.342698
	0.0475865	0.28711	0.0549988	0.105864	0.760197	-0.641009	0.0513722	0.288013	0.056618	0.0899879	0.771228	-0.624537
	0.24278	0.0712367	0.0344621	0.0889134	0.196634	-0.976437	0.24304	0.0697125	0.0342033	0.0905183	0.199375	-0.977302
	0.525122	0.000631522	0.018577	8.20042e-05	9.30454e-05	-1	0.524074	0.000514704	0.0183865	0.00118399	-0.000666358	-0.99926
	0.798952	0.0992165	0.00750202	0.202438	0.121945	-0.971673	0.797467	0.0980974	0.00983545	0.201162	0.125798	-0.971371
	0.971495	0.33359	0.00134796	0.771953	0.181179	-0.609313	0.972858	0.331856	0.00107539	0.772372	0.181809	-0.613895
	0.984292	0.624345	0.000176272	0.913434	-0.0763694	0.399758	1.04774	0.704626	0.0442078	0.923151	-0.22469	0.434477
	0.833006	0.872971	0.00399865	-0.200363	0.0838917	0.976123	0.829855	0.87773	0.00238489	-0.204681	0.0493227	0.967693
	0.568895	0.995231	0.0127769	-0.739593	0.630151	-0.236456	0.636956	0.975905	0.00317841	-0.773256	0.637893	-0.288619
	0.281442	0.949703	0.0264234	0.185586	-0.294029	-0.937606	0.206785	0.787109	0.0437091	0.0501795	-0.255076	-0.983157
	0.0680383	0.751812	0.0448016	0.241542	-0.869355	0.431136	0.064133	0.735835	0.0423363	0.249106	-0.858841	0.441456
	0.000986636	0.468605	0.0677281	0.00305506	0.380251	0.924878	-0.00213979	0.465281	0.06753	0.00565515	0.383152	0.926697
	0.103005	0.196035	0.0949736	0.267164	0.960481	-0.078099	0.10243	0.187298	0.0893556	0.266924	0.967966	-0.0933724
	0.339528	0.0264508	0.126266	0.271006	0.477568	-0.835754	0.340835	0.0237319	0.120387	0.265418	0.47591	-0.837617
	0.630421	0.0173092	0.161293	0.0563517	0.0616951	-0.996503	0.627029	0.0248199	0.159845	0.0613446	0.0584352	-1.00268
	0.877126	0.171707	0.199704	0.0289346	0.0210841	-0.999359	0.851302	0.21156	0.204977	0.0656837	-0.00959474	-0.981374
	0.996057	0.437333	0.241115	0.383809	0.187249	-0.904228	0.993762	0.437277	0.242115	0.386052	0.190197	-0.902262
	0.946921	0.724192	0.285113	0.911179	0.286794	-0.295808	0.955568	0.719356	0.279163	0.899191	0.28269	-0.281016
	0.746364	0.935092	0.331258	0.616725	0.114975	0.778737	0.753993	0.930609	0.334162	0.594019	0.106809	0.784389
	0.462337	0.998579	0.37909	-0.708624	-0.066264	0.702468	0.465766	1.00367	0.388528	-0.716262	-0.085501	0.700901
	0.19107	0.893144	0.428129	-0.650803	-0.02124	-0.75895	0.191686	0.894144	0.424701	-0.651261	-0.0215497	-0.766076
	0.0244717	0.654508	0.477886	0.832109	0.002558	-0.554606	0.0132389	0.6545	0.487478	0.843243	-0.0338519	-0.568046
	0.0189862	0.363524	0.527865	0.512408	0.00250173	0.858738	0.00655919	0.364977	0.531821	0.521536	0.0106317	0.844825
	0.176472	0.118779	0.577564	-0.778894	-0.0296367	0.626455	0.178093	0.112672	0.556655	-0.777394	-0.0216076	0.592356
	0.443572	0.00319434	0.626489	-0.890484	-0.0913169	-0.445756	0.442569	0.00347081	0.627329	-0.887594	-0.0907686	-0.448061
	0.72979	0.0559318	0.67415	-0.331839	-0.066134	-0.941015	0.716042	0.056989	0.684223	-0.297142	-0.0719944	-0.936087
	0.938153	0.259123	0.720072	-0.0117661	-0.00390791	-0.999923	0.925388	0.261657	0.750059	0.007797	0.00384677	-1.02056
	0.998067	0.543926	0.763794	-0.119454	-0.0611013	-0.990958	1.05002	0.552861	0.759069	-0.228552	-0.0699363	-0.958799
	0.889231	0.813846	0.80488	-0.51396	-0.392022	-0.762997	0.868806	0.78148	0.789141	-0.486693	-0.320793	-0.759256
	0.648521	0.977432	0.84292	-0.65237	-0.750589	0.105016	0.661364	0.993314	0.830617	-0.646966	-0.761578	0.0872
	0.35749	0.979261	0.877534	-0.07399	-0.139059	0.987516	0.316642	0.908345	0.910092	-0.102195	-0.0294911	1.2269
	0.114743	0.818712	0.908376	0.235557	0.954828	0.181151	0.119037	0.818358	0.904807	0.236492	0.950289	0.144498
	0.00252449	0.550181	0.935137	-0.00184132	0.0788513	-0.996885	0.0110041	0.555883	0.932853	-0.0115942	0.0669659	-0.979347
	0.0588544	0.264648	0.95755	0.299231	-0.95371	0.0299709	0.0995785	0.206053	0.935717	0.09919	-1.04736	-0.173747
	0.264648	0.0588544	0.975392	-0.0128036	0.0188212	0.999741	0.291001	0.192108	0.942916	0.0331336	-0.0469518	0.980906
	0.550181	0.00252449	0.988484	-0.765714	0.607099	0.212397	0.569168	0.0172467	1.03749	-0.767463	0.59103	0.201725
	0.818712	0.114743	0.996695	-0.656173	0.24744	-0.712888	0.696404	0.023782	0.87801	-0.580167	0.435208	-0.39755
	0.979261	0.35749	0.999943	-0.168036	0.00794437	-0.985749	0.952441	0.277385	0.913121	-0.119084	0.144056	-0.881136
	0.977432	0.648521	0.998196	-0.00430665	-0.00117612	-0.99999	0.949151	0.627707	1.01728	0.0557088	0.0413139	-1.00079
	0.813846	0.889231	0.991472	-0.243901	-0.159019	-0.956674	0.812003	0.913965	0.959421	-0.244631	-0.181004	-0.958408
	0.543926	0.998067	0.979836	-0.541119	-0.658809	-0.522649	0.536405	0.996597	0.985615	-0.523622	-0.653776	-0.538815
	0.259123	0.938153	0.963406	-0.323499	-0.784644	0.528849	0.304519	0.857606	0.995497	-0.373012	-0.67003	0.467198
	0.0559318	0.72979	0.942346	0.0408263	0.382741	0.922953	0.0403723	0.766352	0.718886	-0.0150384	0.183855	0.374316
	0.00319434	0.443572	0.916867	-0.14815	0.895859	-0.418912	0.0322558	0.518155	0.994494	-0.0177981	0.780897	-0.540356
	0.118779	0.176472	0.887222	0.212245	-0.479505	-0.851485	0.0884116	0.235442	0.878001	0.277563	-0.589442	-0.730585
	0.363524	0.0189862	0.853708	0.4882	-0.642629	0.590498	0.370129	0.0307891	0.826694	0.484213	-0.658265	0.58443
	0.654508	0.0244717	0.81666	-0.397284	0.341714	0.851702	0.664147	0.0419954	0.827899	-0.404316	0.323052	0.824758
	0.893144	0.19107	0.776448	-0.848025	0.489901	-0.202115	0.887637	0.192666	0.775431	-0.839867	0.485521	-0.196288
	0.998579	0.462337	0.733473	-0.449077	0.170845	-0.877008	0.943249	0.442563	0.749737	-0.400481	0.175883	-0.860683
	0.935092	0.746364	0.688166	-0.0531392	0.0124957	-0.998509	0.906851	0.746442	0.663204	-0.0303233	0.00875253	-0.980896
	0.724192	0.946921	0.640979	-0.0594108	0.00761408	-0.998205	0.723595	0.946411	0.639167	-0.0609217	0.00436793	-0.997396
	0.437333	0.996057	0.592383	-0.493346	0.0267115	-0.869423	0.434812	0.978838	0.59279	-0.482991	0.036266	-0.852718
	0.171707	0.877126	0.542865	-0.983986	0.0113812	-0.177882	0.187323	0.878392	0.549489	-1.0314	0.00440834	-0.129312
	0.0173092	0.630421	0.492918	-0.496498	0.000156488	0.868038	0.0207292	0.638665	0.500567	-0.485363	-0.00580309	0.885261
	0.0264508	0.339528	0.443041	0.828166	-0.0169393	0.560226	0.0126904	0.359255	0.459004	0.80214	-0.00900909	0.3178
	0.196035	0.103005	0.393734	0.489225	-0.0351732	-0.871448	0.203687	0.103223	0.394675	0.494311	-0.0312422	-0.959725
	0.468605	0.000986636	0.345489	-0.912697	0.141459	-0.383372	0.476062	0.0111146	0.321631	-0.879202	0.15596	-0.512039
	0.751812	0.0680383	0.298787	-0.339614	0.0923891	0.936016	0.731713	0.079649	0.308536	-0.327887	0.133548	0.888126
	0.949703	0.281442	0.254096	0.793661	-0.341367	0.503559	0.949466	0.276885	0.255132	0.797877	-0.33366	0.502408
	0.995231	0.568895	0.211862	0.706279	-0.45681	-0.540828	0.991169	0.56077	0.216548	0.716035	-0.463671	-0.536237
	0.872971	0.833006	0.172507	0.201329	-0.194318	-0.960056	0.881285	0.833952	0.169053	0.195451	-0.186571	-0.977253
	0.624345	0.984292	0.136424	0.00171417	-0.00258339	-0.999995	0.623205	0.980557	0.139007	0.00557506	0.00385821	-1.00174
	0.33359	0.971495	0.103973	0.0602953	-0.166733	-0.984157	0.339336	0.959914	0.103659	0.059503	-0.159146	-0.962282
	0.0992165	0.798952	0.0754801	0.0635301	-0.711955	-0.699345	0.100112	0.803868	0.0776913	0.0667721	-0.711482	-0.691967
	0.000631522	0.525122	0.0512285	-0.179158	-0.954265	0.239333	-0.00255883	0.521625	0.0526304	-0.17168	-0.951501	0.249537
	0.0712367	0.24278	0.0314608	0.00520498	0.0101458	0.999935	0.082414	0.252902	0.0430126	-0.0104118	0.000208817	0.976449
	0.28711	0.0475865	0.0163747	0.698539	0.715525	-0.00823159	0.273599	0.0739579	0.0286443	0.754483	0.699112	0.113313
	0.575113	0.00567413	0.00612079	-0.104246	-0.0556116	-0.992996	0.585026	0.101398	0.00485765	-0.0875342	-0.148149	-0.931281
	0.837666	0.131243	0.000801554	-0.960503	-0.172616	0.218261	0.833886	0.13938	-0.0054247	-0.950486	-0.160968	0.200156
	0.985816	0.381751	0.000470143	0.188771	-0.0258717	0.98168	1.03551	0.372399	0.0457951	0.186887	0.0283881	1.00299
	0.969367	0.672321	0.00512987	0.898169	-0.432609	0.0783769	0.960828	0.682872	0.00226813	0.896895	-0.441004	0.0748391
	0.793893	0.904508	0.0147342	0.459774	-0.434411	-0.774529	0.796919	0.915321	0.0147728	0.450288	-0.447918	-0.768006
	0.518845	0.999645	0.0291871	0.0619719	-0.109978	-0.992	0.519506	0.99748	0.0290923	0.061512	-0.108494	-0.991598
	0.237413	0.925497	0.0483442	0.00331892	-0.0146287	-0.999887	0.216955	0.940047	0.0503776	0.0225006	-0.0254786	-1.00641
	0.044947	0.707188	0.0720141	-0.01874	-0.350089	-0.936529	0.0467157	0.712376	0.0761777	-0.0112868	-0.356206	-0.931822
	0.00665703	0.418681	0.0999604	-0.279361	-0.860756	-0.425507	-0.022789	0.413648	0.0990771	-0.252298	-0.857226	-0.410463
	0.135516	0.157726	0.131904	-0.400751	-0.645867	0.649811	0.13404	0.161731	0.131687	-0.398465	-0.64727	0.656668
	0.387865	0.0127366	0.167525	0.380168	0.387676	0.839749	0.383805	0.0289189	0.129549	0.374178	0.360372	0.91585
	0.678206	0.0328355	0.206468	0.669153	0.456169	-0.586638	0.689699	0.0381493	0.246213	0.692098	0.465444	-0.577953
	0.90817	0.211214	0.248344	-0.61933	-0.281738	-0.73284	0.90478	0.212326	0.249633	-0.608934	-0.281565	-0.733265
	0.999842	0.487435	0.292735	-0.658358	-0.191192	0.728018	0.979889	0.502669	0.330308	-0.634482	-0.20744	0.617287
	0.922164	0.767913	0.339196	0.642339	0.108216	0.758742	0.921195	0.769294	0.340303	0.643721	0.107835	0.759467
	0.701453	0.957621	0.387264	0.944868	0.0766042	-0.318366	0.720161	0.977827	0.39427	0.9652	0.0615844	-0.292795
	0.412488	0.992282	0.436459	0.413835	0.0105433	-0.910291	0.415064	0.995777	0.440799	0.40789	0.00865607	-0.933381
	0.153173	0.860155	0.486288	0.0317184	3.74776e-05	-0.999497	0.196554	0.860367	0.487724	-0.00738895	-0.0112602	-1.10382
	0.0113659	0.606004	0.536254	0.0900723	0.000744863	-0.995935	0.0215646	0.608831	0.539869	0.08915	-0.00739294	-0.999387
	0.0351118	0.315938	0.585859	0.562369	0.0262617	-0.826469	0.0367321	0.328717	0.596904	0.579021	0.0263326	-0.834994
	0.216366	0.0882337	0.634605	0.991911	0.115563	-0.0525153	0.2192	0.0726356	0.612412	0.956014	0.114733	-0.0509516
	0.493717	3.94779e-05	0.682006	0.341709	0.0748113	0.936824	0.517	0.002604	0.71061	0.306298	0.100015	0.863971
	0.773197	0.081236	0.727589	-0.86392	-0.309804	0.39707	0.59858	0.0676622	0.736337	-0.50501	-0.113342	0.53306
	0.960116	0.304313	0.770898	-0.272312	-0.149137	-0.950581	0.987564	0.340955	0.786622	-0.299968	-0.1876	-0.957671
	0.991144	0.593691	0.8115	0.759471	0.619412	-0.198828	0.989534	0.597261	0.819334	0.756686	0.62037	-0.199277
	0.855768	0.851325	0.84899	0.114942	0.142443	0.983106	0.82532	0.834224	0.84959	0.0841141	0.129387	1.01851
	0.599855	0.989928	0.882993	-0.402522	-0.835839	0.373296	0.608867	0.991038	0.895566	-0.395502	-0.83983	0.376931
	0.31011	0.962539	0.913169	-0.153858	-0.765007	-0.625373	0.306932	0.980553	0.912416	-0.146563	-0.778524	-0.626681
	0.0847021	0.778438	0.939216	0.0156999	-0.225416	-0.974136	0.0626523	0.78151	0.937628	0.0326332	-0.223108	-0.973544
	0	0.5	0.960876	1.26856e-16	-3.44798e-16	-1	0.0798308	0.422984	0.834558	-0.11882	0.185566	-0.900443
	0.0847021	0.221562	0.97793	0.13634	-0.180196	-0.974136	0.0857391	0.226173	0.986391	0.148648	-0.183953	-0.981807
	0.31011	0.0374614	0.990209	0.635694	-0.45255	-0.625373	0.327671	0.0319703	1.00243	0.567428	-0.45368	-0.655856
	0.599855	0.0100725	0.99759	0.884033	-0.281312	0.373296	0.582906	0.0816401	1.11791	0.920724	-0.232908	0.412417
	0.855768	0.148675	0.999999	-0.183032	-0.00102141	0.983106	0.855255	0.146275	1.00232	-0.181871	0.00302818	0.99206
	0.991144	0.406309	0.997413	-0.930533	-0.307531	-0.198828	0.986092	0.393135	0.980156	-0.915027	-0.329576	-0.201552
	0.960116	0.695687	0.989856	0.250946	0.182817	-0.950581	0.807419	0.533462	0.76311	0.381753	0.312039	-0.666384
	0.773197	0.918764	0.977405	0.545934	0.737761	0.39707	0.741103	0.861609	0.868762	0.550187	0.806238	0.180407
	0.493717	0.999961	0.960184	-0.117401	-0.329513	0.936824	0.500729	1.02156	0.985428	-0.0972207	-0.3736	0.966403
	0.216366	0.911766	0.938365	-0.0596237	-0.996839	-0.0525153	0.218817	0.915123	0.948765	-0.0580433	-0.996261	-0.0600403
	0.0351118	0.684062	0.912166	0.116083	-0.550884	-0.826469	0.0398544	0.68531	0.91714	0.112815	-0.541476	-0.825071
	0.0113659	0.393996	0.881848	0.0397738	-0.0808185	-0.995935	0.00903484	0.389787	0.88179	0.0400825	-0.0783951	-0.994229
	0.153173	0.139845	0.847716	0.0201098	-0.0245286	-0.999497	0.15291	0.146189	0.84916	0.0323317	-0.0226397	-1.00107
	0.412488	0.00771783	0.810109	0.32261	-0.259409	-0.910291	0.409853	0.0064472	0.81584	0.33298	-0.26383	-0.906974
	0.701453	0.0423794	0.769403	0.834172	-0.450334	-0.318366	0.702565	0.0469931	0.771084	0.834123	-0.478021	-0.277897
	0.922164	0.232087	0.726006	0.614263	-0.216773	0.758742	0.92265	0.231885	0.725682	0.612873	-0.216714	0.75723
	0.999842	0.512565	0.680351	-0.670284	0.143909	0.728018	0.98876	0.51917	0.689415	-0.670311	0.136095	0.767665
	0.90817	0.788786	0.632893	-0.676062	0.07672	-0.73284	0.911503	0.789718	0.631822	-0.67473	0.0740196	-0.730603
	0.678206	0.967164	0.584108	0.809038	-0.0362427	-0.586638	0.68769	0.966288	0.639592	0.79582	0.000771722	-0.610554
	0.387865	0.987263	0.534483	0.542959	-0.00406137	0.839749	0.326151	0.921856	0.574843	0.582613	0.0415471	1.22692
	0.135516	0.842274	0.484512	-0.760095	0.00114582	0.649811	0.13483	0.842294	0.481963	-0.758837	0.00232251	0.641461
	0.00665703	0.581319	0.434697	-0.904627	0.0243491	-0.425507	0.0419567	0.656548	0.489584	-0.929187	0.0103722	-0.50022
	0.044947	0.292812	0.385534	-0.34937	0.0292168	-0.936529	0.0475612	0.296263	0.38879	-0.348699	0.0370064	-0.944423
	0.237413	0.0745028	0.337515	-0.014783	0.00254539	-0.999887	0.230048	0.0838199	0.343321	-0.0154021	0.00087356	-1.00765
	0.518845	0.000355264	0.291119	-0.121063	0.0357682	-0.992	0.520074	0.00165111	0.282842	-0.137396	0.0237572	-0.963022
	0.793893	0.0954915	0.246811	-0.574278	0.265159	-0.774529	0.796139	0.0962266	0.242241	-0.57286	0.269198	-0.785674
	0.969367	0.327679	0.205032	-0.82002	0.566942	0.0783769	0.971354	0.338382	0.226913	-0.810679	0.554085	0.073537
	0.985816	0.618249	0.1662	-0.13239	0.137028	0.98168	0.985836	0.612762	0.174931	-0.129575	0.149449	0.955033
	0.837666	0.868757	0.130704	0.507683	-0.833438	0.218261	0.833885	0.863548	0.12601	0.505653	-0.832419	0.219972
	0.575113	0.994326	0.0988973	0.0354672	-0.112703	-0.992996	0.559484	0.989013	0.0953715	0.0598926	-0.114954	-0.995775
	0.28711	0.952414	0.0710985	-0.043899	0.999002	-0.00823159	0.291368	0.95245	0.0703793	-0.0412596	0.997301	-0.00460916
	0.0712367	0.75722	0.0475851	0.00263505	0.0110944	0.999935	0.116496	0.790287	0.0824394	-0.0335474	0.00344479	0.994878
	0.000631522	0.474878	0.0285921	-0.48552	-0.840827	0.239333	0.0041476	0.47734	0.0290548	-0.484318	-0.839147	0.257998
	0.0992165	0.201048	0.0143092	-0.524845	-0.485236	-0.699345	0.077804	0.240799	0.0125746	-0.53397	-0.491928	-0.684536
	0.33359	0.0285047	0.0048792	-0.160578	-0.0751689	-0.984157	0.333394	0.0281214	0.00473041	-0.160151	-0.0751227	-0.984023
	0.624345	0.0157084	0.000396283	-0.00307616	-0.000386703	-0.999995	0.637179	-0.0217761	-0.00205216	-0.0280646	0.0310087	-1.00189
	0.872971	0.166994	0.000905245	-0.274828	0.0525581	-0.960056	0.873005	0.168033	0.000956169	-0.272192	0.0524781	-0.959158
	0.995231	0.431105	0.006401	-0.737727	0.404059	-0.540828	0.996462	0.429854	0.00457772	-0.738209	0.403569	-0.534
	0.949703	0.718558	0.0168286	-0.596825	0.624683	0.503559	0.956651	0.711499	0.0161714	-0.605411	0.630434	0.5026
	0.751812	0.931962	0.0320839	0.15737	-0.314814	0.936016	0.773961	0.945829	0.0132486	0.114484	-0.329656	0.969741
	0.468605	0.999013	0.0520145	0.161328	-0.909395	-0.383372	0.470069	0.990868	0.0412822	0.150166	-0.902615	-0.380135
	0.196035	0.896995	0.0764212	0.0482169	0.488112	-0.871448	0.210908	0.906437	0.0769824	0.0482813	0.475863	-0.872254
	0.0264508	0.660472	0.10506	0.288562	0.776453	0.560226	0.0330149	0.656846	0.109923	0.281413	0.778873	0.571174
	0.0173092	0.369579	0.137645	-0.277852	-0.411471	0.868038	0.0508516	0.328389	0.0927335	-0.28587	-0.29399	0.958358
	0.171707	0.122874	0.173851	-0.713016	-0.678208	-0.177882	0.295887	0.165465	0.21602	-0.663736	-0.553759	-0.36813
	0.437333	0.00394265	0.213315	-0.41657	-0.265656	-0.869423	0.42405	0.0205602	0.161482	-0.462608	-0.254612	-0.925684
	0.724192	0.0530793	0.255644	-0.0551516	-0.0233649	-0.998205	0.726597	0.0476272	0.252087	-0.056102	-0.0208559	-1.00097
	0.935092	0.253636	0.300414	-0.0527379	-0.0140938	-0.998509	0.936017	0.256968	0.300916	-0.0522451	-0.0163666	-0.998352
	0.998579	0.537663	0.347179	-0.475057	-0.0719613	-0.877008	0.995316	0.540534	0.350152	-0.473269	-0.0718725	-0.878895
	0.893144	0.80893	0.39547	-0.977003	-0.0679324	-0.202115	0.886793	0.782054	0.389803	-0.95914	-0.0446375	-0.169794
	0.654508	0.975528	0.444806	-0.523929	-0.0100603	0.851702	0.657491	0.983986	0.458063	-0.522908	-0.0237243	0.861218
	0.363524	0.981014	0.494694	0.807039	0.000142777	0.590498	0.347578	0.972721	0.494381	0.82435	-0.0205989	0.584555
	0.118779	0.823528	0.544634	0.524338	0.00657683	-0.851485	0.120204	0.808901	0.547212	0.491452	0.0203556	-0.870085
	0.00319434	0.556428	0.594129	-0.906595	-0.0509793	-0.418912	0.00616754	0.530173	0.452872	-0.846551	-0.00263915	-0.594351
	0.0559318	0.27021	0.642683	-0.381633	-0.0501386	0.922953	0.039425	0.259114	0.678465	-0.366565	-0.0537727	0.995116
	0.259123	0.0618467	0.689811	0.825354	0.197761	0.528849	0.269389	0.0699925	0.671591	0.800308	0.186563	0.572008
	0.543926	0.0019332	0.735043	0.795237	0.307306	-0.522649	0.593439	0.0327446	0.772205	0.700288	0.258184	-0.580451
	0.813846	0.110769	0.777926	0.251209	0.147203	-0.956674	0.832001	0.144286	0.827173	0.206292	0.069261	-0.952358
	0.977432	0.351479	0.818032	0.00336389	0.00293509	-0.99999	1.03334	0.503765	0.889755	-0.180845	-0.193203	-0.895427
	0.979261	0.64251	0.854961	0.1007	0.134754	-0.985749	0.966803	0.622126	0.800609	0.124959	0.163211	-0.995662
	0.818712	0.885257	0.888343	0.278284	0.643699	-0.712888	0.822824	0.802911	0.879168	0.203871	0.750907	-0.578514
	0.550181	0.997476	0.917845	0.150445	0.965533	0.212397	0.554419	0.995965	0.919187	0.147714	0.968108	0.222681
	0.264648	0.941146	0.943172	-0.002638	0.0226099	0.999741	0.283119	0.932889	0.941203	-0.0119898	0.0286601	0.970356
	0.0588544	0.735352	0.964071	0.390537	-0.920099	0.0299709	0.054032	0.746711	0.97296	0.384826	-0.916617	-0.0236835
	0.00252449	0.449819	0.980333	-0.0507114	0.0604092	-0.996885	-0.0250661	0.457673	0.976208	-0.0272695	0.026078	-1.02371
	0.114743	0.181288	0.991795	-0.82967	0.528045	0.181151	0.108893	0.187404	0.995986	-0.824686	0.520635	0.171925
	0.35749	0.0207391	0.998344	0.152406	-0.0398051	0.987516	0.3593	0.00227473	1.00544	0.157865	-0.00982169	1.01205
	0.648521	0.0225677	0.999914	0.992775	0.0580461	0.105016	0.655589	0.00796701	0.996785	0.992104	0.0735782	0.0777084
	0.889231	0.186154	0.996488	0.602262	0.234768	-0.762997	0.890511	0.186523	0.992723	0.60598	0.227229	-0.741443
	0.998067	0.456074	0.988102	0.104223	0.0845001	-0.990958	0.992983	0.45199	0.989194	0.10521	0.0897944	-0.993382
	0.938153	0.740877	0.974839	0.0068644	0.0103244	-0.999923	0.94109	0.734565	0.988891	0.00887949	0.0221411	-1.0055
	0.72979	0.944068	0.956831	0.0979948	0.323864	-0.941015	0.73425	0.950445	1.00157	0.0881978	0.31817	-0.96795
	0.443572	0.996806	0.934259	0.0122134	0.895071	-0.445756	0.446269	1.00031	0.935951	0.00966217	0.889396	-0.44873
	0.176472	0.881221	0.907348	-0.193577	0.755038	0.626455	0.242251	0.903637	0.954957	-0.171051	0.689792	0.823818
	0.0189862	0.636476	0.876367	0.244491	-0.450325	0.858738	0.0187537	0.642336	0.88229	0.247849	-0.450983	0.859593
	0.0244717	0.345492	0.841625	0.550647	-0.623859	-0.554606	0.0247412	0.353537	0.852431	0.548843	-0.6318	-0.579694
	0.19107	0.106856	0.80347	-0.520403	0.391376	-0.75895	0.165754	0.115456	0.778758	-0.478178	0.344062	-0.757045
	0.462337	0.00142055	0.762283	-0.635528	0.32038	0.702468	0.454978	0.00723907	0.752852	-0.625557	0.31648	0.677299
	0.746364	0.0649081	0.718475	0.596332	-0.194826	0.778737	0.749941	0.0746479	0.74011	0.578046	-0.190524	0.847088
	0.946921	0.275808	0.672484	0.937539	-0.183079	-0.295808	0.943991	0.285189	0.67881	0.930798	-0.189345	-0.283988
	0.996057	0.562667	0.62477	0.424942	-0.0423729	-0.904228	1.03106	0.570741	0.613058	0.294787	-0.0323428	-0.874532
	0.877126	0.828293	0.575809	0.0357779	-0.00130001	-0.999359	0.888076	0.812152	0.569872	0.0306751	0.0054911	-0.993821
	0.630421	0.982691	0.526091	0.0835564	-0.000357629	-0.996503	0.644304	1.00274	0.538017	0.0658959	-0.0124403	-1.06368
	0.339528	0.973549	0.476112	0.549101	-0.00196993	-0.835754	0.3402	0.969929	0.476115	0.553513	0.00147337	-0.830572
	0.103005	0.803965	0.426371	0.996361	-0.0341376	-0.078099	0.102171	0.828565	0.462191	1.034	-0.0325778	-0.0678096
	0.000986636	0.531395	0.377367	0.378514	-0.0364333	0.924878	0.0235018	0.528865	0.392505	0.310964	-0.0494536	0.944038
	0.0680383	0.248188	0.329587	-0.886372	0.168719	0.431136	0.0952964	0.247082	0.449199	-0.91275	0.120715	0.444668
	0.281442	0.0502974	0.283511	-0.331153	0.105985	-0.937606	0.277853	0.0991912	0.31953	-0.309324	0.051951	-0.892369
	0.568895	0.00476929	0.239597	0.870775	-0.431092	-0.236456	0.561529	0.0122284	0.263369	0.887144	-0.387913	-0.305631
	0.833006	0.127029	0.198285	0.17469	-0.129099	0.976123	0.887694	0.19339	0.141306	0.0297144	-0.283896	1.16914
	0.984292	0.375655	0.159988	-0.613033	0.681457	0.399758	1.00058	0.345185	0.144756	-0.633262	0.69174	0.423686
	0.971495	0.66641	0.125088	-0.385568	0.692874	-0.609313	0.967116	0.659589	0.148376	-0.372458	0.696207	-0.555562
	0.798952	0.900783	0.0939346	-0.0612687	0.22825	-0.971673	0.801717	0.902458	0.0978921	-0.052942	0.238905	-0.985506
	0.525122	0.999368	0.0668381	2.01526e-07	0.000124025	-1	0.517417	0.99038	0.0684461	0.00550436	0.0069836	-1.00579
	0.24278	0.928763	0.0440696	0.0598818	0.207328	-0.976437	0.242449	0.944029	0.0466188	0.0633987	0.204189	-0.99112
	0.0475865	0.71289	0.0258565	0.416515	0.644688	-0.641009	0.0512378	0.712321	0.0242093	0.41346	0.645157	-0.640269
	0.00567413	0.424887	0.012381	0.720547	0.600517	0.346687	0.129575	0.531651	-0.0286011	0.591227	0.409408	0.481436
	0.131243	0.162334	0.00377758	-0.137832	-0.0559245	0.988875	0.121065	0.144123	-0.0175482	-0.131964	-0.0382682	1.00708
	0.381751	0.0141841	0.000132263	-0.984386	-0.0712513	-0.160958	0.226085	0.0140073	0.0723691	-0.860113	-0.0992866	-0.0612999
	0.672321	0.0306331	0.00148145	0.264833	-0.0652749	-0.962082	0.675456	0.026674	0.00151205	0.252453	-0.0619408	-0.945971
	0.904508	0.206107	0.00781168	0.793038	-0.489668	0.362375	0.903361	0.203548	0.00895994	0.78572	-0.497802	0.366374
	0.999645	0.481155	0.0190597	-0.20823	0.241446	0.94781	0.98577	0.461688	0.0180748	-0.1952	0.255311	0.962676
	0.925497	0.762587	0.0351131	-0.402385	0.915081	-0.026709	0.908247	0.909793	0.0877299	-0.371322	0.831851	0.0997914
	0.707188	0.955053	0.0558115	-0.0738945	0.572133	-0.816825	0.575265	1.00204	0.0587211	-0.049139	0.641443	-0.7775
	0.418681	0.993343	0.0809481	0.0137977	0.0958451	-0.995301	0.423292	1.00951	0.0892005	0.00716002	0.0918989	-0.995276
	0.157726	0.864484	0.110272	0.0107875	0.02571	-0.999611	0.155421	0.87065	0.112014	0.0148409	0.0213431	-1.00124
	0.0127366	0.612135	0.143489	0.236873	0.323579	-0.916072	0.0116935	0.612701	0.142739	0.23877	0.323259	-0.914429
	0.0328355	0.321794	0.180269	0.702968	0.624385	-0.340557	0.0442422	0.298281	0.164978	0.669509	0.645752	-0.29332
	0.211214	0.0918304	0.220244	0.579452	0.345589	0.738109	0.216936	0.0907105	0.229168	0.569791	0.348109	0.716829
	0.487435	0.000157905	0.263013	-0.612719	-0.241393	0.752533	0.487825	0.000520334	0.26528	-0.613374	-0.246401	0.755969
	0.767913	0.077836	0.308151	-0.688198	-0.168751	-0.705625	0.763291	0.0799337	0.317825	-0.680304	-0.17289	-0.692719
	0.957621	0.298547	0.355205	0.779216	0.105532	-0.617806	0.958702	0.322431	0.362692	0.766614	0.0804183	-0.611946
	0.992282	0.587512	0.403706	0.571924	0.0336742	0.819615	0.995121	0.587173	0.412775	0.544774	0.0500795	0.845902
	0.860155	0.846827	0.45317	-0.739857	-0.010218	0.672686	0.879803	0.852619	0.488246	-0.751423	-0.0166572	0.637198
	0.606004	0.988634	0.503101	-0.91438	-5.52475e-05	-0.404856	0.635174	0.99898	0.505927	-0.933833	0.00275004	-0.407126
	0.315938	0.964888	0.553001	-0.362917	-0.00642435	-0.931799	0.27591	0.906639	0.531981	-0.373695	0.020167	-0.831167
	0.0882337	0.783634	0.602372	-0.0178107	-0.0011871	-0.999841	0.0840919	0.781222	0.589817	-0.0256656	-0.00259305	-0.989948
	3.94779e-05	0.506283	0.65072	-0.117269	-0.0172596	-0.99295	0.0135658	0.507862	0.662345	-0.127396	-0.0142278	-0.998586
	0.081236	0.226803	0.697562	-0.598538	-0.156431	-0.785672	0.0748002	0.22381	0.691421	-0.59184	-0.152683	-0.793006
	0.304313	0.0398841	0.74243	-0.922146	-0.38335	0.0518647	0.308453	0.0419889	0.741323	-0.92904	-0.38196	0.0692883
	0.593691	0.00885637	0.784875	-0.189142	-0.118524	0.97477	0.588192	0.0166796	0.7837	-0.196856	-0.127455	1.04928
	0.851325	0.144232	0.824474	0.706599	0.660074	0.25499	0.850503	0.141348	0.828618	0.702175	0.665386	0.257301
	0.989928	0.400145	0.860832	0.0892977	0.129425	-0.98756	0.983513	0.396059	0.865403	0.106879	0.138219	-0.97077
	0.962539	0.68989	0.893584	-0.358195	-0.932489	-0.0464836	0.959654	0.690663	0.892355	-0.367396	-0.942191	-0.0504447
	0.778438	0.915298	0.922403	-0.00502305	-0.0454025	0.998956	0.682904	0.953434	0.96822	0.088846	-0.1044	0.918283
	0.5	1	0.947002	-0.156587	0.951099	0.266255	0.504086	0.996012	0.945475	-0.164436	0.957702	0.250793
	0.221562	0.915298	0.967134	-0.317124	0.655496	-0.685388	0.233621	0.938765	0.870736	-0.334477	0.584923	-0.443081
	0.0374614	0.68989	0.982599	-0.127086	0.136633	-0.982436	0.0253891	0.616308	0.979433	-0.097838	0.2579	-0.968726
	0.0100725	0.400145	0.993242	-0.00172716	0.000976915	-0.999998	0.00381059	0.419313	0.961842	0.0118583	-0.0327778	-1.02242
	0.148675	0.144232	0.998957	-0.26314	0.0541054	-0.963239	0.155819	0.144993	0.991475	-0.271416	0.0436276	-0.98091
	0.406309	0.00885637	0.999687	-0.824323	-0.0920503	-0.558586	0.393016	-0.00410307	0.975896	-0.836183	-0.0864046	-0.573562
	0.695687	0.0398841	0.995423	-0.800561	-0.361444	0.477974	0.694786	0.0409061	0.995051	-0.80303	-0.366794	0.474265
	0.918764	0.226803	0.98621	0.236876	0.213155	0.947868	0.89138	0.264722	0.91893	0.254011	0.184367	0.806378
	0.999961	0.506283	0.972138	0.479504	0.805891	-0.347299	0.985915	0.50489	0.974141	0.49213	0.812491	-0.34213
	0.911766	0.783634	0.95335	-0.110889	-0.442125	-0.890072	0.912156	0.784439	0.948234	-0.104645	-0.447744	-0.884605
	0.684062	0.964888	0.930031	0.0271599	-0.848116	0.529115	0.685144	0.961482	0.926993	0.0317967	-0.841724	0.547173
	0.393996	0.988634	0.902415	-0.135604	0.448272	0.883552	0.31796	1.01516	0.90711	-0.0715987	0.427853	0.872218
	0.139845	0.846827	0.870779	-0.505392	0.849154	-0.15335	0.165219	0.808261	0.904646	-0.500933	0.758867	-0.437461
	0.00771783	0.587512	0.835438	-0.349389	0.368407	-0.861512	-0.00810299	0.576627	0.806884	-0.32824	0.403133	-0.851607
	0.0423794	0.298547	0.796746	-0.0535276	0.0376601	-0.997856	0.0816163	0.250548	0.83018	-0.122318	0.103672	-1.03266
	0.232087	0.077836	0.755089	-0.0448157	0.0210767	-0.998773	0.238436	0.0765905	0.752882	-0.0674162	0.0192332	-1.01106
	0.512565	0.000157905	0.710882	-0.447056	0.134915	-0.884273	0.539823	0.0280025	0.696259	-0.500709	0.0993052	-0.762052
	0.788786	0.0918304	0.664569	-0.959233	0.169644	-0.226037	0.706934	0.0673155	0.695165	-0.811184	0.205049	-0.475545
	0.967164	0.321794	0.616611	-0.548829	0.047667	0.834574	0.969381	0.345748	0.624786	-0.539876	0.106808	0.690627
	0.987263	0.612135	0.567489	0.784363	-0.0225564	0.619892	0.942021	0.614805	0.554618	0.809947	0.0117985	0.437611
	0.842274	0.864484	0.517692	0.55744	-0.0010966	-0.830217	0.800666	0.886777	0.584596	0.652123	0.00891286	-0.554777
	0.581319	0.993343	0.467718	-0.891053	0.00584076	-0.453861	0.534556	0.978545	0.486228	-0.859808	0.036989	-0.421297
	0.292812	0.955053	0.418067	-0.417107	0.0177238	0.908684	0.303687	0.947076	0.47393	-0.41614	0.00751996	1.02221
	0.0745028	0.762587	0.369234	0.827667	-0.0908628	0.553815	0.0915149	0.772875	0.381769	0.831787	-0.100789	0.569673
	0.000355264	0.481155	0.321708	0.845323	-0.1771	-0.504049	0.00494126	0.464971	0.359204	0.868095	-0.15672	-0.401652
	0.0954915	0.206107	0.275963	0.286067	-0.098951	-0.953087	0.0733878	0.204259	0.271482	0.302737	-0.0951484	-0.983727
	0.327679	0.0306331	0.232457	0.00536814	-0.00284665	-0.999982	0.323584	0.0278702	0.228657	0.00712985	-0.000757107	-1.00719
	0.618249	0.0141841	0.191624	0.12505	-0.0987995	-0.987219	0.611134	0.0156888	0.189846	0.131091	-0.102023	-0.974951
	0.868757	0.162334	0.153872	0.441084	-0.527577	-0.726021	0.868873	0.162313	0.153286	0.43981	-0.527478	-0.724754
	0.994326	0.424887	0.119579	0.443188	-0.877031	0.185474	0.977456	0.427353	0.118521	0.445725	-0.890342	0.193023
	0.952414	0.71289	0.0890868	0.0123402	-0.0554211	0.998387	0.945924	0.634231	0.0682687	0.00813659	0.0259651	0.982199
	0.75722	0.928763	0.0627002	0.0474797	0.99655	0.0680665	0.824704	0.895711	0.0688335	0.124291	1.01364	0.0704885
	0.474878	0.999368	0.040683	-0.0127715	-0.0373444	-0.999221	0.418664	0.981391	0.0301109	0.160709	0.0165653	-0.914335
	0.201048	0.900783	0.0232551	-0.578093	-0.803215	0.143712	0.199276	0.898617	0.0207138	-0.568021	-0.797171	0.155926
	0.0285047	0.66641	0.0105907	0.0993799	0.0744844	0.992258	0.0156682	0.648672	0.009266	0.103496	0.0881967	0.987958
	0.0157084	0.375655	0.00281627	0.936836	0.324001	0.13176	0.0192375	0.380856	0.00205408	0.935484	0.32486	0.149481
	0.166994	0.127029	9.56934e-06	0.660096	0.0128318	-0.751071	0.172304	0.140782	-0.00127837	0.649268	0.00417909	-0.753297
	0.431105	0.00476929	0.00219861	0.136224	-0.0412882	-0.989817	0.435773	0.00334146	0.00230508	0.133503	-0.0344864	-0.99168
	0.718558	0.0502974	0.00936151	0.0082601	-0.00571282	-0.99995	0.720269	0.050799	0.00924569	0.00683343	-0.00723148	-1.00056
	0.931962	0.248188	0.0214267	0.200315	-0.257582	-0.945265	0.930302	0.247621	0.021439	0.201429	-0.25616	-0.94235
	0.999013	0.531395	0.0382737	0.31617	-0.826592	-0.465599	0.994618	0.530269	0.0390365	0.31789	-0.8248	-0.470524
	0.896995	0.803965	0.059734	0.0651427	-0.795343	0.602649	0.873893	0.792292	0.0631665	0.0813706	-0.791971	0.626821
	0.660472	0.973549	0.0855934	0.0894782	0.472891	0.876566	0.558723	0.934017	0.0756417	0.0916188	0.510141	0.824804
	0.369579	0.982691	0.115593	0.36195	0.772499	-0.521764	0.36007	0.981506	0.118091	0.372137	0.780048	-0.527309
	0.122874	0.828293	0.149434	-0.385194	-0.48694	-0.78391	0.122533	0.825135	0.148252	-0.386605	-0.486119	-0.779331
	0.00394265	0.562667	0.186778	-0.567067	-0.470723	0.67591	0.00503251	0.560249	0.19174	-0.565767	-0.464328	0.672755
	0.0530793	0.275808	0.227251	0.526311	0.29342	0.798061	0.0487672	0.26702	0.209663	0.534218	0.30604	0.811689
	0.253636	0.0649081	0.270449	0.903503	0.330472	-0.272894	0.250269	0.0617477	0.250448	0.905316	0.33885	-0.294051
	0.537663	0.00142055	0.315941	0.429579	0.096335	-0.897876	0.529026	0.000411124	0.321409	0.450171	0.119562	-0.916569
	0.80893	0.106856	0.363272	0.0398432	0.00479386	-0.999194	0.847076	0.194368	0.500282	-0.165485	-0.22527	-0.512804
	0.975528	0.345492	0.41197	0.0771863	0.00379087	-0.997009	0.97327	0.376974	0.437704	0.0828579	0.00371916	-1.09551
	0.981014	0.636476	0.461546	0.535241	0.00498036	-0.844685	0.952898	0.585506	0.427142	0.535398	0.0130025	-0.671028
	0.823528	0.881221	0.511507	0.994635	0.000827659	-0.103443	0.793705	0.897376	0.60771	1.06629	-0.0173143	0.102568
	0.556428	0.996806	0.561353	0.410075	0.00973746	0.912	0.558653	0.996238	0.561407	0.413483	0.0093664	0.893715
	0.27021	0.944068	0.610586	-0.882879	-0.0688292	0.464528	0.264588	0.957443	0.568946	-0.880228	-0.0496589	0.423676
	0.0618467	0.740877	0.658714	-0.379307	-0.0621765	-0.923179	0.0756191	0.746741	0.663895	-0.386823	-0.0640372	-0.910432
	0.0019332	0.456074	0.705257	0.92515	0.262945	-0.273782	0.0025675	0.457769	0.710279	0.926583	0.235851	-0.230195
	0.110769	0.186154	0.749748	0.229412	0.102444	0.967923	0.114892	0.189154	0.76685	0.236529	0.104701	0.929987
	0.351479	0.0225677	0.791744	-0.751635	-0.503519	0.426044	0.345584	0.0286249	0.810341	-0.739685	-0.504988	0.462279
	0.64251	0.0207391	0.830825	-0.569119	-0.569787	-0.592829	0.607464	-0.0032089	0.857822	-0.553067	-0.542217	-0.446605
	0.885257	0.181288	0.8666	-0.132305	-0.208461	-0.96904	0.812325	0.208173	0.889227	-0.0644717	-0.261936	-0.983875
	0.997476	0.449819	0.898713	-0.000158358	-0.00047014	-1	1.03694	0.500517	0.891485	-0.0236005	-0.0403669	-1.02712
	0.941146	0.735352	0.926841	-0.0134374	-0.205414	-0.978583	0.918428	0.696074	0.87605	-0.00659442	-0.157753	-0.963115
	0.735352	0.941146	0.950705	0.157737	-0.737896	-0.656223	0.760723	0.947143	0.980624	0.123153	-0.727528	-0.695691
	0.449819	0.997476	0.970066	0.454311	-0.831401	0.319959	0.453704	1.04079	0.970402	0.478684	-0.901068	0.387026
	0.181288	0.885257	0.98473	-0.0820863	0.0796733	0.993435	0.316028	0.924721	0.907718	-0.0268255	0.199836	0.873208
	0.0207391	0.64251	0.99455	-0.888121	0.442871	-0.122905	0.0214694	0.639172	0.995846	-0.883706	0.441101	-0.124839
	0.0225677	0.351479	0.999429	0.231971	-0.0350701	-0.97209	0.0239331	0.357482	1.02433	0.24056	-0.0425831	-1.02726
	0.186154	0.110769	0.999318	0.932314	0.154267	0.327097	0.268167	0.127321	0.842173	0.858082	-0.0257234	0.0298245
	0.456074	0.0019332	0.994218	-0.255397	-0.131786	0.957813	0.456962	-0.00151275	0.994095	-0.263309	-0.131669	0.954905
	0.740877	0.0618467	0.98418	-0.708095	-0.706117	-0.000697871	0.739951	0.0607087	0.973008	-0.707298	-0.732825	-0.0142271
	0.944068	0.27021	0.969305	-0.276483	-0.522118	-0.806815	0.948413	0.270312	0.975485	-0.295325	-0.522557	-0.804727
	0.996806	0.556428	0.94974	-0.0204276	-0.1018	-0.994595	1.05746	0.644961	1.02911	-0.0920207	-0.160056	-1.04813
	0.881221	0.823528	0.925681	0.0018738	-0.0242185	-0.999705	0.880516	0.807734	0.936492	-0.00689103	0.00149281	-0.998487
	0.636476	0.981014	0.897369	0.127993	-0.366484	-0.921579	0.641449	0.985428	0.903	0.113773	-0.376584	-0.91511
	0.345492	0.975528	0.865087	0.507445	-0.781782	-0.362375	0.33315	0.973158	0.841646	0.526131	-0.784512	-0.327039
	0.106856	0.80893	0.829157	0.497234	-0.488734	0.716867	0.0813767	0.774368	0.826005	0.494638	-0.476359	0.764547
	0.00142055	0.537663	0.789938	-0.526864	0.346784	0.775986	0.0385218	0.550038	0.809531	-0.561726	0.336223	0.716757
	0.0649081	0.253636	0.747822	-0.673797	0.29529	-0.677349	0.0647949	0.254513	0.752304	-0.658496	0.318262	-0.671696
	0.275808	0.0530793	0.70323	0.73375	-0.204034	-0.64806	0.31181	0.0361989	0.710053	0.636425	-0.164102	-0.6722
	0.562667	0.00394265	0.656607	0.59468	-0.0947963	0.798354	0.557811	0.00298466	0.663265	0.614079	-0.0937893	0.803988
	0.828293	0.122874	0.60842	-0.716955	0.0536904	0.695049	0.849029	0.139477	0.613008	-0.797959	-0.0396557	0.655753
	0.982691	0.369579	0.559149	-0.923187	0.0203687	-0.38381	0.989106	0.38512	0.599182	-0.952282	-0.00373014	-0.408581
	0.973549	0.660472	0.509287	-0.37551	0.000203531	-0.926819	0.95876	0.679148	0.49485	-0.355195	-0.062231	-0.756156
	0.803965	0.896995	0.459333	-0.0209459	0.000218022	-0.999781	0.808865	0.911374	0.458413	-0.0249281	-0.00126595	-1.02617
	0.531395	0.999013	0.409785	-0.110915	0.00572393	-0.993813	0.526099	0.983204	0.420653	-0.0908568	0.00375707	-0.941898
	0.248188	0.931962	0.361138	-0.600115	0.0745466	-0.796433	0.260264	0.916965	0.392517	-0.627108	0.0541945	-0.660939
	0.0502974	0.718558	0.313879	-0.974305	0.223783	0.0254998	0.0531382	0.727076	0.318045	-0.971259	0.21636	0.0367237
	0.00476929	0.431105	0.268479	-0.23939	0.0893111	0.966807	0.0150136	0.431421	0.270248	-0.248825	0.100939	1.01612
	0.127029	0.166994	0.225393	0.831977	-0.472194	0.291286	0.126999	0.168515	0.252249	0.848488	-0.467133	0.236833
	0.375655	0.0157084	0.18505	0.14977	-0.126557	-0.980588	0.387721	0.0100779	0.18103	0.133582	-0.128359	-0.966751
	0.66641	0.0285047	0.147854	-0.610484	0.787484	-0.0847276	0.663869	0.0283815	0.132073	-0.608433	0.782963	-0.112454
	0.900783	0.201048	0.114177	-0.0331722	0.072825	0.996793	0.86949	0.200036	0.0945473	0.00835986	0.0854638	1.02438
	0.999368	0.474878	0.0843551	0.166859	-0.941396	0.29314	0.967995	0.477434	0.0650028	0.189362	-0.940323	0.238544
	0.928763	0.75722	0.0586859	-0.0696092	-0.738169	-0.671015	0.918436	0.74578	0.0516327	-0.0796568	-0.726081	-0.692608
	0.71289	0.952414	0.0374262	-0.0724206	-0.182257	-0.98058	0.713366	0.9647	0.0316788	-0.074901	-0.177527	-0.990947
	0.424887	0.994326	0.0207884	-0.000696931	-0.000871879	-0.999999	0.42706	1.00329	0.0191584	-0.00624774	-0.00683142	-1.00204
	0.162334	0.868757	0.0089387	-0.213915	-0.143656	-0.966232	0.160719	0.870951	0.00972786	-0.209693	-0.144852	-0.967637
	0.0141841	0.618249	0.00199552	-0.785579	-0.226235	-0.57592	0.0193771	0.622787	0.00219763	-0.789217	-0.229433	-0.570448
	0.0306331	0.327679	2.82367e-05	-0.891457	0.0297745	0.452126	0.0309556	0.325195	-0.000163131	-0.891866	0.0345668	0.453309
	0.206107	0.0954915	0.0030565	0.268101	-0.0969051	0.958505	0.196801	0.0798344	0.00342681	0.280382	-0.0823229	0.95212
	0.481155	0.000355264	0.0110501	0.752728	-0.580375	-0.31075	0.479275	-0.013471	0.0146566	0.747301	-0.575007	-0.289667
	0.762587	0.0745028	0.0239291	-0.241038	0.344471	-0.907326	0.642018	0.193361	0.0318517	-0.0709938	0.265244	-0.916659
	0.955053	0.292812	0.0415648	-0.270226	0.824481	0.497202	0.96295	0.271555	0.0396291	-0.28017	0.842383	0.479829
	0.993343	0.581319	0.0637811	0.0155665	-0.43928	0.898215	0.991133	0.582355	0.0510376	0.0129748	-0.442046	0.910338
	0.864484	0.842274	0.0903559	-0.226604	-0.965469	-0.128532	0.868131	0.835785	0.0936666	-0.225783	-0.961444	-0.128401
	0.612135	0.987263	0.121024	-0.240108	-0.462905	-0.853269	0.608123	0.984771	0.148442	-0.247115	-0.458659	-0.829613
	0.321794	0.967164	0.155478	-0.0462208	-0.0542141	-0.997459	0.319589	0.962157	0.153784	-0.0425735	-0.0483221	-1.00214
	0.0918304	0.788786	0.193375	-0.0353143	-0.0274123	-0.999	0.115871	0.778979	0.184402	-0.0795234	-0.0117368	-0.96192
	0.000157905	0.512565	0.234335	-0.402274	-0.209502	-0.891227	0.00713478	0.529416	0.237403	-0.40059	-0.22762	-0.892423
	0.077836	0.232087	0.27795	-0.917092	-0.310847	-0.249633	0.0986932	0.226602	0.291555	-0.95796	-0.323625	-0.284562
	0.298547	0.0423794	0.323784	-0.565401	-0.115538	0.816684	0.304298	0.0392506	0.329053	-0.57761	-0.108079	0.823996
	0.587512	0.00771783	0.371378	0.757071	0.080341	0.648374	0.584752	0.0216539	0.370985	0.758538	0.0824463	0.664053
	0.846827	0.139845	0.420258	0.589146	0.023703	-0.807679	0.849805	0.142931	0.386201	0.588771	-0.0194266	-0.717644
	0.988634	0.393996	0.469934	-0.872738	-0.00496155	-0.488164	0.9927	0.401448	0.485519	-0.885861	-0.0051671	-0.58458
	0.964888	0.684062	0.51991	-0.449621	-0.00112037	0.893219	0.956027	0.686812	0.507551	-0.458765	-0.00785575	0.959262
	0.783634	0.911766	0.569688	0.815352	0.0250094	0.578425	0.807918	0.893099	0.528338	0.756724	0.0462725	0.607242
	0.506283	0.999961	0.618769	0.870964	0.0785276	-0.485031	0.495838	0.999793	0.606379	0.934272	0.0839567	-0.50435
	0.226803	0.918764	0.666664	0.309352	0.0561856	-0.949286	0.232159	0.918017	0.668613	0.300846	0.0568465	-0.951778
	0.0398841	0.695687	0.712893	0.00758374	0.00233767	-0.999969	0.0138982	0.699682	0.701142	0.0383886	0.0153158	-1.04086
	0.00885637	0.406309	0.756996	0.135948	0.0651262	-0.988573	0.00127524	0.411172	0.754221	0.18876	0.0132199	-0.976383
	0.144232	0.148675	0.79853	0.547984	0.392385	-0.738748	0.143738	0.146753	0.796864	0.54486	0.390793	-0.735839
	0.400145	0.0100725	0.837082	0.672672	0.722747	0.158587	0.384966	0.0126536	0.823444	0.65742	0.641903	0.12602
	0.68989	0.0374614	0.872265	0.0455279	0.078332	0.995887	0.594308	0.0313601	0.9442	0.157834	0.142843	1.03356
	0.915298	0.221562	0.903729	-0.277192	-0.95495	0.105999	0.915858	0.222038	0.904365	-0.276639	-0.954993	0.108692
	1	0.5	0.931159	-2.22255e-15	-1.11123e-13	-1	1.01008	0.514512	0.954354	-0.0130451	0.000291301	-1.02606
	0.915298	0.778438	0.954282	-0.254098	0.961353	0.105999	0.867748	0.802573	1.0097	-0.227444	0.883546	0.129468
	0.68989	0.962539	0.972865	0.0473501	-0.0772442	0.995887	0.690845	0.965392	0.979528	0.0519347	-0.0801175	1.0233
	0.400145	0.989928	0.986723	0.742836	-0.650419	0.158587	0.375606	0.907904	0.976835	0.73721	-0.571574	0.110584
	0.144232	0.851325	0.995718	0.618052	-0.268818	-0.738748	0.0474694	0.910821	0.944253	0.690391	-0.376333	-0.57173
	0.00885637	0.593691	0.99976	0.15003	-0.0146387	-0.988573	0.0164	0.557707	1.00438	0.150164	0.0159312	-0.980697
	0.0398841	0.304313	0.998809	0.00775024	0.00170633	-0.999969	-0.00103681	0.265805	0.959577	0.079361	0.107729	-1.06261
	0.226803	0.081236	0.992874	0.271514	0.158543	-0.949286	0.237781	0.0862389	0.986913	0.259576	0.191611	-0.948891
	0.506283	3.94779e-05	0.982014	0.586917	0.648285	-0.485031	0.498931	-0.0169404	0.991562	0.60137	0.694895	-0.460636
	0.783634	0.0882337	0.966338	0.345663	0.738878	0.578425	0.777408	0.0911795	0.961274	0.347805	0.736543	0.561873
	0.964888	0.315938	0.946002	-0.0675088	-0.444525	0.893219	0.963159	0.321593	0.945149	-0.0675391	-0.444595	0.887875
	0.988634	0.606004	0.921211	0.106173	-0.86627	-0.488164	0.957208	0.635112	0.945656	0.149059	-0.822401	-0.539438
	0.846827	0.860155	0.89221	-0.217449	0.54806	-0.807679	0.855746	0.893503	0.842365	-0.256843	0.372924	-0.783795
	0.587512	0.992282	0.859291	-0.438629	0.622267	0.648374	0.619614	0.991433	0.845177	-0.450337	0.643559	0.570884
	0.298547	0.957621	0.822782	0.425248	-0.390117	0.816684	0.303751	0.973578	0.828302	0.399871	-0.384573	0.795837
	0.077836	0.767913	0.783048	0.824595	-0.507668	-0.249633	0.100887	0.793361	0.832613	0.83608	-0.550801	-0.282551
	0.000157905	0.487435	0.740485	0.419974	-0.17128	-0.891227	-0.00915007	0.374395	0.748572	0.337036	-0.173761	-0.826901
	0.0918304	0.211214	0.69552	0.0433135	-0.0110668	-0.999	0.0940177	0.194868	0.680434	0.0399339	-0.00996487	-0.990067
	0.321794	0.0328355	0.648601	0.0705262	-0.0100793	-0.997459	0.333107	0.0516102	0.681019	0.079794	-0.00306027	-1.00707
	0.612135	0.0127366	0.600198	0.520413	-0.0332092	-0.853269	0.626926	0.0265611	0.715115	0.520731	0.00710579	-0.895237
	0.864484	0.157726	0.550793	0.991574	-0.0161166	-0.128532	0.897912	0.230129	0.577958	0.836315	-0.0220362	0.0837606
	0.993343	0.418681	0.500881	0.439556	-2.14177e-06	0.898215	0.986777	0.425367	0.501816	0.444249	-0.00754668	0.896758
	0.955053	0.707188	0.45096	-0.867535	0.0131419	0.497202	0.934846	0.649798	0.336018	-0.803123	0.127493	0.530908
	0.762587	0.925497	0.401529	-0.419632	0.0258519	-0.907326	0.779774	0.928952	0.412149	-0.440632	0.0171381	-0.89522
	0.481155	0.999645	0.353081	0.941366	-0.131396	-0.31075	0.52448	0.939831	0.513815	0.955448	-0.0827972	0.0100123
	0.206107	0.904508	0.306102	0.276505	-0.0693805	0.958505	0.192169	0.931691	0.412137	0.263801	-0.00986787	0.484445
	0.0306331	0.672321	0.26106	-0.827684	0.332448	0.452126	0.0579735	0.659798	0.294519	-0.871444	0.336968	0.516406
	0.0141841	0.381751	0.218406	-0.698816	0.424232	-0.57592	0.039468	0.407051	0.222625	-0.673988	0.397401	-0.560862
	0.162334	0.131243	0.178565	-0.191115	0.172834	-0.966232	0.161773	0.136018	0.179987	-0.190122	0.173299	-0.960064
	0.424887	0.00567413	0.141936	-0.000650307	0.000907186	-0.999999	0.420536	0.00209688	0.139823	-0.000972617	0.00156804	-0.990075
	0.71289	0.0475865	0.108885	-0.0739048	0.18166	-0.98058	0.714126	0.0462828	0.108218	-0.0777557	0.182485	-0.979264
	0.928763	0.24278	0.079741	-0.0970476	0.735065	-0.671015	0.923919	0.247104	0.0822742	-0.0913335	0.72778	-0.668088
	0.999368	0.525122	0.0547965	0.134221	0.946601	0.29314	1.01063	0.591843	0.0953252	0.145116	0.878244	0.271223
	0.900783	0.798952	0.0343003	-0.0331603	-0.0728303	0.996793	0.919952	0.79586	0.0376973	-0.0531806	-0.077537	1.01913
	0.66641	0.971495	0.0184572	-0.660821	-0.745746	-0.0847276	0.695017	0.961657	0.00354	-0.684532	-0.709685	-0.164965
	0.375655	0.984292	0.00742558	0.168239	0.100715	-0.980588	0.367932	0.974902	0.00563113	0.186138	0.103867	-0.977138
	0.127029	0.833006	0.00131557	0.931933	0.215992	0.291286	0.130489	0.811466	-0.0099468	0.93047	0.227226	0.207103
	0.00476929	0.568895	0.00018826	-0.254559	0.021998	0.966807	0.00269291	0.567939	0.000305332	-0.245849	0.0238717	0.966035
	0.0502974	0.281442	0.0040549	-0.921038	0.388637	0.0254998	0.0538934	0.285864	0.00419577	-0.922603	0.387967	0.0244569
	0.248188	0.0680383	0.0128769	-0.459237	0.393441	-0.796433	0.237318	0.0571962	0.010137	-0.445335	0.404326	-0.797162
	0.531395	0.000986636	0.026566	-0.0590317	0.0940756	-0.993813	0.530837	0.000116728	0.0274201	-0.0582918	0.0949603	-0.99422
	0.803965	0.103005	0.0449855	-0.00555626	0.0201967	-0.999781	0.803438	0.104995	0.0449832	-0.00570902	0.0173114	-0.997495
	0.973549	0.339528	0.0679514	0.00392243	0.375489	-0.926819	0.976806	0.335405	0.0688885	-0.000801079	0.37897	-0.929919
	0.982691	0.630421	0.0952342	0.249468	0.889076	-0.38381	0.986853	0.627322	0.0954379	0.246405	0.892121	-0.376273
	0.828293	0.877126	0.126561	0.356141	0.624556	0.695049	0.831111	0.879621	0.127154	0.355335	0.615833	0.687547
	0.562667	0.996057	0.16162	-0.40696	-0.443862	0.798354	0.556782	0.983993	0.17914	-0.396105	-0.422446	0.743686
	0.275808	0.946921	0.200059	-0.616263	-0.44748	-0.64806	0.280163	0.94137	0.148202	-0.499244	-0.379697	-0.674256
	0.0649081	0.746364	0.241495	0.661637	0.321612	-0.677349	0.0631187	0.745229	0.239821	0.653625	0.315701	-0.685741
	0.00142055	0.462337	0.285514	0.601878	0.188649	0.775986	0.0184411	0.480463	0.238845	0.582289	0.147563	0.861984
	0.106856	0.19107	0.331676	-0.685521	-0.127134	0.716867	0.0468013	0.185847	0.508346	-0.672538	-0.127103	0.594606
	0.345492	0.0244717	0.37952	-0.928042	-0.0861515	-0.362375	0.375109	0.0236698	0.330803	-0.955594	-0.0297614	-0.576616
	0.636476	0.0189862	0.428568	-0.38799	-0.0125074	-0.921579	0.642934	0.0294301	0.402694	-0.442152	-0.0270315	-0.964312
	0.881221	0.176472	0.47833	-0.0242908	-7.17052e-05	-0.999705	0.875095	0.175046	0.4812	-0.0154937	0.00642238	-1.01187
	0.996806	0.443572	0.528308	-0.103828	-0.000523193	-0.994595	0.992732	0.444886	0.529191	-0.0987867	0.00312185	-0.97023
	0.944068	0.72979	0.578003	-0.590367	-0.02272	-0.806815	0.931291	0.730261	0.581228	-0.581905	-0.0282299	-0.794267
	0.740877	0.938153	0.626919	-0.99471	-0.102716	-0.000697871	0.749057	0.960161	0.677433	-1.04688	-0.162999	-0.0181212
	0.456074	0.998067	0.674567	-0.281796	-0.0564457	0.957813	0.482311	0.994039	0.678995	-0.307789	-0.0997787	0.973806
	0.186154	0.889231	0.72047	0.896452	0.298965	0.327097	0.180743	0.89937	0.680515	0.864463	0.223947	0.158066
	0.0225677	0.648521	0.764171	0.208712	0.107145	-0.97209	-0.159352	0.640594	0.824703	0.455648	0.0821705	-0.842879
	0.0207391	0.35749	0.805232	-0.788054	-0.603212	-0.122905	0.0163567	0.359353	0.811552	-0.784668	-0.603083	-0.118249
	0.181288	0.114743	0.843243	-0.0748768	-0.0864839	0.993435	0.127657	0.191691	0.92312	0.0573608	0.0888424	0.947608
	0.449819	0.00252449	0.877825	0.443267	0.837341	0.319959	0.459318	0.0161335	0.870841	0.427463	0.825604	0.311462
	0.735352	0.0588544	0.908632	0.179063	0.733013	-0.656223	0.778147	0.0774564	0.92841	0.129654	0.688156	-0.679989
	0.941146	0.264648	0.935355	-0.00530557	0.205785	-0.978583	0.922635	0.174364	0.896537	0.0207892	0.28547	-0.965326
	0.997476	0.550181	0.957729	-0.000149722	0.000472961	-1	0.984589	0.693013	0.998454	0.0338056	-0.166261	-0.983081
	0.885257	0.818712	0.97553	-0.139415	0.203775	-0.96904	0.86544	0.821484	0.978308	-0.124871	0.18738	-0.966634
	0.64251	0.979261	0.988579	-0.632411	0.498608	-0.592829	0.678265	0.973171	1.03999	-0.651413	0.509343	-0.582521
	0.351479	0.977432	0.996746	-0.847396	0.31687	0.426044	0.351751	0.973219	0.991595	-0.861449	0.312612	0.40421
	0.110769	0.813846	0.99995	0.250998	-0.0111649	0.967923	0.154033	0.815774	0.987397	0.215526	-0.0284694	0.896233
	0.0019332	0.543926	0.998159	0.927107	0.25596	-0.273782	-0.014454	0.544583	1.03646	0.953344	0.26379	-0.380674
	0.0618467	0.259123	0.99139	-0.321403	-0.210807	-0.923179	0.0615717	0.259048	0.99046	-0.321395	-0.210954	-0.920769
	0.27021	0.0559318	0.979711	-0.560236	-0.68582	0.464528	0.290916	0.0932602	0.899101	-0.568456	-0.703958	0.327258
	0.556428	0.00319434	0.963239	0.155369	0.379628	0.912	0.493408	-0.102897	1.06065	0.352498	0.574313	1.1305
	0.823528	0.118779	0.942139	0.103056	0.989282	-0.103443	0.833304	0.113269	0.952183	0.0800608	1.00789	-0.130952
	0.981014	0.363524	0.916621	-0.0885595	0.527888	-0.844685	0.947339	0.350922	0.892728	-0.0676447	0.554841	-0.822774
	0.975528	0.654508	0.886941	-0.0314318	0.0705984	-0.997009	0.972518	0.660938	0.892465	-0.029223	0.0663759	-0.999742
	0.80893	0.893144	0.853394	-0.0243391	0.0319072	-0.999194	0.831009	0.903439	0.862153	-0.0485774	0.0452214	-1.05224
	0.537663	0.998579	0.816316	-0.334276	0.286494	-0.897876	0.550069	0.975433	0.847134	-0.366789	0.35085	-0.91599
	0.253636	0.935092	0.776077	-0.833771	0.479953	-0.272894	0.25774	0.933479	0.778348	-0.839217	0.468798	-0.24695
	0.0530793	0.724192	0.733081	-0.563475	0.213527	0.798061	0.0539131	0.714998	0.742017	-0.55065	0.236125	0.772947
	0.00394265	0.437333	0.687755	0.717593	-0.167949	0.67591	0.0132009	0.444691	0.696786	0.737065	-0.171112	0.61854
	0.122874	0.171707	0.640553	0.615899	-0.0784418	-0.78391	0.144205	0.17603	0.655671	0.577085	-0.0826823	-0.808608
	0.369579	0.0173092	0.591947	-0.851866	0.0456837	-0.521764	0.395824	0.0248132	0.631787	-0.873461	0.0182884	-0.486312
	0.660472	0.0264508	0.542422	-0.481251	0.0054518	0.876566	0.634664	0.0083712	0.59834	-0.503315	-0.0184742	0.807458
	0.896995	0.196035	0.492474	0.798006	-0.000284047	0.602649	0.907313	0.22554	0.49849	0.751921	-0.00918583	0.558321
	0.999013	0.468605	0.4426	0.884805	-0.0183802	-0.465599	1.01004	0.437784	0.445917	0.887302	0.0170691	-0.476958
	0.931962	0.751812	0.3933	0.32545	-0.0235929	-0.945265	0.931145	0.746763	0.401228	0.323244	-0.0242132	-0.931329
	0.718558	0.949703	0.345066	0.00992336	-0.00154679	-0.99995	0.717211	0.945204	0.348065	0.0161264	0.000667297	-0.996682
	0.431105	0.995231	0.298381	0.13731	-0.0375197	-0.989817	0.453314	0.984493	0.278705	0.112397	-0.0437482	-0.939693
	0.166994	0.872971	0.253709	0.60614	-0.261698	-0.751071	0.164463	0.881922	0.244795	0.607552	-0.270075	-0.747149
	0.0157084	0.624345	0.211499	0.831488	-0.539692	0.13176	0.0202675	0.623831	0.218163	0.825819	-0.539085	0.135045
	0.0285047	0.33359	0.172171	0.0892032	-0.0864123	0.992258	0.00587168	0.344959	0.174335	0.117238	-0.0970394	0.976537
	0.201048	0.0992165	0.136119	-0.545477	0.825713	0.143712	0.19588	0.0998615	0.135829	-0.543172	0.827148	0.139716
	0.474878	0.000631522	0.103702	-0.0133399	0.0371452	-0.999221	0.472003	-0.0055776	0.101925	0.0174479	0.0405035	-0.966599
	0.75722	0.0712367	0.0752456	0.086319	-0.99394	0.0680665	0.748495	0.0685527	0.0797735	0.087169	-0.983597	0.0678383
	0.952414	0.28711	0.0510328	0.0106165	0.055777	0.998387	0.955967	0.30809	0.0536496	0.0181778	0.0232033	1.00924
	0.994326	0.575113	0.031306	0.450819	0.873133	0.185474	0.982642	0.576348	0.0359386	0.447975	0.867154	0.179029
	0.868757	0.837666	0.0162622	0.481709	0.490765	-0.726021	0.863114	0.857607	0.018733	0.418134	0.470271	-0.757367
	0.618249	0.985816	0.00605171	0.140819	0.0746244	-0.987219	0.618541	0.984327	0.00606473	0.141163	0.0743114	-0.985829
	0.327679	0.969367	0.000776616	0.00598338	0.0010581	-0.999982	0.325432	0.969305	0.000764307	0.00752088	0.000551083	-0.999389
	0.0954915	0.793893	0.000489593	0.299778	-0.0419372	-0.953087	0.110996	0.782254	0.00099995	0.287716	-0.031462	-0.945482
	0.000355264	0.518845	0.00519351	0.777082	-0.376934	-0.504049	0.000473835	0.51984	0.00484676	0.776832	-0.375639	-0.502917
	0.0745028	0.237413	0.0148414	0.603671	-0.573472	0.553815	0.0686188	0.23859	0.0128261	0.603932	-0.571611	0.551152
	0.292812	0.044947	0.0293368	-0.203994	0.364251	0.908684	0.305493	0.0460396	0.0342623	-0.220445	0.361893	0.892694
	0.581319	0.00665703	0.0485349	-0.194963	0.869482	-0.453861	0.57814	0.0107239	0.0542472	-0.186706	0.861013	-0.438925
	0.842274	0.135516	0.0722439	-0.0311258	-0.556571	-0.830217	0.809433	0.148096	0.0700276	-0.0234314	-0.567958	-0.822009
	0.987263	0.387865	0.100227	-0.243899	-0.74582	0.619892	0.984305	0.384842	0.0901103	-0.248468	-0.740633	0.630526
	0.967164	0.678206	0.132204	0.291413	0.467508	0.834574	0.956844	0.69712	0.133318	0.29553	0.45816	0.872938
	0.788786	0.90817	0.167857	0.683327	0.694242	-0.226037	0.793865	0.90685	0.172338	0.672481	0.695505	-0.234414
	0.512565	0.999842	0.206828	0.386273	0.262402	-0.884273	0.50375	0.989203	0.209206	0.392027	0.269171	-0.884056
	0.232087	0.922164	0.248728	0.0451081	0.0204436	-0.998773	0.226229	0.926071	0.247306	0.0487996	0.0151694	-0.997367
	0.0423794	0.701453	0.293139	0.0628727	0.0181799	-0.997856	0.0410306	0.701556	0.293768	0.0643045	0.0180353	-1.00077
	0.00771783	0.412488	0.339616	0.500756	0.0839015	-0.861512	0.00930276	0.413669	0.344586	0.500359	0.0818945	-0.859129
	0.139845	0.153173	0.387697	0.98499	0.0792345	-0.15335	0.133962	0.147469	0.394729	0.998288	0.0879501	-0.17866
	0.393996	0.0113659	0.436899	0.468186	0.0117625	0.883552	0.400627	0.0302876	0.469041	0.501478	0.0286559	0.859666
	0.684062	0.0351118	0.486732	-0.84855	-0.000938745	0.529115	0.683536	0.0343139	0.482214	-0.856065	0.00702248	0.517045
	0.911766	0.216366	0.536697	-0.455803	-0.0038621	-0.890072	0.919752	0.226429	0.541925	-0.47091	-0.00733086	-0.838391
	0.999961	0.493717	0.586296	0.936713	0.0441938	-0.347299	0.986563	0.495746	0.678899	0.874019	0.169252	0.0553706
	0.918764	0.773197	0.635033	0.316493	0.0371147	0.947868	0.919779	0.771806	0.632204	0.314279	0.0380744	0.939831
	0.695687	0.960116	0.68242	-0.857859	-0.188728	0.477974	0.704608	0.972736	0.611696	-0.915112	-0.1085	0.352564
	0.406309	0.991144	0.727985	-0.780407	-0.280976	-0.558586	0.433685	1.00297	0.744494	-0.798033	-0.296349	-0.587911
	0.148675	0.855768	0.771271	-0.235427	-0.1294	-0.963239	0.165537	0.85447	0.775182	-0.233955	-0.122858	-0.965942
	0.0100725	0.599855	0.811847	-0.00153553	-0.00125681	-0.999998	0.000541472	0.587776	0.819733	0.00279619	0.00375964	-0.987132
	0.0374614	0.31011	0.849308	-0.116898	-0.145446	-0.982436	0.0465458	0.327883	0.816292	-0.0847698	-0.172012	-0.991331
	0.221562	0.0847021	0.883278	-0.314543	-0.656739	-0.685388	0.231979	0.10988	0.927871	-0.25419	-0.645531	-0.701969
	0.5	0	0.913419	-0.187874	-0.945416	0.266255	0.493593	0.0021262	0.922232	-0.175066	-0.942647	0.283249
	0.778438	0.0847021	0.939428	-0.00328554	0.0455612	0.998956	0.779201	0.0850465	0.99589	0.0121134	0.0887099	1.12422
	0.962539	0.31011	0.961048	-0.347324	0.936592	-0.0464836	0.979318	0.290193	0.976748	-0.404214	0.87188	-0.0383591
	0.989928	0.599855	0.97806	0.0952097	-0.12514	-0.98756	1.00863	0.601717	0.981626	0.0862616	-0.111026	-0.990225
	0.851325	0.855768	0.990296	0.789253	-0.558622	0.25499	0.850814	0.848	0.998552	0.79233	-0.543007	0.240434
	0.593691	0.991144	0.997633	-0.212888	0.0670936	0.97477	0.628669	0.983282	1.00357	-0.245087	0.0962269	0.998952
	0.304313	0.960116	0.999998	-0.998619	-0.00835931	0.0518647	0.301037	0.967825	1.00543	-1.00128	-0.0113447	0.038941
	0.081236	0.773197	0.997367	-0.586854	-0.195757	-0.785672	0.0539779	0.779777	1.01139	-0.571944	-0.203062	-0.832899
	3.94779e-05	0.493717	0.989767	-0.0956138	-0.0700567	-0.99295	0.0201032	0.473531	1.00201	-0.144188	-0.0438576	-0.985191
	0.0882337	0.216366	0.977273	-0.0105797	-0.0143771	-0.999841	0.109439	0.237906	0.904151	-0.0580018	-0.0255327	-1.0225
	0.315938	0.0351118	0.96001	-0.120943	-0.342232	-0.931799	0.308536	0.0462299	0.960141	-0.0590645	-0.355406	-0.952889
	0.606004	0.0113659	0.938151	-0.0523616	-0.91288	-0.404856	0.612427	0.0106211	0.933399	-0.0666096	-0.914711	-0.401788
	0.860155	0.153173	0.911914	0.154233	-0.723675	0.672686	0.855421	0.155382	0.911678	0.157307	-0.719979	0.669611
	0.992282	0.412488	0.881561	-0.254071	0.513496	0.819615	0.99237	0.410729	0.881832	-0.255403	0.512825	0.81971
	0.957621	0.701453	0.847396	-0.49972	0.60712	-0.617806	0.955158	0.704302	0.847947	-0.502837	0.603151	-0.617846
	0.767913	0.922164	0.80976	0.552975	-0.443072	-0.705625	0.774022	0.921157	0.814775	0.544319	-0.433898	-0.740598
	0.487435	0.999842	0.769029	0.57997	-0.311977	0.752533	0.49137	1.00527	0.76335	0.580438	-0.309611	0.734397
	0.211214	0.90817	0.72561	-0.636509	0.223722	0.738109	0.206218	0.898759	0.735311	-0.607468	0.223852	0.810915
	0.0328355	0.678206	0.679937	-0.919473	0.196443	-0.340557	0.0366749	0.680577	0.667699	-0.896393	0.18962	-0.305272
	0.0127366	0.387865	0.632465	-0.39849	0.0449221	-0.916072	0.0184658	0.384496	0.636218	-0.400094	0.0614105	-0.91724
	0.157726	0.135516	0.58367	-0.027854	0.00123472	-0.999611	0.186154	0.187544	0.691954	-0.00463057	0.00085925	-1.05964
	0.418681	0.00665703	0.53404	-0.0968306	0.000705785	-0.995301	0.421438	0.00202377	0.520313	-0.150549	-0.00726488	-0.948073
	0.707188	0.044947	0.484069	-0.576885	0.000920208	-0.816825	0.710481	0.0524002	0.481077	-0.588347	-0.00443903	-0.862438
	0.925497	0.237413	0.434257	-0.999271	0.0272622	-0.026709	0.954363	0.26713	0.441086	-1.02507	0.0130691	-0.0664125
	0.999645	0.518845	0.385102	-0.317709	0.0267738	0.94781	0.95915	0.450151	0.430147	-0.224675	0.0484066	1.17476
	0.904508	0.793893	0.337095	0.918372	-0.158988	0.362375	0.915734	0.760832	0.436736	0.993836	-0.0356107	0.585128
	0.672321	0.969367	0.290716	0.261491	-0.0775893	-0.962082	0.667534	0.957262	0.281428	0.23415	-0.0721493	-0.955621
	0.381751	0.985816	0.246428	-0.895471	0.414999	-0.160958	0.396663	0.97991	0.23151	-0.908172	0.407338	-0.16068
	0.131243	0.837666	0.204673	-0.122211	0.0847919	0.988875	0.117995	0.833386	0.257717	-0.126602	0.116404	1.00978
	0.00567413	0.575113	0.16587	0.650479	-0.675785	0.346687	0.00925721	0.57741	0.164299	0.645927	-0.676698	0.349415
	0.0475865	0.28711	0.130405	0.397938	-0.656317	-0.641009	0.0443287	0.307577	0.132252	0.411282	-0.672231	-0.647642
	0.24278	0.0712367	0.0986323	0.0643194	-0.205994	-0.976437	0.234122	0.0752532	0.0993092	0.0675947	-0.209404	-0.976343
	0.525122	0.000631522	0.0708704	5.14809e-06	-0.000123918	-1	0.52554	0.0132684	0.072109	-0.00014627	-0.00930325	-0.999146
	0.798952	0.0992165	0.0473962	-0.0551922	-0.229795	-0.971673	0.795974	0.097767	0.0469853	-0.051789	-0.22951	-0.969068
	0.971495	0.33359	0.0284442	-0.398312	-0.685627	-0.609313	0.938527	0.295785	0.0706753	-0.407253	-0.758131	-0.665153
	0.984292	0.624345	0.0142039	-0.674732	-0.620427	0.399758	0.986273	0.621524	0.0152629	-0.675369	-0.619706	0.4036
	0.833006	0.872971	0.0048175	0.196983	0.0915479	0.976123	0.839301	0.872934	0.00177228	0.175518	0.0862663	0.976326
	0.568895	0.995231	0.000378803	0.964389	0.118503	-0.236456	0.550036	0.98421	-0.00488167	0.976256	0.127845	-0.216542
	0.281442	0.949703	0.000932152	-0.341327	0.0662614	-0.937606	0.276196	0.943677	0.00068066	-0.337776	0.0696312	-0.926136
	0.0680383	0.751812	0.00647202	-0.790166	0.435614	0.431136	0.0712218	0.747703	0.00702466	-0.792888	0.444801	0.425323
	0.000986636	0.468605	0.0169431	0.261944	-0.275655	0.924878	-0.00681777	0.504066	0.014805	0.278921	-0.317505	0.921055
	0.103005	0.196035	0.0322406	0.443435	-0.892898	-0.078099	0.103085	0.200784	0.0301702	0.444185	-0.888016	-0.0900086
	0.339528	0.0264508	0.0522119	0.094563	-0.540901	-0.835754	0.315389	0.0769767	0.061216	0.154006	-0.520245	-0.811635
	0.630421	0.0173092	0.0766574	-0.00841049	-0.0831328	-0.996503	0.632945	0.0259795	0.0774621	-0.0116248	-0.0893911	-0.997527
	0.877126	0.171707	0.105333	-0.0125458	-0.0335314	-0.999359	0.87505	0.177145	0.10658	-0.0094799	-0.0361958	-1.0016
	0.996057	0.437333	0.137951	-0.239702	-0.353432	-0.904228	0.981988	0.443757	0.136867	-0.224732	-0.357315	-0.900462
	0.946921	0.724192	0.174188	-0.693342	-0.657096	-0.295808	0.944239	0.725929	0.17454	-0.69018	-0.658947	-0.296494
	0.746364	0.935092	0.213679	-0.529484	-0.336474	0.778737	0.736489	0.930397	0.217445	-0.52177	-0.332617	0.767075
	0.462337	0.998579	0.256032	0.65571	0.276737	0.702468	0.46883	0.998318	0.26304	0.649452	0.276623	0.692774
	0.19107	0.893144	0.300822	0.629259	0.167415	-0.75895	0.184506	0.896659	0.298026	0.622404	0.160475	-0.76087
	0.0244717	0.654508	0.347602	-0.822833	-0.123925	-0.554606	0.0235503	0.643098	0.341895	-0.818875	-0.124328	-0.552265
	0.0189862	0.363524	0.395905	-0.511201	-0.0352455	0.858738	0.0348572	0.378825	0.382286	-0.497719	-0.0330007	0.907556
	0.176472	0.118779	0.445248	0.779319	0.0147251	0.626455	0.180505	0.120936	0.444933	0.781579	0.00589814	0.6301
	0.443572	0.00319434	0.495138	0.895154	0.000132969	-0.445756	0.444562	0.00473241	0.499107	0.890932	0.00339524	-0.458435
	0.72979	0.0559318	0.545076	0.338337	0.00432851	-0.941015	0.724055	0.0370839	0.478037	0.364867	0.0382009	-1.09094
	0.938153	0.259123	0.594565	0.0123782	0.000702583	-0.999923	0.940228	0.270833	0.612335	0.00739243	0.0030173	-0.976924
	0.998067	0.543926	0.643108	0.133017	0.0175836	-0.990958	0.979469	0.550357	0.646642	0.125675	0.0123035	-1.01263
	0.889231	0.813846	0.690222	0.628449	0.151286	-0.762997	0.883314	0.817391	0.698811	0.615084	0.148766	-0.746871
	0.648521	0.977432	0.735434	0.927147	0.35968	0.105016	0.646903	0.974329	0.738752	0.931477	0.363536	0.116535
	0.35749	0.979261	0.778295	0.13578	0.0798476	0.987516	0.330151	0.963749	0.75234	0.161985	0.0877129	0.944712
	0.114743	0.818712	0.818375	-0.739884	-0.647886	0.181151	0.124802	0.819353	0.816136	-0.735252	-0.647204	0.145779
	0.00252449	0.550181	0.855274	-0.0470888	-0.0632737	-0.996885	0.00694899	0.558464	0.854102	-0.0450067	-0.0710036	-0.989412
	0.0588544	0.264648	0.888623	0.394657	0.91834	0.0299709	0.0558433	0.268041	0.883766	0.405951	0.91278	0.028579
	0.264648	0.0588544	0.918089	-0.00345211	-0.0225	0.999741	0.212243	0.0640453	0.914852	0.0478147	-0.0031076	0.988904
	0.550181	0.00252449	0.943377	0.115645	-0.970316	0.212397	0.549962	-0.0043418	0.943341	0.111901	-0.964552	0.21069
	0.818712	0.114743	0.964236	0.275669	-0.644823	-0.712888	0.812253	0.113971	0.980902	0.28605	-0.636836	-0.733915
	0.979261	0.35749	0.980456	0.108505	-0.128553	-0.985749	0.983767	0.372845	0.989835	0.0915912	-0.165657	-0.974692
	0.977432	0.648521	0.991875	0.00377282	-0.0023867	-0.99999	0.865719	0.57119	0.880173	0.131735	0.057055	-0.950357
	0.813846	0.889231	0.99838	0.281914	-0.0727929	-0.956674	0.816695	0.89899	0.999481	0.258243	-0.100596	-0.957885
	0.543926	0.998067	0.999905	0.850952	0.0521363	-0.522649	0.543785	0.999467	1.00382	0.849482	0.0505543	-0.541144
	0.259123	0.938153	0.996435	0.789904	0.310437	0.528849	0.315469	0.92583	0.977883	0.81457	0.374098	0.372519
	0.0559318	0.72979	0.988005	-0.298329	-0.243223	0.922953	0.0528914	0.727105	0.997331	-0.303078	-0.230803	0.947691
	0.00319434	0.443572	0.9747	-0.500738	-0.757479	-0.418912	0.00775397	0.444045	0.978498	-0.502792	-0.767046	-0.405863
	0.118779	0.176472	0.956651	0.150587	0.502291	-0.851485	0.0770442	0.141874	1.02648	0.265763	0.547235	-0.980217
	0.363524	0.0189862	0.934039	0.00905602	0.806988	0.590498	0.353184	0.0186743	0.933549	0.00640758	0.81381	0.530625
	0.654508	0.0244717	0.90709	0.131294	-0.507312	0.851702	0.675598	0.0170459	0.905402	0.0631775	-0.508955	0.850576
	0.893144	0.19107	0.876075	0.469094	-0.859709	-0.202115	0.893467	0.192235	0.876024	0.469456	-0.860331	-0.202268
	0.998579	0.462337	0.841301	0.318639	-0.359621	-0.877008	1.01939	0.495405	0.873298	0.28549	-0.385394	-0.878096
	0.935092	0.746364	0.803117	0.0436831	-0.0327369	-0.998509	0.952266	0.658026	0.81084	0.0124548	0.0631877	-1.01465
	0.724192	0.946921	0.761905	0.0535243	-0.0268844	-0.998205	0.732319	0.937627	0.767706	0.0462259	-0.0173352	-0.997281
	0.437333	0.996057	0.718076	0.469826	-0.152862	-0.869423	0.446287	1.00824	0.753032	0.487665	-0.181998	-0.851902
	0.171707	0.877126	0.672067	0.96599	-0.187671	-0.177882	0.162867	0.9144	0.760995	0.937313	-0.253843	-0.225086
	0.0173092	0.630421	0.62434	0.494082	-0.0489203	0.868038	0.0341358	0.661869	0.685682	0.467289	-0.0784504	0.819161
	0.0264508	0.339528	0.57537	-0.827806	0.0297292	0.560226	0.0696185	0.293547	0.54912	-0.931292	0.0583361	0.319053
	0.196035	0.103005	0.525647	-0.490483	0.00202851	-0.871448	0.195573	0.119412	0.583626	-0.491467	-0.0711697	-0.583951
	0.468605	0.000986636	0.475668	0.923588	-0.00343768	-0.383372	0.484602	0.0148164	0.408758	0.911152	-0.0463402	-0.365347
	0.751812	0.0680383	0.425932	0.351745	-0.0121967	0.936016	0.751058	0.0680854	0.426395	0.362767	-0.0121652	0.961203
	0.949703	0.281442	0.376936	-0.859929	0.0833662	0.503559	0.951862	0.290144	0.384034	-0.87129	0.065633	0.499228
	0.995231	0.568895	0.32917	-0.826147	0.158071	-0.540828	0.969403	0.545452	0.314898	-0.811594	0.178718	-0.487418
	0.872971	0.833006	0.28311	-0.266389	0.085613	-0.960056	0.872116	0.825365	0.285279	-0.269866	0.0968024	-0.932259
	0.624345	0.984292	0.239218	-0.00277651	0.00137959	-0.999995	0.623699	0.980482	0.247969	-0.00010211	0.0050782	-0.979975
	0.33359	0.971495	0.197931	-0.142411	0.105616	-0.984157	0.333302	0.968746	0.19634	-0.145276	0.106078	-0.978861
	0.0992165	0.798952	0.159663	-0.477036	0.53231	-0.699345	0.0965205	0.79955	0.159324	-0.475047	0.53214	-0.699572
	0.000631522	0.525122	0.124795	-0.470349	0.849407	0.239333	0.00626849	0.524373	0.125359	-0.467651	0.853628	0.241601
	0.0712367	0.24278	0.0936757	0.00293128	-0.0110199	0.999935	-0.00144357	0.426665	0.271985	0.0727679	-0.178471	0.438346
	0.28711	0.0475865	0.0666165	-0.0040426	-0.999958	-0.00823159	0.282664	0.0228377	0.0772493	-0.0316607	-0.971893	-0.0250409
	0.575113	0.00567413	0.0438874	0.033074	0.113428	-0.992996	0.58747	0.00596189	0.0458584	0.000245532	0.0927286	-0.96545
	0.837666	0.131243	0.0257158	0.531751	0.818293	0.218261	0.896503	0.114742	0.0142264	0.466215	0.81069	0.284697
	0.985816	0.381751	0.012283	-0.146699	-0.121586	0.98168	0.986172	0.386141	0.0108947	-0.142583	-0.127718	0.97842
	0.969367	0.672321	0.0037233	-0.924814	-0.372258	0.0783769	0.952543	0.665354	0.00595383	-0.910663	-0.368053	0.0812604
	0.793893	0.904508	0.000122246	-0.631013	-0.0439045	-0.774529	0.773342	0.898206	-0.0259079	-0.623383	-0.0453758	-0.818055
	0.518845	0.999645	0.00151581	-0.122484	0.030551	-0.992	0.518695	0.992497	0.00260388	-0.122897	0.0382489	-0.996634
	0.237413	0.925497	0.00789006	-0.0127418	0.00791594	-0.999887	0.224951	0.907356	0.00578431	-0.00600083	0.021778	-1.00235
	0.044947	0.707188	0.0191813	-0.228256	0.266106	-0.936529	0.0437387	0.701211	0.0187272	-0.229469	0.268134	-0.935253
	0.00665703	0.418681	0.0352768	-0.362121	0.829345	-0.425507	0.0112473	0.423467	0.0357354	-0.356432	0.828985	-0.424425
	0.135516	0.157726	0.0560155	-0.0954939	0.754073	0.649811	0.168202	0.129437	0.0585335	-0.126088	0.801296	0.651992
	0.387865	0.0127366	0.0811905	-0.0786243	-0.537251	0.839749	0.410548	-0.00166632	0.0801604	-0.0939969	-0.526079	0.860928
	0.678206	0.0328355	0.11055	-0.314958	-0.746095	-0.586638	0.698938	0.0101916	0.0912591	-0.343376	-0.696618	-0.533196
	0.90817	0.211214	0.143801	0.402993	0.548217	-0.73284	0.908582	0.211464	0.143713	0.402462	0.547073	-0.727117
	0.999842	0.487435	0.180611	0.513376	0.454352	0.728018	1.01303	0.489353	0.186096	0.506097	0.451327	0.712252
	0.922164	0.767913	0.220612	-0.559968	-0.332785	0.758742	0.919785	0.7758	0.238003	-0.564411	-0.339631	0.742949
	0.701453	0.957621	0.263404	-0.882446	-0.346311	-0.318366	0.7021	0.971882	0.284953	-0.878931	-0.381842	-0.274309
	0.412488	0.992282	0.308561	-0.402163	-0.0981574	-0.910291	0.416809	0.985301	0.31352	-0.399366	-0.0786084	-0.897402
	0.153173	0.860155	0.35563	-0.0314348	-0.0042315	-0.999497	0.164735	0.856602	0.360329	-0.0357175	-0.00201072	-0.990551
	0.0113659	0.606004	0.404142	-0.0899225	-0.00524616	-0.995935	0.021032	0.608529	0.407124	-0.0949708	-0.00625607	-0.990784
	0.0351118	0.315938	0.453612	-0.56293	-0.00762802	-0.826469	0.037737	0.315714	0.454363	-0.56369	-0.00743692	-0.829287
	0.216366	0.0882337	0.503545	-0.99862	-7.88557e-05	-0.0525153	0.220576	0.103517	0.507585	-0.996422	-0.00789592	-0.00401996
	0.493717	3.94779e-05	0.553443	-0.349746	-0.00629511	0.936824	0.471383	0.00217131	0.571154	-0.320139	-0.010812	0.961766
	0.773197	0.081236	0.602807	0.915721	0.0615606	0.39707	0.729352	0.120997	0.625616	0.905124	0.0704206	0.600803
	0.960116	0.304313	0.651143	0.307129	0.0454674	-0.950581	0.954137	0.304084	0.644456	0.3331	0.0335136	-1.0249
	0.991144	0.593691	0.697969	-0.947911	-0.24886	-0.198828	0.994523	0.573668	0.679354	-0.962593	-0.233079	-0.115487
	0.855768	0.851325	0.742818	-0.168917	-0.0704897	0.983106	0.856935	0.858067	0.75016	-0.176006	-0.0698555	0.991296
	0.599855	0.989928	0.78524	0.785335	0.493862	0.373296	0.55049	0.969307	0.769715	0.813211	0.508352	0.520433
	0.31011	0.962539	0.824812	0.569261	0.533713	-0.625373	0.306357	0.963277	0.825485	0.588406	0.529632	-0.619547
	0.0847021	0.778438	0.861139	0.127949	0.186247	-0.974136	0.146494	0.843456	0.866495	0.0171791	0.0679513	-0.938895
	0	0.5	0.893857	4.36624e-17	1.14417e-16	-1	0.00590292	0.49589	0.899711	-0.00190587	-6.26044e-05	-1.00009
	0.0847021	0.221562	0.92264	0.0243178	0.22465	-0.974136	0.0858401	0.228098	0.912016	0.0569722	0.232344	-0.976945
	0.31011	0.0374614	0.947201	-0.128685	0.769642	-0.625373	0.31838	0.0403948	0.954842	-0.137036	0.78278	-0.608448
	0.599855	0.0100725	0.967292	-0.406198	0.834058	0.373296	0.626916	0.0258521	0.929333	-0.536999	0.782797	0.360853
	0.855768	0.148675	0.982715	0.125019	-0.133686	0.983106	0.839914	0.119895	0.978429	0.0192956	-0.142761	0.983246
	0.991144	0.406309	0.993315	0.854359	-0.480144	-0.198828	0.988312	0.403128	0.989719	0.873899	-0.475054	-0.21059
	0.960116	0.695687	0.998986	-0.304288	0.0616832	-0.950581	0.979672	0.686927	1.01666	-0.31959	0.101407	-0.980213
	0.773197	0.918764	0.999671	-0.911831	-0.104397	0.39707	0.803935	0.785502	0.78389	-0.961855	0.026472	-0.098248
	0.493717	0.999961	0.995363	0.318415	0.144822	0.936824	0.497264	0.990358	0.995781	0.316073	0.133925	0.936706
	0.216366	0.911766	0.986106	0.740506	0.669995	-0.0525153	0.282091	0.945471	1.10042	0.63378	0.716838	-0.268266
	0.0351118	0.684062	0.971992	0.286595	0.484574	-0.826469	0.0444901	0.687967	1.00664	0.287867	0.488374	-0.884687
	0.0113659	0.393996	0.953162	0.021692	0.0874245	-0.995935	0.0162846	0.381808	0.944285	0.038024	0.0927768	-1.00505
	0.153173	0.139845	0.929804	-0.00109128	0.0316996	-0.999497	0.101875	0.289585	0.945049	0.240226	-0.141058	-0.857324
	0.412488	0.00771783	0.902152	-0.120752	0.395966	-0.910291	0.424898	0.013566	0.919369	-0.130477	0.395581	-0.919094
	0.701453	0.0423794	0.870481	-0.486513	0.813602	-0.318366	0.695371	0.072761	0.862743	-0.436598	0.76546	-0.344106
	0.922164	0.232087	0.835109	-0.449126	0.471801	0.758742	0.870304	0.234318	0.81713	-0.317241	0.46142	0.636315
	0.999842	0.512565	0.796388	0.561343	-0.393553	0.728018	0.999244	0.4964	0.789677	0.545391	-0.372597	0.698806
	0.90817	0.788786	0.754706	0.61612	-0.28869	-0.73284	0.919709	0.786739	0.750339	0.592549	-0.288902	-0.823435
	0.678206	0.967164	0.71048	-0.775588	0.233066	-0.586638	0.693148	0.962767	0.716867	-0.800475	0.236914	-0.617614
	0.387865	0.987263	0.66415	-0.534763	0.0940692	0.839749	0.407015	1.0013	0.691506	-0.580656	0.0984683	0.897654
	0.135516	0.842274	0.61618	0.757288	-0.0652765	0.649811	0.149276	0.836873	0.598277	0.757824	-0.0721965	0.601693
	0.00665703	0.581319	0.567049	0.904591	-0.025674	-0.425507	-0.00706339	0.574243	0.590168	0.992356	-0.00199153	-0.341799
	0.044947	0.292812	0.517248	0.350589	-0.000655506	-0.936529	0.0538569	0.29649	0.522439	0.373995	0.00419137	-0.919005
	0.237413	0.0745028	0.467275	0.0150002	-0.000101045	-0.999887	0.240273	0.0788913	0.46075	0.0181578	0.00223739	-1.01006
	0.518845	0.000355264	0.417628	0.12612	-0.00541706	-0.992	0.547843	0.0332151	0.513228	0.168877	-0.0426181	-0.614707
	0.793893	0.0954915	0.368805	0.62871	-0.0694861	-0.774529	0.791777	0.0965641	0.393098	0.636153	-0.0795827	-0.662999
	0.969367	0.327679	0.321293	0.975536	-0.205395	0.0783769	0.969096	0.325678	0.320058	0.970421	-0.201184	0.0643186
	0.985816	0.618249	0.275566	0.179989	-0.0625109	0.98168	0.976616	0.617207	0.250002	0.19136	-0.0740101	0.97296
	0.837666	0.868757	0.232082	-0.861484	0.458484	0.218261	0.923645	0.973998	0.332889	-1.11916	0.41272	-0.112036
	0.575113	0.994326	0.191275	-0.0925815	0.0734062	-0.992996	0.575054	0.991994	0.202328	-0.091283	0.0790658	-0.983361
	0.28711	0.952414	0.153552	0.639911	-0.768405	-0.00823159	0.287305	0.952272	0.151279	0.637102	-0.767779	-0.0179152
	0.0712367	0.75722	0.119291	0.00512131	-0.0101883	0.999935	0.0884282	0.75363	0.122491	-0.00162406	-0.00867942	0.997217
	0.000631522	0.474878	0.0888339	-0.208849	0.94821	0.239333	0.00430739	0.483741	0.0859666	-0.210681	0.944503	0.207565
	0.0992165	0.201048	0.0624851	0.0357593	0.713889	-0.699345	0.10733	0.179299	0.0552905	0.0362849	0.731075	-0.683836
	0.33359	0.0285047	0.0405077	0.057803	0.167614	-0.984157	0.33263	0.0228851	0.0396034	0.0602904	0.174509	-0.986269
	0.624345	0.0157084	0.0231214	0.00181779	0.00251156	-0.999995	0.624124	0.0158602	0.0227217	0.00349654	0.000526004	-0.999784
	0.872971	0.166994	0.0104999	0.224359	0.1672	-0.960056	0.868584	0.155192	0.00792872	0.2243	0.1831	-0.954888
	0.995231	0.431105	0.0027694	0.795694	0.272718	-0.540828	1.0112	0.415629	0.00209665	0.785989	0.280954	-0.557956
	0.949703	0.718558	7.01907e-06	0.863841	0.0143813	0.503559	0.978813	0.73008	-0.00103289	0.815453	-0.07365	0.482955
	0.751812	0.931962	0.0022404	-0.33654	0.103024	0.936016	0.757184	0.918956	0.00278319	-0.336382	0.123893	0.928902
	0.468605	0.999013	0.00944724	-0.758176	0.527441	-0.383372	0.483699	1.00487	0.00610685	-0.768717	0.535527	-0.375857
	0.196035	0.896995	0.0215555	0.30007	-0.387989	-0.871448	0.100851	0.815472	0.0281537	0.292362	-0.337634	-0.886208
	0.0264508	0.660472	0.0384442	0.293935	-0.774434	0.560226	0.0271014	0.658521	0.0379118	0.295311	-0.773843	0.559397
	0.0173092	0.369579	0.0599447	-0.0393144	0.494939	0.868038	0.00144208	0.368493	0.0563665	-0.0253535	0.498874	0.870546
	0.171707	0.122874	0.085842	0.185186	0.96647	-0.177882	0.161796	0.100843	0.0777613	0.199165	0.985183	-0.207709
	0.437333	0.00394265	0.115877	0.210583	0.446943	-0.869423	0.437325	-0.000482077	0.107404	0.205627	0.443339	-0.872553
	0.724192	0.0530793	0.149751	0.0372521	0.0469032	-0.998205	0.711626	0.0696633	0.154075	0.0476654	0.0283268	-0.982492
	0.935092	0.253636	0.187124	0.0420637	0.0347932	-0.998509	0.939334	0.336129	0.14154	0.00764059	-0.00944654	-0.926572
	0.998579	0.537663	0.227623	0.42002	0.233326	-0.877008	0.991326	0.533555	0.230398	0.425717	0.243107	-0.868055
	0.893144	0.80893	0.270844	0.920196	0.335243	-0.202115	0.891662	0.811814	0.271021	0.916147	0.315112	-0.191476
	0.654508	0.975528	0.316354	0.511444	0.114142	0.851702	0.652378	0.977215	0.313258	0.517685	0.111688	0.853623
	0.363524	0.981014	0.3637	-0.801333	-0.0957957	0.590498	0.360793	0.980323	0.358806	-0.781737	-0.08672	0.591195
	0.118779	0.823528	0.412407	-0.52376	-0.0254663	-0.851485	0.134107	0.810595	0.428639	-0.589933	-0.0348312	-0.761699
	0.00319434	0.556428	0.461989	0.907989	0.00825499	-0.418912	0.0105843	0.559026	0.472174	0.901189	0.0160713	-0.38836
	0.0559318	0.27021	0.511951	0.384913	0.000345489	0.922953	0.0527558	0.274108	0.516884	0.396512	0.00333664	0.925045
	0.259123	0.0618467	0.561794	-0.84847	-0.0204391	0.528849	0.274234	0.0617363	0.516088	-0.820445	-0.0200239	0.435317
	0.543926	0.0019332	0.611019	-0.849928	-0.0667891	-0.522649	0.549656	0.0104253	0.619947	-0.879365	-0.0680462	-0.511629
	0.813846	0.110769	0.659135	-0.287284	-0.0473536	-0.956674	0.83224	0.115233	0.656921	-0.327872	-0.0487166	-0.959898
	0.977432	0.351479	0.705661	-0.00429288	-0.00122544	-0.99999	0.975181	0.342353	0.698172	0.00788874	0.0034873	-0.984123
	0.979261	0.64251	0.750133	-0.153508	-0.0688059	-0.985749	0.974177	0.63299	0.797431	-0.152609	-0.0675516	-0.984585
	0.818712	0.885257	0.792104	-0.581991	-0.39125	-0.712888	0.825154	0.880756	0.803315	-0.603686	-0.370211	-0.666096
	0.550181	0.997476	0.831158	-0.689289	-0.692653	0.212397	0.569927	1.02852	0.851461	-0.723336	-0.739803	0.225861
	0.264648	0.941146	0.866902	-0.0121586	-0.0192441	0.999741	0.248253	0.935585	0.872242	-0.0241926	-0.0441255	0.942936
	0.0588544	0.735352	0.898981	0.316957	0.947966	0.0299709	0.0548701	0.737028	0.895989	0.316671	0.944802	0.036776
	0.00252449	0.449819	0.927073	-0.00496102	-0.0787166	-0.996885	0.000370437	0.44944	0.918697	0.00789747	-0.161453	-1.00575
	0.114743	0.181288	0.950897	0.208003	-0.961207	0.181151	0.0943709	0.162026	0.958139	0.0498556	-0.876893	0.211249
	0.35749	0.0207391	0.970217	-0.0758953	0.138028	0.987516	0.391011	-0.0552982	0.979994	-0.100854	0.238259	0.875834
	0.648521	0.0225677	0.984838	-0.715479	0.690697	0.105016	0.656409	-0.0571845	0.876847	-0.77813	0.759103	-0.131362
	0.889231	0.186154	0.994615	-0.579263	0.286862	-0.762997	0.775157	0.145348	0.934386	-0.404306	0.435562	-0.699077
	0.998067	0.456074	0.99945	-0.132722	0.0196871	-0.990958	0.984668	0.407139	0.981552	-0.145278	0.0739143	-1.00444
	0.938153	0.740877	0.999295	-0.0122261	-0.00205803	-0.999923	0.935834	0.744429	1.0015	-0.00886584	-0.00882336	-1.00227
	0.72979	0.944068	0.994151	-0.300264	-0.155988	-0.941015	0.751584	0.940451	1.09433	-0.296814	-0.147584	-1.00591
	0.443572	0.996806	0.984069	-0.632145	-0.633794	-0.445756	0.459635	1.01488	1.00567	-0.667026	-0.668236	-0.443525
	0.176472	0.881221	0.969151	-0.362964	-0.689791	0.626455	0.150819	0.85019	0.980897	-0.394228	-0.700066	0.421564
	0.0189862	0.636476	0.949545	0.0995526	0.502651	0.858738	0.178079	0.646281	0.961057	-0.0143512	0.485447	0.603492
	0.0244717	0.345492	0.925448	-0.0661594	0.829479	-0.554606	0.037034	0.38588	0.954285	-0.119288	0.867202	-0.773956
	0.19107	0.106856	0.897099	0.216056	-0.61426	-0.75895	0.130682	0.204675	0.916951	0.151914	-0.668808	-0.444729
	0.462337	0.00142055	0.864783	0.388709	-0.596192	0.702468	0.326548	0.0771949	0.886074	0.655761	-0.732172	0.721912
	0.746364	0.0649081	0.828822	-0.448218	0.438941	0.778737	0.749167	0.0616971	0.819564	-0.445057	0.437257	0.759152
	0.946921	0.275808	0.789576	-0.798765	0.523901	-0.295808	0.949837	0.280963	0.787738	-0.798856	0.514361	-0.287785
	0.996057	0.562667	0.747436	-0.391374	0.170874	-0.904228	0.916357	0.571223	0.761265	-0.309328	0.156145	-0.903524
	0.877126	0.828293	0.702824	-0.0345037	0.00955232	-0.999359	0.873965	0.827195	0.702413	-0.0344624	0.0111616	-0.997234
	0.630421	0.982691	0.656185	-0.0825268	0.0130815	-0.996503	0.629688	0.985228	0.658895	-0.0812184	0.00757329	-0.993641
	0.339528	0.973549	0.607986	-0.547596	0.0406752	-0.835754	0.339047	0.974475	0.603979	-0.547821	0.039004	-0.842589
	0.103005	0.803965	0.558708	-0.99671	0.021663	-0.078099	0.124168	0.85834	0.601316	-0.926786	-0.0552528	0.0690438
	0.000986636	0.531395	0.508843	-0.380264	0.00018687	0.924878	0.00628925	0.519102	0.503452	-0.369524	-0.0116822	0.987784
	0.0680383	0.248188	0.45889	0.902236	-0.00959709	0.431136	0.0475331	0.270179	0.394967	0.868375	-0.0915378	0.525753
	0.281442	0.0502974	0.409348	0.347228	-0.0180949	-0.937606	0.275987	0.0619748	0.411116	0.363996	-0.0182903	-0.879384
	0.568895	0.00476929	0.360711	-0.964138	0.120526	-0.236456	0.619455	0.00317167	0.385507	-0.98028	0.075673	-0.200542
	0.833006	0.127029	0.313467	-0.211654	0.0488454	0.976123	0.821231	0.144029	0.331516	-0.182833	0.0509084	0.980904
	0.984292	0.375655	0.268086	0.858385	-0.32151	0.399758	0.97786	0.371946	0.267544	0.86194	-0.302816	0.410261
	0.971495	0.66641	0.225022	0.689002	-0.392446	-0.609313	0.990187	0.636801	0.210957	0.680665	-0.322157	-0.625872
	0.798952	0.900783	0.184705	0.180244	-0.152853	-0.971673	0.812973	0.866258	0.193327	0.153416	-0.133091	-0.982096
	0.525122	0.999368	0.147539	7.57954e-05	-9.81691e-05	-1	0.526986	0.995581	0.15083	0.00245237	0.00456276	-1.00437
	0.24278	0.928763	0.113895	0.0890327	-0.19658	-0.976437	0.243211	0.930789	0.114831	0.0921496	-0.196224	-0.978442
	0.0475865	0.71289	0.0841084	0.132201	-0.756062	-0.641009	0.0160293	0.71771	0.0934037	0.189386	-0.754456	-0.616006
	0.00567413	0.424887	0.0584774	-0.0903609	-0.933618	0.346687	-0.0159708	0.428114	0.0521776	-0.0662907	-0.935505	0.38556
	0.131243	0.162334	0.0372578	0.0552841	0.13809	0.988875	0.137192	0.166818	0.0442431	0.0487327	0.134229	0.966555
	0.381751	0.0141841	0.0206619	0.618301	0.769283	-0.160958	0.3874	0.0356966	0.034592	0.609173	0.746054	-0.133146
	0.672321	0.0306331	0.0088553	-0.226853	-0.151444	-0.962082	0.644066	0.186129	-0.0335908	-0.185056	-0.293739	-0.859414
	0.904508	0.206107	0.00195608	-0.896346	-0.255438	0.362375	0.895464	0.208088	-0.00871505	-0.895769	-0.247952	0.358264
	0.999645	0.481155	3.31534e-05	0.318627	-0.0115321	0.94781	1.00068	0.487964	-0.00704809	0.314013	-0.0187016	0.950422
	0.925497	0.762587	0.00310573	0.939171	-0.342411	-0.026709	0.943006	0.776555	0.00173093	0.926157	-0.330589	-0.125872
	0.707188	0.955053	0.0111431	0.455893	-0.353494	-0.816825	0.703315	0.956011	0.0113225	0.457903	-0.3535	-0.820145
	0.418681	0.993343	0.024065	0.0553052	-0.0794859	-0.995301	0.419719	0.993175	0.0241222	0.0542819	-0.0795778	-0.995234
	0.157726	0.864484	0.0417422	0.00861589	-0.0265167	-0.999611	0.159307	0.843591	0.0394317	0.0148234	-0.00930313	-0.99102
	0.0127366	0.612135	0.0639983	0.0132261	-0.400796	-0.916072	0.0134675	0.618933	0.0694413	0.0256409	-0.40937	-0.910585
	0.0328355	0.321794	0.0906107	-0.216932	-0.914856	-0.340557	0.0771551	0.319771	0.0954389	-0.256208	-0.901895	-0.352325
	0.211214	0.0918304	0.121314	-0.311919	-0.59825	0.738109	0.214756	0.105714	0.128383	-0.339729	-0.612685	0.747412
	0.487435	0.000157905	0.1558	0.428219	0.500323	0.752533	0.472456	0.0513412	0.0475663	0.412778	0.438934	0.959461
	0.767913	0.077836	0.193726	0.560483	0.433535	-0.705625	0.762991	0.0949706	0.147601	0.532534	0.37477	-0.734039
	0.957621	0.298547	0.234712	-0.697956	-0.362177	-0.617806	0.977692	0.291251	0.21477	-0.693091	-0.346245	-0.610789
	0.992282	0.587512	0.278348	-0.54282	-0.183239	0.819615	0.992156	0.602849	0.296843	-0.527119	-0.184367	0.774731
	0.860155	0.846827	0.3242	0.725091	0.147429	0.672686	0.861048	0.848433	0.327464	0.722993	0.147285	0.678619
	0.606004	0.988634	0.371807	0.909344	0.0958415	-0.404856	0.607318	0.987756	0.374703	0.90465	0.101118	-0.401308
	0.315938	0.964888	0.420696	0.362687	0.0144307	-0.931799	0.315613	0.966783	0.418682	0.364416	0.0131941	-0.933176
	0.0882337	0.783634	0.470377	0.0178499	9.85046e-05	-0.999841	0.105222	0.786214	0.477135	-0.00837719	-0.0121749	-0.974095
	3.94779e-05	0.506283	0.520354	0.118532	0.000308676	-0.99295	0.013052	0.510909	0.525303	0.123162	0.00201982	-0.959945
	0.081236	0.226803	0.570128	0.618344	0.019208	-0.785672	0.0275206	0.279809	0.577325	0.672037	-0.0115813	-0.752062
	0.304313	0.0398841	0.619201	0.99456	0.090337	0.0518647	0.408943	0.0272313	0.620687	0.769442	0.0776803	-0.0273546
	0.593691	0.00885637	0.667083	0.21958	0.0400921	0.97477	0.57552	0.0452556	0.70282	0.397948	0.106324	1.01832
	0.851325	0.144232	0.713295	-0.923701	-0.285932	0.25499	0.757574	0.122602	0.635518	-0.70983	-0.129936	0.237169
	0.989928	0.400145	0.757377	-0.141712	-0.0681376	-0.98756	1.02536	0.454247	0.783464	-0.205137	-0.102698	-0.994826
	0.962539	0.68989	0.798886	0.811204	0.582913	-0.0464836	0.962848	0.690898	0.799414	0.812651	0.582484	-0.0456495
	0.778438	0.915298	0.83741	0.0310582	0.0334964	0.998956	0.72916	0.927099	0.821006	0.0925982	0.00490126	0.975701
	0.5	1	0.872562	-0.482633	-0.83437	0.266255	0.496806	1.00771	0.932906	-0.485488	-0.83021	0.251238
	0.221562	0.915298	0.903991	-0.201412	-0.699769	-0.685388	0.220259	0.911839	0.894834	-0.203995	-0.700269	-0.675094
	0.0374614	0.68989	0.931384	-0.00328241	-0.186571	-0.982436	0.0406634	0.670355	0.935423	-0.00319775	-0.180265	-0.973082
	0.0100725	0.400145	0.954467	0.000511924	-0.00191712	-0.999998	0.0160247	0.374288	0.970436	0.091654	0.095189	-1.0349
	0.148675	0.144232	0.973009	0.141003	-0.228667	-0.963239	0.14508	0.153394	0.979498	0.182021	-0.221416	-0.97039
	0.406309	0.00885637	0.986824	0.625522	-0.544706	-0.558586	0.409442	0.00714191	0.976982	0.617337	-0.536609	-0.570733
	0.695687	0.0398841	0.995776	0.806449	-0.34811	0.477974	0.837918	0.170204	0.972239	0.424552	-0.563685	0.229776
	0.918764	0.226803	0.999774	-0.317241	0.0300607	0.947868	0.916653	0.232643	1.01922	-0.326648	0.0408254	0.949242
	0.999961	0.506283	0.998778	-0.915256	-0.20418	-0.347299	1.01314	0.504329	1.00137	-0.932267	-0.205454	-0.35598
	0.911766	0.783634	0.992799	0.392992	0.230929	-0.890072	0.895243	0.811542	0.99679	0.413397	0.225938	-0.819987
	0.684062	0.964888	0.981896	0.567809	0.630579	0.529115	0.627409	0.910459	0.850046	0.552291	0.644384	0.310485
	0.393996	0.988634	0.966178	-0.197349	-0.424723	0.883552	0.401503	1.01534	0.981731	-0.182687	-0.460882	0.903411
	0.139845	0.846827	0.945802	-0.145938	-0.977336	-0.15335	0.13777	0.850877	0.963086	-0.143989	-0.983029	-0.167124
	0.00771783	0.587512	0.920971	0.0629516	-0.503819	-0.861512	0.010616	0.597763	0.918535	0.056278	-0.517342	-0.864761
	0.0423794	0.298547	0.891935	0.02427	-0.060782	-0.997856	0.0418633	0.297935	0.894022	0.0241677	-0.060797	-0.997348
	0.232087	0.077836	0.858982	0.0286142	-0.0404216	-0.998773	0.240461	0.0738188	0.857549	0.0169069	-0.0244511	-1.01613
	0.512565	0.000157905	0.822443	0.344673	-0.315058	-0.884273	0.510625	0.00165151	0.819705	0.354812	-0.31438	-0.864995
	0.788786	0.0918304	0.782681	0.830321	-0.509387	-0.226037	0.787968	0.101889	0.790563	0.842812	-0.512154	-0.214529
	0.967164	0.321794	0.740096	0.510382	-0.207354	0.834574	0.963804	0.341643	0.750266	0.503836	-0.207149	0.813019
	0.987263	0.612135	0.695111	-0.760474	0.193422	0.619892	0.988886	0.615154	0.702298	-0.759037	0.177931	0.69818
	0.842274	0.864484	0.648177	-0.551899	0.0784087	-0.830217	0.833158	0.865929	0.652879	-0.54578	0.0823412	-0.841556
	0.581319	0.993343	0.599762	0.889295	-0.0562505	-0.453861	0.577816	0.999227	0.606443	0.891637	-0.0545855	-0.44691
	0.292812	0.955053	0.550351	0.41743	-0.00666689	0.908684	0.288108	0.954333	0.559272	0.440477	0.000350149	0.933435
	0.0745028	0.762587	0.500437	-0.83264	9.96988e-07	0.553815	0.0809414	0.765108	0.505819	-0.839289	-0.00464501	0.565469
	0.000355264	0.481155	0.450518	-0.863572	0.0133193	-0.504049	0.0166342	0.521384	0.467974	-0.865842	-0.00883992	-0.543709
	0.0954915	0.206107	0.401093	-0.302114	0.018779	-0.953087	0.101543	0.215354	0.404615	-0.303367	0.0216953	-0.944917
	0.327679	0.0306331	0.352657	-0.00601718	0.000844916	-0.999982	0.317478	0.0222467	0.350911	-0.0102647	0.000115916	-0.942101
	0.618249	0.0141841	0.305693	-0.154536	0.0389541	-0.987219	0.638675	0.0124637	0.305217	-0.180166	0.0468382	-0.996066
	0.868757	0.162334	0.26067	-0.637779	0.25716	-0.726021	0.868499	0.173932	0.271556	-0.638204	0.241518	-0.719141
	0.994326	0.424887	0.218039	-0.839179	0.511251	0.185474	0.992889	0.409638	0.213468	-0.818436	0.522498	0.171284
	0.952414	0.71289	0.178225	-0.0420435	0.0381592	0.998387	0.954369	0.713362	0.178694	-0.045063	0.0375022	1.00458
	0.75722	0.928763	0.141626	0.579638	-0.812026	0.0680665	0.75285	0.923283	0.135278	0.58206	-0.812304	0.0671684
	0.474878	0.999368	0.108608	-0.0147931	0.0365907	-0.999221	0.491536	1.00418	0.112237	-0.0412801	0.0396124	-0.997287
	0.201048	0.900783	0.0795005	-0.127229	0.981407	0.143712	0.223389	0.907435	0.0984798	-0.135774	0.990888	0.173695
	0.0285047	0.66641	0.0545945	-0.0177409	-0.122921	0.992258	-0.0877946	0.504603	0.0968676	0.105169	-0.00675654	1.13199
	0.0157084	0.375655	0.0341388	-0.41311	-0.901099	0.13176	0.0107712	0.372097	0.0318304	-0.413857	-0.900572	0.137777
	0.166994	0.127029	0.0183379	-0.439189	-0.492955	-0.751071	0.148981	0.147741	0.0211029	-0.456063	-0.48232	-0.737617
	0.431105	0.00476929	0.00734952	-0.122332	-0.072777	-0.989817	0.431283	0.00070092	0.00739586	-0.118164	-0.0701928	-0.990625
	0.718558	0.0502974	0.00128358	-0.00979012	-0.00224034	-0.99995	0.726689	0.034997	0.000389329	-0.0172476	0.0135857	-0.99813
	0.931962	0.248188	0.000200642	-0.325013	0.0289999	-0.945265	0.922359	0.257801	-0.000647623	-0.309441	0.0243223	-0.936252
	0.999013	0.531395	0.00411154	-0.814424	0.346309	-0.465599	1.00563	0.518894	0.00232894	-0.834064	0.367476	-0.413206
	0.896995	0.803965	0.0129772	-0.604602	0.520836	0.602649	0.904289	0.759433	-0.0228334	-0.622183	0.555491	0.640616
	0.660472	0.973549	0.026709	0.254731	-0.408343	0.876566	0.634977	0.949157	0.0430737	0.28709	-0.376839	0.839259
	0.369579	0.982691	0.0451698	0.224195	-0.823103	-0.521764	0.36406	0.979633	0.0339646	0.218063	-0.817561	-0.524353
	0.122874	0.828293	0.0681751	0.00798187	0.620823	-0.78391	0.121101	0.824486	0.0673256	0.0131828	0.623881	-0.783333
	0.00394265	0.562667	0.095495	0.200705	0.709129	0.67591	0.00512161	0.563189	0.0978402	0.201786	0.708005	0.67243
	0.0530793	0.275808	0.126857	-0.299578	-0.52283	0.798061	0.0693856	0.272468	0.133943	-0.30383	-0.549853	0.812272
	0.253636	0.0649081	0.161947	-0.651489	-0.707877	-0.272894	0.0841347	0.245079	0.325013	-0.417686	-0.483216	-0.378713
	0.537663	0.00142055	0.200414	-0.356673	-0.258077	-0.897876	0.518877	0.045375	0.240096	-0.329952	-0.305391	-0.824147
	0.80893	0.106856	0.241875	-0.0361177	-0.017492	-0.999194	0.799559	0.125074	0.2462	-0.0290356	-0.0372836	-0.998207
	0.975528	0.345492	0.285915	-0.0737695	-0.023025	-0.997009	0.980604	0.356412	0.287629	-0.0731424	-0.0273176	-1.00172
	0.981014	0.636476	0.332095	-0.526382	-0.0971096	-0.844685	0.965252	0.631143	0.343532	-0.512094	-0.091221	-0.752695
	0.823528	0.881221	0.379952	-0.990439	-0.0912734	-0.103443	0.813461	0.833998	0.36702	-0.967913	-0.042115	-0.0692934
	0.556428	0.996806	0.429008	-0.409983	-0.0130533	0.912	0.556406	1.00632	0.44286	-0.405905	-0.028002	0.922547
	0.27021	0.944068	0.478774	0.885555	0.00250812	0.464528	0.284751	0.944618	0.475557	0.882468	0.00305197	0.442355
	0.0618467	0.740877	0.528751	0.384364	0.00199802	-0.923179	0.0781409	0.731617	0.505636	0.358309	0.0110257	-1.02577
	0.0019332	0.456074	0.578442	-0.961064	-0.0374062	-0.273782	0.0348027	0.45063	0.465306	-0.972476	-0.029044	-0.479343
	0.110769	0.186154	0.627348	-0.249899	-0.0259842	0.967923	0.121524	0.188935	0.607129	-0.25807	-0.0236753	0.98826
	0.351479	0.0225677	0.674983	0.886907	0.178554	0.426044	0.355954	0.0227794	0.669556	0.872651	0.174682	0.436031
	0.64251	0.0207391	0.720869	0.76365	0.255721	-0.592829	0.639742	0.0155804	0.718939	0.767433	0.243583	-0.63619
	0.885257	0.181288	0.764548	0.219483	0.113084	-0.96904	0.940128	0.294036	0.807424	0.117332	-0.079346	-0.932234
	0.997476	0.449819	0.805584	0.000393421	0.000302207	-1	1.02175	0.487608	0.866408	-0.111879	-0.0474163	-0.943784
	0.941146	0.735352	0.843566	0.134443	0.155887	-0.978583	0.947528	0.750009	0.89145	0.120515	0.132975	-0.966481
	0.735352	0.941146	0.878116	0.351626	0.667631	-0.656223	0.748027	0.906213	0.893064	0.333368	0.740369	-0.632865
	0.449819	0.997476	0.908887	0.222731	0.920879	0.319959	0.445355	0.999072	0.907479	0.225524	0.918132	0.309227
	0.181288	0.885257	0.935574	0.00322623	-0.114349	0.993435	0.189188	0.887345	0.941143	0.00908441	-0.121764	0.997724
	0.0207391	0.64251	0.957908	0.301929	-0.945375	-0.122905	-0.00967682	0.660822	0.977144	0.309451	-0.94786	-0.246783
	0.0225677	0.351479	0.975667	-0.132986	0.193275	-0.97209	0.0355737	0.353913	0.97781	-0.153421	0.193688	-0.973586
	0.186154	0.110769	0.988673	-0.743678	0.583052	0.327097	0.233416	0.117802	0.9705	-0.805009	0.548233	0.291504
	0.456074	0.0019332	0.996796	0.269467	-0.0999121	0.957813	0.458152	-0.00971141	1.00046	0.271862	-0.0780282	0.977648
	0.740877	0.0618467	0.999956	0.999132	-0.0416507	-0.000697871	0.739553	0.0620809	1.00373	1.00709	-0.0434611	-0.00656319
	0.944068	0.27021	0.99812	0.569059	0.158812	-0.806815	0.945451	0.326691	0.959766	0.562443	0.0808609	-0.722295
	0.996806	0.556428	0.991308	0.086664	0.057183	-0.994595	0.98454	0.555102	1.01117	0.106899	0.0630949	-1.0069
	0.881221	0.823528	0.979586	0.0153169	0.0188531	-0.999705	0.881555	0.824154	0.995902	0.0154579	0.018675	-1.00552
	0.636476	0.981014	0.963072	0.146107	0.359647	-0.921579	0.633541	0.983763	0.95571	0.152709	0.352814	-0.91112
	0.345492	0.975528	0.941932	0.0942828	0.927251	-0.362375	0.337988	0.96247	0.933649	0.0821374	0.954547	-0.348197
	0.106856	0.80893	0.916376	-0.116951	0.687331	0.716867	0.177963	0.840226	0.958199	-0.15721	0.596913	0.909643
	0.00142055	0.537663	0.886659	0.257788	-0.575666	0.775986	0.00186011	0.542055	0.890525	0.259711	-0.576797	0.776068
	0.0649081	0.253636	0.853079	0.447329	-0.584033	-0.677349	0.0624516	0.274394	0.870914	0.438945	-0.605278	-0.711995
	0.275808	0.0530793	0.815972	-0.579139	0.494586	-0.64806	0.213392	0.0885457	0.814226	-0.462693	0.372635	-0.644549
	0.562667	0.00394265	0.775707	-0.522358	0.299621	0.798354	0.558095	0.00426891	0.773573	-0.509666	0.302001	0.799077
	0.828293	0.122874	0.732688	0.67264	-0.253895	0.695049	0.829816	0.126697	0.738678	0.666028	-0.257134	0.689401
	0.982691	0.369579	0.687343	0.899335	-0.209492	-0.38381	0.968585	0.377874	0.674792	0.84366	-0.206494	-0.378844
	0.973549	0.660472	0.640127	0.372538	-0.0471505	-0.926819	0.952188	0.681724	0.636634	0.395687	-0.0883453	-0.899295
	0.803965	0.896995	0.59151	0.0209176	-0.00111103	-0.999781	0.877793	0.917596	0.581309	-0.0720418	-0.0199311	-1.01409
	0.531395	0.999013	0.54198	0.111056	-0.00123193	-0.993813	0.519324	0.972255	0.551043	0.164886	0.0314378	-0.917251
	0.248188	0.931962	0.49203	0.604727	-0.000241398	-0.796433	0.248305	0.93154	0.484822	0.601238	-0.00293832	-0.79058
	0.0502974	0.718558	0.442159	0.999452	-0.0210833	0.0254998	0.0491748	0.720593	0.447479	1.02465	-0.0212647	0.0814009
	0.00476929	0.431105	0.392866	0.254828	-0.0186261	0.966807	0.000293067	0.421078	0.400425	0.228708	-0.0282953	0.979439
	0.127029	0.166994	0.344644	-0.945094	0.148154	0.291286	0.102194	0.215225	0.480449	-0.855436	-0.0161685	0.616737
	0.375655	0.0157084	0.297974	-0.189088	0.0518971	-0.980588	0.37019	0.0481728	0.318878	-0.157708	0.0716776	-0.911656
	0.66641	0.0285047	0.253323	0.914241	-0.396212	-0.0847276	0.665358	0.0273948	0.25405	0.914023	-0.396717	-0.0764047
	0.900783	0.201048	0.211136	0.067054	-0.0436764	0.996793	0.890571	0.206801	0.220253	0.0372748	-0.0577036	0.934727
	0.999368	0.474878	0.171836	-0.685482	0.666471	0.29314	1.04106	0.464949	0.165073	-0.700116	0.638348	0.259336
	0.928763	0.75722	0.135814	-0.407425	0.61947	-0.671015	0.89595	0.755247	0.107197	-0.386	0.623271	-0.710539
	0.71289	0.952414	0.103432	-0.0658782	0.184723	-0.98058	0.719522	0.932029	0.0933524	-0.0681124	0.190507	-0.967101
	0.424887	0.994326	0.0750115	-9.39358e-05	0.00111223	-0.999999	0.423334	0.993396	0.0749489	0.000733927	0.00107943	-0.999765
	0.162334	0.868757	0.0508376	0.0488147	0.253009	-0.966232	0.162848	0.865767	0.0509592	0.0479983	0.255293	-0.965313
	0.0141841	0.618249	0.0311515	0.376954	0.725412	-0.57592	0.00783353	0.620197	0.0300259	0.380038	0.723345	-0.575677
	0.0306331	0.327679	0.01615	0.626522	0.634863	0.452126	0.143629	0.307411	0.0168665	0.548745	0.672181	0.544007
	0.206107	0.0954915	0.00598303	-0.25226	-0.132791	0.958505	0.259253	0.120925	-0.0226977	-0.279424	-0.145417	0.959079
	0.481155	0.000355264	0.000752071	-0.936427	-0.162909	-0.31075	0.492111	0.101143	-0.000768494	-0.904448	-0.227625	-0.339751
	0.762587	0.0745028	0.000509437	0.416209	-0.0594087	-0.907326	0.768079	0.0659719	0.000375249	0.409577	-0.056549	-0.888098
	0.955053	0.292812	0.00525755	0.779596	-0.380816	0.497202	0.981246	0.2873	0.0126376	0.75981	-0.385243	0.455573
	0.993343	0.581319	0.014949	-0.317861	0.303601	0.898215	0.899759	0.462199	0.00860931	-0.246438	0.362514	1.0196
	0.864484	0.842274	0.0294868	-0.482301	0.866525	-0.128532	0.928094	0.829733	0.0127331	-0.557815	0.716385	-0.305817
	0.612135	0.987263	0.0487259	-0.112814	0.509123	-0.853269	0.625584	0.986336	0.0524103	-0.123234	0.506169	-0.86443
	0.321794	0.967164	0.072474	0.00414772	0.0711219	-0.997459	0.325388	0.962747	0.0716476	0.00565092	0.0714518	-0.999579
	0.0918304	0.788786	0.100494	0.0139901	0.0424596	-0.999	0.0972389	0.778976	0.105292	0.00810931	0.0487483	-1.01505
	0.000157905	0.512565	0.132505	0.240713	0.384412	-0.891227	0.000711536	0.510686	0.125406	0.24483	0.390274	-0.875428
	0.077836	0.232087	0.168189	0.680551	0.688864	-0.249633	0.0901403	0.235538	0.16777	0.661492	0.685038	-0.232513
	0.298547	0.0423794	0.207187	0.477888	0.323497	0.816684	0.319598	0.0601469	0.228728	0.464983	0.282639	0.719627
	0.587512	0.00771783	0.249112	-0.693869	-0.3133	0.648374	0.585703	0.00555326	0.245467	-0.691131	-0.310388	0.64496
	0.846827	0.139845	0.293543	-0.566607	-0.163129	-0.807679	0.836123	0.139487	0.306205	-0.578016	-0.170759	-0.807472
	0.988634	0.393996	0.340037	0.860882	0.14345	-0.488164	0.994899	0.402779	0.297047	0.831997	0.163652	-0.689534
	0.964888	0.684062	0.38813	0.448197	0.0357717	0.893219	0.973216	0.725667	0.351338	0.441498	-0.0149849	0.828375
	0.783634	0.911766	0.43734	-0.815485	-0.0202016	0.578425	0.773336	0.891485	0.45827	-0.783755	-0.0237104	0.535138
	0.506283	0.999961	0.487176	-0.874496	-0.000903783	-0.485031	0.525935	1.00398	0.483801	-0.859557	-0.000191076	-0.518589
	0.226803	0.918764	0.53714	-0.314401	-0.00272876	-0.949286	0.141903	0.875579	0.428676	-0.175111	-0.0221967	-0.731626
	0.0398841	0.695687	0.586733	-0.00792685	-0.000377822	-0.999969	0.0519856	0.702124	0.599844	-0.00622808	0.000188687	-1.00159
	0.00885637	0.406309	0.63546	-0.149703	-0.01767	-0.988573	0.00909042	0.406246	0.637164	-0.147793	-0.0171329	-0.989951
	0.144232	0.148675	0.682833	-0.658093	-0.145483	-0.738748	0.161512	0.157565	0.698906	-0.669731	-0.126168	-0.762113
	0.400145	0.0100725	0.72838	-0.928543	-0.335647	0.158587	0.41363	0.0179609	0.724936	-0.970439	-0.332491	0.224118
	0.68989	0.0374614	0.771644	-0.0793327	-0.0437609	0.995887	0.68828	0.0438822	0.768549	-0.0833564	-0.0516633	1.0224
	0.915298	0.221562	0.812194	0.768385	0.631149	0.105999	0.931885	0.237703	0.815303	0.726708	0.605374	0.00821474
	1	0.5	0.849625	1.03719e-13	1.29566e-13	-1	0.999212	0.494598	0.854651	0.0141094	0.017304	-0.990833
	0.915298	0.778438	0.883563	-0.427606	-0.897729	0.105999	0.984802	0.7572	0.895453	-0.52378	-0.90148	-0.0709734
	0.68989	0.962539	0.913668	0.0174541	0.0889047	0.995887	0.767925	1.02909	0.996375	0.0850637	-0.124205	1.01541
	0.400145	0.989928	0.93964	-0.0734308	0.984611	0.158587	0.400009	0.995795	0.91977	-0.0834664	0.980157	0.0989815
	0.144232	0.851325	0.961219	-0.235969	0.631325	-0.738748	0.227638	0.879997	1.01169	-0.405309	0.613638	-0.649026
	0.00885637	0.593691	0.97819	-0.0915942	0.119724	-0.988573	0.0167184	0.530153	0.978916	-0.0729991	0.234535	-0.989163
	0.0398841	0.304313	0.990383	-0.00649004	0.00456696	-0.999969	0.0973586	0.287816	0.916336	-0.0307191	0.0512041	-0.98859
	0.226803	0.081236	0.997676	-0.300134	0.0936747	-0.949286	0.235254	0.0872492	1.01867	-0.317958	0.0730993	-0.973735
	0.506283	3.94779e-05	0.999997	-0.874442	-0.00975996	-0.485031	0.50873	0.00218532	0.995619	-0.876551	-0.0152653	-0.471228
	0.783634	0.0882337	0.997322	-0.7731	-0.26027	0.578425	0.784245	0.09121	0.997741	-0.778681	-0.262943	0.555921
	0.964888	0.315938	0.989677	0.361959	0.266732	0.893219	0.951152	0.322917	0.968473	0.373016	0.253983	0.835262
	0.988634	0.606004	0.97714	0.515401	0.704314	-0.488164	0.899638	0.630697	1.0045	0.606211	0.706087	-0.339814
	0.846827	0.860155	0.959836	-0.195036	-0.556431	-0.807679	0.860363	0.847659	0.949091	-0.197425	-0.537086	-0.793838
	0.587512	0.992282	0.937937	-0.0417387	-0.760177	0.648374	0.639506	0.981867	0.952559	-0.0779513	-0.799464	0.763777
	0.298547	0.957621	0.911662	-0.121586	0.564131	0.816684	0.256627	0.970514	0.914324	-0.0946797	0.559089	0.808584
	0.077836	0.767913	0.881274	-0.431278	0.866996	-0.249633	0.100634	0.751882	0.971191	-0.359734	0.78959	-0.214455
	0.000157905	0.487435	0.847077	-0.288919	0.34963	-0.891227	-0.00778307	0.496103	0.827548	-0.297975	0.340054	-0.89681
	0.0918304	0.211214	0.809412	-0.0349357	0.0278933	-0.999	0.106508	0.167761	0.873229	-0.0819834	0.0520319	-0.991686
	0.321794	0.0328355	0.768655	-0.062792	0.0336556	-0.997459	0.311518	0.0425898	0.678573	-0.0812272	-0.00388353	-0.960651
	0.612135	0.0127366	0.725214	-0.492185	0.172299	-0.853269	0.645738	0.0178649	0.674529	-0.552229	0.173494	-0.714929
	0.864484	0.157726	0.679522	-0.970026	0.206226	-0.128532	0.84926	0.166263	0.69118	-0.945577	0.195664	-0.240828
	0.993343	0.418681	0.632037	-0.436826	0.0489173	0.898215	0.975289	0.420776	0.643323	-0.380132	0.0439252	0.822616
	0.955053	0.707188	0.583233	0.866802	-0.0380194	0.497202	0.941936	0.73892	0.533888	0.823412	-0.104185	0.497641
	0.762587	0.925497	0.533597	0.420417	-0.00298502	-0.907326	0.759908	0.933392	0.541738	0.43659	-0.0234529	-0.892221
	0.481155	0.999645	0.483625	-0.95049	0.00160184	-0.31075	0.486646	0.967261	0.445875	-0.942718	0.0149447	-0.216552
	0.206107	0.904508	0.433817	-0.284968	0.00787949	0.958505	0.220874	0.904503	0.42619	-0.362699	0.0197064	0.895904
	0.0306331	0.672321	0.38467	0.888755	-0.0754717	0.452126	0.0298014	0.670459	0.387221	0.889087	-0.0735899	0.443733
	0.0141841	0.381751	0.336675	0.805397	-0.140185	-0.57592	0.0266451	0.352532	0.372521	0.777956	-0.116244	-0.617575
	0.162334	0.131243	0.290313	0.246944	-0.0735872	-0.966232	0.146493	0.145817	0.287288	0.232953	-0.0720713	-0.967007
	0.424887	0.00567413	0.246045	0.00101206	-0.000470772	-0.999999	0.422886	0.00392356	0.243786	0.00178537	0.00118794	-1.00434
	0.71289	0.0475865	0.204315	0.160949	-0.112062	-0.98058	0.699365	0.0502184	0.198037	0.176602	-0.117317	-0.958339
	0.928763	0.24278	0.165539	0.513185	-0.535144	-0.671015	0.925344	0.24835	0.166991	0.514881	-0.539547	-0.67463
	0.999368	0.525122	0.130106	0.494	-0.818556	0.29314	0.994879	0.520232	0.126989	0.491497	-0.818629	0.303524
	0.900783	0.798952	0.0983676	-0.0236798	0.0764404	0.996793	0.870533	0.603558	0.0478416	-0.0361716	0.291873	1.00099
	0.66641	0.971495	0.0706426	-0.0389745	0.995642	-0.0847276	0.959169	0.78531	0.0155441	-0.204377	1.18951	-0.0769653
	0.375655	0.984292	0.0472076	-0.046274	-0.190542	-0.980588	0.331566	0.974647	0.0360406	0.174427	-0.155205	-0.926503
	0.127029	0.833006	0.0282968	-0.482722	-0.825913	0.291286	0.124271	0.831351	0.0230323	-0.4641	-0.812185	0.321501
	0.00476929	0.568895	0.014099	0.188549	0.172433	0.966807	0.00758368	0.57228	0.0144464	0.186865	0.169948	0.967707
	0.0502974	0.281442	0.0047562	0.907714	0.418815	0.0254998	0.0494983	0.287991	-0.0014361	0.907846	0.418549	0.042079
	0.248188	0.0680383	0.000361717	0.600416	0.0720795	-0.796433	0.264432	0.091088	0.000889346	0.585187	0.0583465	-0.795956
	0.531395	0.000986636	0.000959452	0.108968	-0.0214689	-0.993813	0.550772	0.00173178	0.000480713	0.105248	-0.0285515	-0.98761
	0.803965	0.103005	0.00654344	0.0183162	-0.0101635	-0.999781	0.805423	0.103248	0.0064146	0.0172777	-0.0114289	-1.00032
	0.973549	0.339528	0.0170579	0.257935	-0.272905	-0.926819	0.971922	0.339328	0.0170198	0.260025	-0.271899	-0.925387
	0.982691	0.630421	0.0323977	0.408568	-0.828108	-0.38381	1.05479	0.529039	0.0232847	0.345642	-0.755312	-0.280762
	0.828293	0.877126	0.0524097	0.122045	-0.708528	0.695049	0.830866	0.880675	0.0499997	0.123311	-0.713391	0.691574
	0.562667	0.996057	0.0768938	0.0620284	0.598985	0.798354	0.529335	1.00509	0.0733869	0.106163	0.615422	0.768383
	0.275808	0.946921	0.105605	0.268451	0.712708	-0.64806	0.278036	0.947397	0.110243	0.2676	0.713003	-0.641933
	0.0649081	0.746364	0.138258	-0.414154	-0.608009	-0.677349	0.0680368	0.746351	0.137128	-0.41421	-0.618063	-0.675375
	0.00142055	0.462337	0.174525	-0.458601	-0.433048	0.775986	0.0156982	0.442837	0.195494	-0.463071	-0.398536	0.767461
	0.106856	0.19107	0.214043	0.589042	0.373003	0.716867	0.170789	0.119576	0.245526	0.534218	0.476605	0.651143
	0.345492	0.0244717	0.256419	0.859182	0.361235	-0.362375	0.337778	0.0160149	0.213511	0.842535	0.343932	-0.395378
	0.636476	0.0189862	0.301229	0.375253	0.0993904	-0.921579	0.616542	0.00753071	0.292435	0.387969	0.133485	-0.961565
	0.881221	0.176472	0.348025	0.024023	0.0035972	-0.999705	0.887393	0.161178	0.327252	0.0215099	0.0323557	-1.10438
	0.996806	0.443572	0.396339	0.103588	0.00708168	-0.994595	1.03274	0.407208	0.387247	0.087197	0.0238609	-0.889859
	0.944068	0.72979	0.445689	0.590702	0.0109814	-0.806815	0.920697	0.769649	0.478227	0.626964	-0.00197132	-0.909195
	0.740877	0.938153	0.495582	1	0.000122649	-0.000697871	0.693024	0.967459	0.466375	0.956896	-0.0650813	-0.00192363
	0.456074	0.998067	0.545519	0.287369	0.0037491	0.957813	0.457421	0.998275	0.54569	0.284258	0.00514769	0.968597
	0.186154	0.889231	0.595001	-0.943444	-0.0540503	0.327097	0.169262	0.900206	0.586174	-0.895507	-0.043073	0.369987
	0.0225677	0.648521	0.643534	-0.232559	-0.0309313	-0.97209	0.0269459	0.652987	0.642884	-0.226779	-0.0354804	-0.950358
	0.0207391	0.35749	0.690632	0.964608	0.233294	-0.122905	0.0299318	0.387218	0.669172	0.9318	0.148116	-0.179528
	0.181288	0.114743	0.735826	0.106595	0.0415143	0.993435	0.194143	0.126859	0.729048	0.110551	0.064618	1.0129
	0.449819	0.00252449	0.778664	-0.815937	-0.481532	0.319959	0.453674	0.00149127	0.776908	-0.820052	-0.485898	0.328691
	0.735352	0.0588544	0.818717	-0.5668	-0.498106	-0.656223	0.691786	0.0591764	0.761342	-0.558658	-0.499677	-0.501796
	0.941146	0.264648	0.855586	-0.122571	-0.165384	-0.978583	0.919836	0.220362	0.850767	-0.0603316	-0.0904451	-0.969531
	0.997476	0.550181	0.888902	-0.000194885	-0.000456211	-1	1.02988	0.607388	0.865981	-0.0202797	-0.0282506	-1.01526
	0.885257	0.818712	0.918332	-0.0368737	-0.244133	-0.96904	0.888061	0.814671	0.928705	-0.0492835	-0.247919	-0.956673
	0.64251	0.979261	0.943582	0.0972854	-0.799431	-0.592829	0.651727	0.979552	0.949021	0.0849209	-0.798691	-0.596246
	0.351479	0.977432	0.9644	0.357789	-0.830947	0.426044	0.350029	1.02065	0.975521	0.34312	-0.881184	0.42549
	0.110769	0.813846	0.980578	-0.162569	0.191562	0.967923	0.140636	0.836921	1.02185	-0.14231	0.202608	1.01831
	0.0019332	0.543926	0.991955	-0.814217	0.511952	-0.273782	0.00291145	0.544407	0.983405	-0.821985	0.514107	-0.274558
	0.0618467	0.259123	0.998415	0.372429	-0.0950606	-0.923179	0.126948	0.356262	1.03593	0.156312	-0.167879	-0.90307
	0.27021	0.0559318	0.999896	0.883746	0.0566206	0.464528	0.242662	0.186019	1.0559	0.966307	-0.0114859	0.905435
	0.556428	0.00319434	0.996382	-0.381349	-0.151093	0.912	0.524795	0.0247179	1.00398	-0.3277	-0.106375	0.949198
	0.823528	0.118779	0.987909	-0.769184	-0.630599	-0.103443	0.82224	0.119349	0.990997	-0.76972	-0.632017	-0.10875
	0.981014	0.363524	0.97456	-0.293992	-0.4473	-0.844685	0.989169	0.362231	0.977866	-0.310176	-0.445813	-0.848618
	0.975528	0.654508	0.95647	-0.0220038	-0.0740805	-0.997009	0.965348	0.731669	1.02098	0.0350121	-0.151066	-1.05294
	0.80893	0.893144	0.933818	-0.000353144	-0.040129	-0.999194	0.799266	0.930779	0.956188	0.00136775	-0.0823483	-1.0192
	0.537663	0.998579	0.906832	0.111272	-0.425955	-0.897876	0.541537	1.00297	0.915593	0.100852	-0.432698	-0.904311
	0.253636	0.935092	0.875782	0.46257	-0.843539	-0.272894	0.244811	0.91829	0.821155	0.440473	-0.817238	-0.226651
	0.0530793	0.724192	0.840976	0.40047	-0.450247	0.798061	0.0422435	0.620452	0.79177	0.374872	-0.414869	0.926713
	0.00394265	0.437333	0.802764	-0.590499	0.440973	0.67591	0.00415414	0.442494	0.804228	-0.59416	0.439204	0.665565
	0.122874	0.171707	0.761526	-0.555226	0.277866	-0.78391	0.122784	0.162068	0.775175	-0.553754	0.300865	-0.774632
	0.369579	0.0173092	0.717676	0.811552	-0.262955	-0.521764	0.310131	0.0136459	0.684204	0.935941	-0.276444	-0.358371
	0.660472	0.0264508	0.67165	0.472536	-0.0913332	0.876566	0.652581	0.0237663	0.688958	0.495355	-0.0967393	0.915691
	0.896995	0.196035	0.62391	-0.794178	0.0780781	0.602649	0.883034	0.181042	0.585162	-0.709747	0.0666298	0.532763
	0.999013	0.468605	0.574931	-0.884439	0.0313916	-0.465599	0.956898	0.574694	0.678139	-0.796246	-0.140687	-0.494267
	0.931962	0.751812	0.525204	-0.326302	0.0013032	-0.945265	0.927845	0.744429	0.535503	-0.32124	0.00515115	-0.911582
	0.718558	0.949703	0.475225	-0.0100431	3.87576e-05	-0.99995	0.720876	0.941195	0.474336	-0.0108781	0.000439376	-0.99185
	0.431105	0.995231	0.425493	-0.142256	0.00499176	-0.989817	0.43144	0.994742	0.422526	-0.143839	0.00361423	-0.993385
	0.166994	0.872971	0.376506	-0.657096	0.0641588	-0.751071	0.198839	0.869462	0.382238	-0.704356	0.0677445	-0.720634
	0.0157084	0.624345	0.328753	-0.973442	0.187217	0.13176	0.0476999	0.634065	0.343296	-0.984311	0.19226	0.144552
	0.0285047	0.33359	0.28271	-0.118192	0.038143	0.992258	0.0488747	0.33063	0.281077	-0.142836	0.0564534	1.09363
	0.201048	0.0992165	0.238839	0.885604	-0.441647	0.143712	0.191338	0.121677	0.276382	0.912431	-0.437742	0.114117
	0.474878	0.000631522	0.197578	0.0316616	-0.0235639	-0.999221	0.485335	0.0110108	0.203775	0.0167737	-0.0345618	-0.959729
	0.75722	0.0712367	0.159338	-0.664423	0.74425	0.0680665	0.766717	0.0668735	0.154467	-0.667384	0.752697	0.064526
	0.952414	0.28711	0.124501	0.0274009	-0.049729	0.998387	0.946327	0.28017	0.10876	0.0350703	-0.0435353	1.00863
	0.994326	0.575113	0.0934171	0.250446	-0.950198	0.185474	0.981212	0.578328	0.0822259	0.256186	-0.937597	0.138291
	0.868757	0.837666	0.0663952	-0.0044436	-0.687658	-0.726021	0.86977	0.836326	0.0651008	-0.0069567	-0.686399	-0.726966
	0.618249	0.985816	0.0437057	-0.0450015	-0.152884	-0.987219	0.622867	0.977419	0.0457789	-0.0498247	-0.153879	-0.983811
	0.327679	0.969367	0.0255754	-0.00332433	-0.00508618	-0.999982	0.327757	0.968998	0.0256404	-0.00317936	-0.00451703	-0.999671
	0.0954915	0.793893	0.0121853	-0.23358	-0.192525	-0.953087	0.118655	0.836007	0.0241144	-0.236458	-0.229445	-0.946959
	0.000355264	0.518845	0.0036694	-0.802094	-0.320281	-0.504049	-0.0122737	0.54738	0.00296749	-0.793611	-0.347488	-0.485143
	0.0745028	0.237413	0.000112624	-0.83079	-0.0554763	0.553815	0.0772755	0.235306	-0.000216861	-0.836481	-0.0449074	0.559888
	0.292812	0.044947	0.00155056	0.40479	-0.102163	0.908684	0.2656	0.0635248	0.000145147	0.448017	-0.111052	0.885371
	0.581319	0.00665703	0.00796884	0.755604	-0.472306	-0.453861	0.6054	0.0132163	0.00901848	0.71785	-0.477431	-0.442749
	0.842274	0.135516	0.0193033	-0.361792	0.424083	-0.830217	0.875472	-0.0285858	0.0230323	-0.411715	0.474553	-0.648911
	0.987263	0.387865	0.0354408	-0.312129	0.719937	0.619892	0.971323	0.366276	0.0341124	-0.289983	0.747169	0.608349
	0.967164	0.678206	0.05622	0.0678572	-0.5467	0.834574	0.970195	0.674967	0.0238544	0.06322	-0.558306	0.857003
	0.788786	0.90817	0.0814332	-0.143307	-0.96352	-0.226037	0.788048	0.901349	0.0857233	-0.138257	-0.957261	-0.23129
	0.512565	0.999842	0.110829	-0.182544	-0.429813	-0.884273	0.51644	1.00104	0.116244	-0.182739	-0.426039	-0.872357
	0.232087	0.922164	0.144113	-0.029412	-0.0398448	-0.998773	0.227217	0.922289	0.140027	-0.0250931	-0.0398938	-1.00319
	0.0423794	0.701453	0.180952	-0.0490878	-0.0432883	-0.997856	0.0191797	0.704006	0.183656	-0.0168154	-0.058224	-1.01261
	0.00771783	0.412488	0.22098	-0.436879	-0.258714	-0.861512	0.0202122	0.432488	0.227938	-0.440913	-0.273868	-0.86238
	0.139845	0.153173	0.263796	-0.920347	-0.359785	-0.15335	0.131278	0.159654	0.262536	-0.897323	-0.345747	-0.131036
	0.393996	0.0113659	0.308971	-0.455096	-0.110562	0.883552	0.392374	0.0177414	0.307967	-0.446286	-0.118012	0.884296
	0.684062	0.0351118	0.356056	0.841056	0.112527	0.529115	0.68203	0.0322505	0.359939	0.844164	0.121923	0.546428
	0.911766	0.216366	0.404578	0.455059	0.0263049	-0.890072	0.910297	0.213556	0.396675	0.449696	0.0146074	-0.871165
	0.999961	0.493717	0.454054	-0.937672	-0.0124644	-0.347299	1.00092	0.500497	0.474944	-0.940573	-0.0348862	-0.345177
	0.918764	0.773197	0.503989	-0.318662	-3.1862e-05	0.947868	0.922498	0.777567	0.508241	-0.341629	0.00379006	0.948284
	0.695687	0.960116	0.553884	0.878227	0.0160704	0.477974	0.696019	0.931802	0.492417	0.857607	0.00860505	0.448039
	0.406309	0.991144	0.603241	0.827547	0.0561108	-0.558586	0.414138	0.990174	0.616897	0.829817	0.0416286	-0.546464
	0.148675	0.855768	0.651566	0.265716	0.0395659	-0.963239	0.138423	0.854446	0.656213	0.287221	0.0433091	-0.965788
	0.0100725	0.599855	0.698377	0.0019187	0.000505994	-0.999998	0.0439386	0.583877	0.725963	0.0976239	0.0186309	-1.03686
	0.0374614	0.31011	0.743206	0.172109	0.0720961	-0.982436	0.0487284	0.281521	0.733561	0.125196	0.0983582	-0.985972
	0.221562	0.0847021	0.785605	0.615805	0.388622	-0.685388	0.224063	0.0827034	0.782662	0.625079	0.39899	-0.706105
	0.5	0	0.82515	0.701987	0.660547	0.266255	0.495339	0.000300024	0.826697	0.720597	0.667107	0.260651
	0.778438	0.0847021	0.861446	-0.0257897	-0.037703	0.998956	0.745345	0.0756622	0.826399	0.00258434	-0.02079	0.886638
	0.962539	0.31011	0.894131	-0.354092	-0.934055	-0.0464836	0.960442	0.326138	0.895941	-0.360681	-0.913218	-0.048039
	0.989928	0.599855	0.922877	0.0165533	0.156368	-0.98756	0.993617	0.589208	0.919759	-0.00219295	0.180303	-0.975726
	0.851325	0.855768	0.947399	-0.161841	0.953303	0.25499	0.880973	0.931663	0.97057	-0.144715	0.830574	0.474685
	0.593691	0.991144	0.96745	0.0982554	-0.200421	0.97477	0.58769	0.997194	0.974941	0.100282	-0.192075	0.990715
	0.304313	0.960116	0.982831	0.684077	-0.727564	0.0518647	0.340489	0.978832	0.951816	0.631055	-0.721788	0.0493261
	0.081236	0.773197	0.993387	0.540143	-0.301603	-0.785672	0.174893	0.833461	0.953822	0.432949	-0.367475	-0.814252
	3.94779e-05	0.493717	0.999014	0.116235	-0.0232256	-0.99295	0.0088081	0.496898	0.996879	0.11792	-0.0218385	-0.993788
	0.0882337	0.216366	0.999654	0.0177286	0.00207988	-0.999841	0.0941981	0.212419	0.999762	0.0159115	-0.000138752	-0.996548
	0.315938	0.0351118	0.995303	0.329988	0.151188	-0.931799	0.31559	0.0356949	0.99613	0.334897	0.155536	-0.925786
	0.606004	0.0113659	0.986002	0.676373	0.615314	-0.404856	0.614382	0.0277764	0.972784	0.650851	0.588764	-0.400511
	0.860155	0.153173	0.971845	0.374994	0.637866	0.672686	0.845346	0.185246	0.984377	0.364956	0.641868	0.58801
	0.992282	0.412488	0.952974	-0.136563	-0.5564	0.819615	0.924425	0.331997	0.867964	-0.266914	-0.44908	0.57939
	0.957621	0.701453	0.929577	0.0289382	-0.785798	-0.617806	0.880526	0.704232	0.916439	0.199859	-0.904411	-0.846511
	0.767913	0.922164	0.901888	-0.20821	0.677305	-0.705625	0.828275	0.846691	0.828454	-0.415373	0.674245	-0.412723
	0.487435	0.999842	0.870183	-0.339149	0.564511	0.752533	0.493358	0.9981	0.875065	-0.345891	0.567274	0.744374
	0.211214	0.90817	0.834779	0.466098	-0.4878	0.738109	0.223879	0.908516	0.84965	0.480297	-0.500708	0.764846
	0.0328355	0.678206	0.796031	0.770757	-0.538474	-0.340557	0.0412074	0.689637	0.788279	0.761978	-0.550756	-0.30997
	0.0127366	0.387865	0.754324	0.363369	-0.169632	-0.916072	-0.0958386	0.303938	0.696285	0.445208	-0.219396	-0.812017
	0.157726	0.135516	0.710077	0.0267112	-0.00799264	-0.999611	0.159098	0.124624	0.711931	0.0228132	-0.00661549	-0.996811
	0.418681	0.00665703	0.66373	0.0953842	-0.0166889	-0.995301	0.426481	0.0173496	0.68628	0.106069	0.00035392	-1.01236
	0.707188	0.044947	0.615748	0.574786	-0.0491705	-0.816825	0.713632	0.0392754	0.744628	0.565844	-0.0218784	-0.85664
	0.925497	0.237413	0.566609	0.999251	-0.0279877	-0.026709	0.985577	0.336667	0.664415	0.915138	-0.00449968	-0.191475
	0.999645	0.518845	0.516804	0.318835	-0.00056584	0.94781	1.00071	0.518553	0.520239	0.316189	0.00358773	0.942402
	0.904508	0.793893	0.466832	-0.93201	0.00644966	0.362375	0.900622	0.78974	0.468482	-0.938271	0.0153777	0.332313
	0.672321	0.969367	0.41719	-0.272503	0.0118302	-0.962082	0.72805	0.942759	0.385012	-0.302654	0.050148	-1.24906
	0.381751	0.985816	0.368377	0.980908	-0.10914	-0.160958	0.37543	0.98144	0.382376	0.947456	-0.130808	-0.0824007
	0.131243	0.837666	0.320878	0.145524	-0.0307912	0.988875	0.120596	0.83108	0.354197	0.147929	-0.0249314	1.05315
	0.00567413	0.575113	0.27517	-0.885677	0.308843	0.346687	-0.00792106	0.5864	0.278201	-0.882381	0.312266	0.297792
	0.0475865	0.28711	0.231707	-0.677013	0.361609	-0.641009	0.0580362	0.285983	0.195181	-0.703967	0.367118	-0.704601
	0.24278	0.0712367	0.190926	-0.168868	0.134367	-0.976437	0.249337	0.0956983	0.198538	-0.169111	0.128381	-0.963387
	0.525122	0.000631522	0.153232	-7.91829e-05	9.54578e-05	-1	0.528056	-0.00527333	0.153049	-0.00621335	0.00504666	-0.999998
	0.798952	0.0992165	0.119003	-0.105691	0.21138	-0.971673	0.757677	0.110731	0.130617	-0.0502445	0.141003	-0.971418
	0.971495	0.33359	0.0885814	-0.168782	0.774758	-0.609313	0.976601	0.314946	0.0755191	-0.177702	0.791543	-0.591351
	0.984292	0.624345	0.0622703	0.0480923	0.915358	0.399758	0.984257	0.618582	0.057098	0.0459021	0.917552	0.404648
	0.833006	0.872971	0.0403328	-0.0713427	-0.205167	0.976123	0.784151	0.861476	0.0320928	-0.017662	-0.192866	0.971865
	0.568895	0.995231	0.0229881	-0.571781	-0.785592	-0.236456	0.500342	1.001	0.0116271	-0.517566	-0.722834	-0.330378
	0.281442	0.949703	0.0104096	0.279363	0.207006	-0.937606	0.280334	0.951186	0.0100818	0.282138	0.206518	-0.93637
	0.0680383	0.751812	0.00272292	0.854353	0.290177	0.431136	0.060179	0.759894	0.00157268	0.859662	0.292726	0.430571
	0.000986636	0.468605	4.8632e-06	-0.380227	-0.00526891	0.924878	-0.115187	0.5376	0.0573088	-0.244184	-0.00468184	0.909943
	0.103005	0.196035	0.00228259	-0.952464	0.294471	-0.078099	0.0991554	0.218498	0.0245481	-0.945015	0.270313	-0.0766706
	0.339528	0.0264508	0.00953335	-0.449899	0.314812	-0.835754	0.313427	0.0414155	0.00912122	-0.437252	0.295459	-0.834075
	0.630421	0.0173092	0.0216847	-0.0509419	0.0662323	-0.996503	0.630685	0.0171003	0.021516	-0.0507645	0.0652269	-0.995898
	0.877126	0.171707	0.0386152	-0.0126179	0.0335043	-0.999359	0.875143	0.17093	0.0378459	-0.0106029	0.0347617	-0.996872
	0.996057	0.437333	0.0601557	-0.03277	0.42579	-0.904228	0.97971	0.440294	0.0644924	-0.0206041	0.428078	-0.914625
	0.946921	0.724192	0.086091	0.181933	0.937762	-0.295808	0.946411	0.722144	0.0857435	0.180365	0.94181	-0.295548
	0.746364	0.935092	0.116162	0.268606	0.566938	0.778737	0.75228	0.939419	0.115545	0.266497	0.556928	0.767937
	0.462337	0.998579	0.150068	-0.443731	-0.556455	0.702468	0.405893	0.972697	0.207213	-0.414082	-0.610854	0.640168
	0.19107	0.893144	0.187471	-0.502471	-0.414147	-0.75895	0.19046	0.893135	0.18804	-0.50265	-0.414991	-0.76013
	0.0244717	0.654508	0.227996	0.728024	0.40298	-0.554606	0.0262478	0.650543	0.210527	0.720973	0.400461	-0.553752
	0.0189862	0.363524	0.271239	0.481682	0.174788	0.858738	0.0111016	0.358398	0.25259	0.49233	0.160311	0.901423
	0.176472	0.118779	0.316767	-0.760916	-0.169001	0.626455	0.154985	0.0926828	0.327949	-0.719737	-0.177452	0.711634
	0.443572	0.00319434	0.364127	-0.888906	-0.10558	-0.445756	0.438554	-0.00315194	0.3908	-0.916603	-0.115378	-0.415866
	0.72979	0.0559318	0.412844	-0.337974	-0.0162678	-0.941015	0.730279	0.0569394	0.411973	-0.338193	-0.0177965	-0.935467
	0.938153	0.259123	0.462432	-0.0123976	-0.000110098	-0.999923	0.933465	0.253273	0.468196	-0.00500754	0.00915394	-0.968302
	0.998067	0.543926	0.512395	-0.134174	-0.000129547	-0.990958	0.987502	0.545505	0.516171	-0.131771	-0.00678264	-0.943706
	0.889231	0.813846	0.562235	-0.646209	-0.0157905	-0.762997	0.895847	0.822005	0.569126	-0.666185	-0.0251287	-0.783028
	0.648521	0.977432	0.611452	-0.991366	-0.0785228	0.105016	0.643801	0.986302	0.612815	-0.99837	-0.0843579	0.138066
	0.35749	0.979261	0.659556	-0.155398	-0.0257566	0.987516	0.36623	0.983021	0.662477	-0.149186	-0.0430688	0.972238
	0.114743	0.818712	0.706066	0.945369	0.271039	0.181151	0.120987	0.816678	0.69514	0.95483	0.267427	0.228864
	0.00252449	0.550181	0.750517	0.0719284	0.0323607	-0.996885	-0.0609724	0.500491	0.690583	0.0770157	0.07274	-0.937575
	0.0588544	0.264648	0.792465	-0.828618	-0.559012	0.0299709	0.0588755	0.256682	0.795998	-0.838303	-0.551769	0.0369429
	0.264648	0.0588544	0.83149	0.016027	0.0161649	0.999741	0.368027	0.124535	0.879466	-0.0178547	0.0926017	0.993511
	0.550181	0.00252449	0.867204	0.52025	0.82718	0.212397	0.550767	0.00300823	0.870176	0.521442	0.828867	0.220227
	0.818712	0.114743	0.899248	0.220893	0.66558	-0.712888	0.819608	0.0971207	0.894786	0.202118	0.692774	-0.715283
	0.979261	0.35749	0.927303	0.0101808	0.167915	-0.985749	0.98397	0.374354	0.935279	0.00733199	0.153861	-0.98551
	0.977432	0.648521	0.951089	-0.000955202	0.00436097	-0.99999	1.0163	0.809263	1.08236	-0.0389535	-0.131375	-1.029
	0.813846	0.889231	0.970368	-0.140956	0.254766	-0.956674	0.790872	0.926528	0.948194	-0.114871	0.138316	-1.0428
	0.543926	0.998067	0.984947	-0.614971	0.590465	-0.522649	0.546638	0.993933	0.998395	-0.608446	0.594911	-0.501912
	0.259123	0.938153	0.99468	-0.7616	0.374545	0.528849	0.272002	0.942434	1.04457	-0.74889	0.333579	0.582579
	0.0559318	0.72979	0.999471	0.380903	-0.0554161	0.922953	0.0485392	0.735508	0.997608	0.384588	-0.0526816	0.908495
	0.00319434	0.443572	0.999271	0.895006	0.153222	-0.418912	0.00211551	0.411611	0.961521	0.91465	0.160196	-0.470704
	0.118779	0.176472	0.994083	-0.464664	-0.243024	-0.851485	0.165051	0.0975553	0.773831	-0.544181	-0.211473	-0.587213
	0.363524	0.0189862	0.983958	-0.568373	-0.572943	0.590498	0.295114	0.0468236	0.999043	-0.519601	-0.60584	0.559755
	0.654508	0.0244717	0.968997	0.242804	0.464381	0.851702	0.653914	0.0245664	0.972075	0.245981	0.469363	0.858862
	0.893144	0.19107	0.949351	0.187862	0.961175	-0.202115	0.891239	0.189913	0.943669	0.188808	0.95543	-0.181639
	0.998579	0.462337	0.925214	-0.0393383	0.478864	-0.877008	1.00265	0.459946	0.927883	-0.0428461	0.483147	-0.87486
	0.935092	0.746364	0.896829	-0.0182269	0.0514558	-0.998509	0.935213	0.747358	0.896827	-0.0171219	0.0522538	-0.999736
	0.724192	0.946921	0.864479	-0.0328151	0.0501078	-0.998205	0.734401	0.951969	0.891248	-0.0372521	0.0442625	-1.02117
	0.437333	0.996057	0.828488	-0.353626	0.345039	-0.869423	0.440382	1.0052	0.891121	-0.327412	0.324572	-0.890122
	0.171707	0.877126	0.789214	-0.823721	0.538369	-0.177882	0.178966	0.873829	0.799512	-0.835606	0.570049	-0.210254
	0.0173092	0.630421	0.74705	-0.455294	0.198035	0.868038	0.027808	0.622521	0.753312	-0.446919	0.191964	0.861819
	0.0264508	0.339528	0.702418	0.79856	-0.220109	0.560226	0.0271005	0.339985	0.703062	0.787634	-0.222465	0.598903
	0.196035	0.103005	0.655764	0.484506	-0.076368	-0.871448	0.198949	0.101526	0.659802	0.476636	-0.0712695	-0.878708
	0.468605	0.000986636	0.607553	-0.921097	0.0678617	-0.383372	0.47637	0.0091304	0.604698	-0.919333	0.0529106	-0.370395
	0.751812	0.0680383	0.558267	-0.351876	0.00753295	0.936016	0.837498	0.146328	0.519099	-0.452998	-0.0798851	0.976896
	0.949703	0.281442	0.508399	0.863961	-0.000383003	0.503559	0.924768	0.282253	0.515603	0.755002	-0.0264707	0.635722
	0.995231	0.568895	0.458448	0.841083	-0.00914063	-0.540828	0.976358	0.57986	0.471247	0.868134	-0.00848859	-0.593648
	0.872971	0.833006	0.408911	0.279422	-0.0147034	-0.960056	0.861699	0.817412	0.41982	0.299761	-0.0152302	-0.988862
	0.624345	0.984292	0.360285	0.00307612	-0.000386974	-0.999995	0.623004	0.982544	0.361521	0.00763576	0.000761335	-1.00359
	0.33359	0.971495	0.313055	0.172718	-0.0400495	-0.984157	0.32283	0.975278	0.315803	0.203094	-0.0385644	-1.00286
	0.0992165	0.798952	0.267692	0.669047	-0.251581	-0.699345	0.113423	0.81532	0.277717	0.658419	-0.274827	-0.647257
	0.000631522	0.525122	0.224651	0.84294	-0.481842	0.239333	-0.00575102	0.525407	0.219403	0.85254	-0.481301	0.230044
	0.0712367	0.24278	0.184361	-0.0086839	0.00739054	0.999935	0.074693	0.221569	0.182247	-0.00538397	0.0299936	1.06922
	0.28711	0.0475865	0.147224	-0.609552	0.792703	-0.00823159	0.288343	0.0469254	0.146205	-0.610053	0.793641	-0.00985386
	0.575113	0.00567413	0.113613	0.0485132	-0.107732	-0.992996	0.574626	-0.00548801	0.108712	0.101434	-0.100279	-0.928563
	0.837666	0.131243	0.0838621	0.165856	-0.961693	0.218261	0.835406	0.132065	0.0719377	0.164816	-0.973227	0.192498
	0.985816	0.381751	0.0582691	0.0188226	0.189603	0.98168	0.960125	0.374773	0.0555381	0.0307059	0.163128	1.02722
	0.969367	0.672321	0.0370898	0.372914	0.92455	0.0783769	0.998829	0.648291	0.0316761	0.286209	0.925307	0.00173284
	0.793893	0.904508	0.0205357	0.397584	0.491968	-0.774529	0.824477	0.946406	0.0300548	0.227777	0.416527	-0.879792
	0.518845	0.999645	0.00877229	0.105182	0.0698025	-0.992	0.518646	0.99999	0.00876599	0.105066	0.0696	-0.991734
	0.237413	0.925497	0.00191704	0.0144375	0.00407102	-0.999887	0.244404	0.923449	0.00253118	0.0191068	0.0100977	-1.00418
	0.044947	0.707188	3.84644e-05	0.350324	-0.0136582	-0.936529	0.0433029	0.703939	-0.00132125	0.351468	-0.0102153	-0.939801
	0.00665703	0.418681	0.00315534	0.849348	-0.312333	-0.425507	0.0145264	0.428399	0.0106269	0.83927	-0.296215	-0.437944
	0.135516	0.157726	0.0112365	0.599405	-0.467396	0.649811	0.134858	0.159976	0.0106658	0.600583	-0.468434	0.647633
	0.387865	0.0127366	0.0242013	-0.308929	0.446524	0.839749	0.353976	0.0182258	0.00471464	-0.272733	0.428587	0.885108
	0.678206	0.0328355	0.0419201	-0.248289	0.770849	-0.586638	0.677246	0.0361059	0.0414734	-0.246801	0.767702	-0.579372
	0.90817	0.211214	0.0642158	0.0207866	-0.680083	-0.73284	0.892331	0.207246	0.0591967	0.0511622	-0.649608	-0.722012
	0.999842	0.487435	0.0908658	-0.159698	-0.666698	0.728018	1.00253	0.488378	0.076154	-0.167297	-0.666473	0.722675
	0.922164	0.767913	0.121604	0.30237	0.57696	0.758742	0.916264	0.764579	0.117538	0.294256	0.565637	0.752401
	0.701453	0.957621	0.156122	0.617788	0.719014	-0.318366	0.695836	0.972609	0.160071	0.61687	0.716159	-0.33446
	0.412488	0.992282	0.194077	0.327877	0.252719	-0.910291	0.387868	0.964197	0.199576	0.343459	0.271311	-0.907572
	0.153173	0.860155	0.235088	0.0281752	0.0145676	-0.999497	0.118573	0.832804	0.240415	0.0447944	0.0179493	-1.01687
	0.0113659	0.606004	0.278747	0.0853795	0.028704	-0.995935	0.00297308	0.607406	0.278259	0.0927286	0.0252898	-1.00338
	0.0351118	0.315938	0.324615	0.551803	0.111632	-0.826469	0.0357697	0.315249	0.322029	0.548757	0.113954	-0.8271
	0.216366	0.0882337	0.372237	0.993194	0.103962	-0.0525153	0.213786	0.0888771	0.371176	0.994624	0.100264	-0.0564218
	0.493717	3.94779e-05	0.421135	0.349532	0.0137528	0.936824	0.515346	0.0197387	0.466967	0.39774	0.0526279	0.916425
	0.773197	0.081236	0.47082	-0.917775	-0.00491414	0.39707	0.787358	0.0972104	0.491831	-0.920962	-0.0218944	0.418954
	0.960116	0.304313	0.520798	-0.310475	-0.000844177	-0.950581	0.964497	0.317248	0.541872	-0.310124	-0.00467688	-0.824817
	0.991144	0.593691	0.570567	0.97955	0.0308133	-0.198828	0.926167	0.538636	0.529015	0.925262	0.0575992	-0.184044
	0.855768	0.851325	0.619632	0.182273	0.0166786	0.983106	0.864175	0.845864	0.624565	0.163738	0.0114843	0.970969
	0.599855	0.989928	0.667501	-0.912469	-0.167484	0.373296	0.63529	1.00991	0.661604	-0.870871	-0.16438	0.209727
	0.31011	0.962539	0.713697	-0.745153	-0.231635	-0.625373	0.338625	0.974624	0.713587	-0.793801	-0.226008	-0.654864
	0.0847021	0.778438	0.757757	-0.203504	-0.0982089	-0.974136	0.0898473	0.779066	0.773131	-0.213507	-0.0993577	-0.984343
	0	0.5	0.799242	-2.97996e-16	-2.14888e-16	-1	0.055082	0.492844	0.818731	-0.0552602	-0.00704267	-0.98334
	0.0847021	0.221562	0.837737	-0.153323	-0.165985	-0.974136	0.0788605	0.212917	0.789488	-0.171878	-0.130067	-0.945442
	0.31011	0.0374614	0.872858	-0.389309	-0.676274	-0.625373	0.338201	0.0659163	0.921418	-0.385695	-0.687518	-0.649918
	0.599855	0.0100725	0.904253	-0.254591	-0.892095	0.373296	0.592288	0.0127054	0.894726	-0.259539	-0.906415	0.352174
	0.855768	0.148675	0.931608	0.00277902	0.183014	0.983106	0.840745	0.151492	0.947259	0.0267727	0.205283	1.00668
	0.991144	0.406309	0.954652	-0.255238	0.946214	-0.198828	1.08111	0.409664	1.17944	-0.385102	0.951745	-0.58297
	0.960116	0.695687	0.973152	0.163656	-0.263842	-0.950581	0.958051	0.676171	0.931571	0.140974	-0.231921	-0.967522
	0.773197	0.918764	0.986926	0.693779	-0.600838	0.39707	0.743537	0.90962	0.962519	0.735621	-0.555404	0.324112
	0.493717	0.999961	0.995833	-0.321541	0.137742	0.936824	0.506149	0.975959	0.963324	-0.282093	0.156668	0.877006
	0.216366	0.911766	0.999787	-0.994426	0.0914309	-0.0525153	0.173448	0.919449	1.037	-0.989716	0.135483	-0.134384
	0.0351118	0.684062	0.998747	-0.549132	-0.124109	-0.826469	0.0582693	0.68395	0.966757	-0.583971	-0.140599	-0.746429
	0.0113659	0.393996	0.992724	-0.0775343	-0.0458477	-0.995935	0.0402973	0.36006	1.02037	-0.150256	-0.00239514	-0.982706
	0.153173	0.139845	0.981777	-0.021161	-0.0236277	-0.999497	0.131515	0.122662	1.00607	0.00445167	-0.0322975	-0.981379
	0.412488	0.00771783	0.966017	-0.173464	-0.375873	-0.910291	0.409911	0.0196489	0.979966	-0.126384	-0.370182	-0.932296
	0.701453	0.0423794	0.9456	-0.137668	-0.937918	-0.318366	0.695343	0.0439455	0.950143	-0.122219	-0.936263	-0.322036
	0.922164	0.232087	0.920731	0.0822804	-0.646173	0.758742	0.900442	0.230325	0.919552	0.0904602	-0.636279	0.76043
	0.999842	0.512565	0.891659	-0.255615	0.636122	0.728018	0.9979	0.514717	0.889216	-0.252727	0.636926	0.727516
	0.90817	0.788786	0.858673	-0.394232	0.554551	-0.73284	0.904488	0.788813	0.856804	-0.389369	0.555372	-0.731136
	0.678206	0.967164	0.822103	0.598736	-0.545317	-0.586638	0.693639	0.958848	0.824229	0.586569	-0.504816	-0.645909
	0.387865	0.987263	0.782315	0.463268	-0.283203	0.839749	0.349442	0.960411	0.779352	0.493935	-0.23837	0.999495
	0.135516	0.842274	0.739706	-0.70458	0.285153	0.649811	0.146114	0.832451	0.731164	-0.650559	0.275386	0.667954
	0.00665703	0.581319	0.694702	-0.877274	0.222114	-0.425507	0.0048039	0.582535	0.693676	-0.876012	0.215584	-0.413101
	0.044947	0.292812	0.647753	-0.347145	0.0490268	-0.936529	0.0469542	0.290651	0.658416	-0.351608	0.0663338	-0.944217
	0.237413	0.0745028	0.599327	-0.0149711	0.000938617	-0.999887	0.260123	0.113409	0.671114	-0.00879806	0.00297193	-1.03991
	0.518845	0.000355264	0.549909	-0.126221	0.00198059	-0.992	0.495093	0.00955843	0.635405	-0.0866303	-0.00810252	-1.04867
	0.793893	0.0954915	0.499992	-0.632538	2.25714e-10	-0.774529	0.818778	0.120862	0.478101	-0.698785	-0.0162251	-0.833655
	0.969367	0.327679	0.450076	-0.996801	0.0156507	0.0783769	0.961196	0.332385	0.451673	-0.997934	0.0168817	0.0597459
	0.985816	0.618249	0.400658	-0.190162	0.0119258	0.98168	0.932776	0.609835	0.419515	-0.152691	0.000144038	0.965197
	0.837666	0.868757	0.352233	0.966297	-0.136496	0.218261	0.878668	0.812887	0.404256	0.98103	-0.112241	0.162843
	0.575113	0.994326	0.305284	0.114536	-0.0290036	-0.992996	0.572441	1.00044	0.305034	0.132417	-0.0363503	-0.965278
	0.28711	0.952414	0.260281	-0.926914	0.375183	-0.00823159	0.291682	0.948954	0.23888	-0.948463	0.341501	0.00614865
	0.0712367	0.75722	0.217673	-0.00972884	0.00594809	0.999935	0.0928486	0.763559	0.197447	-0.0126841	-0.0149461	1.00779
	0.000631522	0.474878	0.177885	0.717792	-0.653831	0.239333	-0.0059133	0.470831	0.171548	0.716883	-0.651509	0.24713
	0.0992165	0.201048	0.141317	0.414115	-0.582602	-0.699345	0.0900002	0.20555	0.147175	0.424275	-0.590262	-0.689637
	0.33359	0.0285047	0.108332	0.0660956	-0.16452	-0.984157	0.3405	0.0313991	0.108055	0.0587973	-0.16765	-0.987211
	0.624345	0.0157084	0.0792604	0.000391378	-0.00307557	-0.999995	0.625624	0.0222679	0.0798824	-0.000260478	-0.007593	-0.98943
	0.872971	0.166994	0.0543929	-0.0406584	-0.276839	-0.960056	0.866838	0.17816	0.0543213	-0.0359748	-0.285004	-0.953906
	0.995231	0.431105	0.0339777	-0.352524	-0.763696	-0.540828	1.022	0.374757	0.0545623	-0.400111	-0.776576	-0.620676
	0.949703	0.718558	0.0182189	-0.576452	-0.643531	0.503559	1.02838	0.724134	0.0164599	-0.666463	-0.633423	0.452895
	0.751812	0.931962	0.00727385	0.302971	0.179115	0.936016	0.770973	0.916093	0.00454473	0.282256	0.161066	0.887308
	0.468605	0.999013	0.00125197	0.900891	0.20352	-0.383372	0.409582	1.00812	-0.0046175	0.931594	0.18183	-0.350437
	0.196035	0.896995	0.000213418	-0.488423	0.0449539	-0.871448	0.196591	0.897236	9.21884e-05	-0.487037	0.0431083	-0.865769
	0.0264508	0.660472	0.00416857	-0.761386	0.326247	0.560226	0.0453588	0.648746	0.00359579	-0.773104	0.355382	0.589264
	0.0173092	0.369579	0.0130779	0.375285	-0.325071	0.868038	0.0180702	0.383565	0.0127911	0.39795	-0.321322	0.852858
	0.171707	0.122874	0.0268524	0.518629	-0.83629	-0.177882	0.168969	0.115163	0.0300598	0.520692	-0.831595	-0.169631
	0.437333	0.00394265	0.0453544	0.128633	-0.477029	-0.869423	0.395065	0.0694449	0.0520586	0.0995442	-0.507641	-0.874659
	0.724192	0.0530793	0.0683991	-0.00091431	-0.0598898	-0.998205	0.717347	0.0667178	0.0707999	0.0046283	-0.0697081	-0.992865
	0.935092	0.253636	0.0957562	-0.0149847	-0.0524917	-0.998509	0.94134	0.253839	0.0957283	-0.0196844	-0.0521141	-0.999398
	0.998579	0.537663	0.127152	-0.239742	-0.416391	-0.877008	0.967993	0.550662	0.130817	-0.215226	-0.418247	-0.893937
	0.893144	0.80893	0.162274	-0.664574	-0.719368	-0.202115	0.87867	0.819441	0.163581	-0.647205	-0.729305	-0.20171
	0.654508	0.975528	0.20077	-0.425058	-0.306478	0.851702	0.651974	0.976278	0.195877	-0.421809	-0.306305	0.858948
	0.363524	0.981014	0.242256	0.726846	0.350724	0.590498	0.367265	0.963797	0.231817	0.717157	0.357402	0.577647
	0.118779	0.823528	0.286317	0.500749	0.155639	-0.851485	0.10879	0.809001	0.275129	0.484115	0.143943	-0.864921
	0.00319434	0.556428	0.332513	-0.893112	-0.163902	-0.418912	-0.0018598	0.528346	0.316001	-0.875486	-0.151147	-0.371476
	0.0559318	0.27021	0.380383	-0.383312	-0.0350655	0.922953	0.0616141	0.262658	0.36454	-0.376128	-0.0178741	0.958744
	0.259123	0.0618467	0.429447	0.848297	0.0266731	0.528849	0.309657	0.0796195	0.518305	0.815654	0.0510945	0.304091
	0.543926	0.0019332	0.479217	0.852545	0.0023147	-0.522649	0.544594	0.00270523	0.452372	0.811229	-0.0461953	-0.509451
	0.813846	0.110769	0.529195	0.291156	0.00156058	-0.956674	0.740937	0.0788308	0.437679	0.354648	0.0172311	-0.806732
	0.977432	0.351479	0.57888	0.00446091	0.000175587	-0.99999	0.983218	0.35813	0.588159	-0.00600379	0.00248334	-0.951348
	0.979261	0.64251	0.627778	0.167309	0.017517	-0.985749	0.974182	0.646419	0.636129	0.160669	0.0159878	-0.958855
	0.818712	0.885257	0.675399	0.687348	0.139078	-0.712888	0.809258	0.887622	0.680324	0.682095	0.13395	-0.694242
	0.550181	0.997476	0.721267	0.926227	0.311434	0.212397	0.567603	0.999193	0.734257	0.900314	0.327796	0.163919
	0.264648	0.941146	0.764924	0.0202199	0.0104557	0.999741	0.271565	0.941228	0.773262	0.0184472	0.00733747	1.0205
	0.0588544	0.735352	0.805935	-0.791641	-0.610251	0.0299709	0.0592081	0.736237	0.808091	-0.793243	-0.612341	0.0294455
	0.00252449	0.449819	0.843889	0.0513972	0.0598267	-0.996885	0.027564	0.463363	0.830614	0.10756	0.0144184	-1.02355
	0.114743	0.181288	0.878406	0.456449	0.871113	0.181151	0.106487	0.181824	0.867164	0.462839	0.862232	0.186685
	0.35749	0.0207391	0.909143	-0.0366812	-0.153188	0.987516	0.346837	0.0309671	0.904257	-0.0377353	-0.138012	0.975476
	0.648521	0.0225677	0.935792	0.0304636	-0.994004	0.105016	0.639192	0.0213019	0.932555	0.0248062	-0.986566	0.0960029
	0.889231	0.186154	0.958086	0.198232	-0.615256	-0.762997	0.871752	0.180135	0.996068	0.223439	-0.596288	-0.818859
	0.998067	0.456074	0.975803	0.0763493	-0.110334	-0.990958	1.02907	0.5042	1.03192	0.0155337	-0.135313	-1.00652
	0.938153	0.740877	0.988767	0.00977776	-0.00762291	-0.999923	0.919828	0.752389	0.980708	0.047805	-0.0222064	-0.996058
	0.72979	0.944068	0.996846	0.317584	-0.116752	-0.941015	0.721888	0.9537	1.01802	0.340603	-0.128535	-0.947431
	0.443572	0.996806	0.999962	0.894478	-0.0347884	-0.445756	0.468972	0.996104	0.993851	0.915638	-0.0493885	-0.453519
	0.176472	0.881221	0.998082	0.750184	0.211609	0.626455	0.170563	0.857975	0.973699	0.747102	0.244294	0.702364
	0.0189862	0.636476	0.991225	-0.426925	-0.283379	0.858738	0.0199765	0.634592	0.989169	-0.424991	-0.285799	0.860719
	0.0244717	0.345492	0.97946	-0.522968	-0.647238	-0.554606	0.0514208	0.318856	0.923516	-0.547162	-0.615402	-0.553918
	0.19107	0.106856	0.962904	0.243519	0.603899	-0.75895	0.148447	0.135928	0.902694	0.284037	0.548762	-0.699376
	0.462337	0.00142055	0.941724	0.0702499	0.70824	0.702468	0.439486	-0.000754996	0.950014	0.0521679	0.722101	0.472445
	0.746364	0.0649081	0.91613	0.106669	-0.618215	0.778737	0.704301	0.0848048	0.916746	0.161829	-0.661475	0.777545
	0.946921	0.275808	0.886377	0.39229	-0.87098	-0.295808	0.946164	0.274441	0.886486	0.393015	-0.870224	-0.296886
	0.996057	0.562667	0.852765	0.260341	-0.338518	-0.904228	1.00414	0.577858	0.862943	0.246871	-0.352798	-0.898808
	0.877126	0.828293	0.815627	0.0272657	-0.023202	-0.999359	0.798644	0.851072	0.882142	0.125283	-0.0547165	-1.01697
	0.630421	0.982691	0.775336	0.0725441	-0.0414627	-0.996503	0.630325	0.990849	0.799791	0.0867741	-0.047115	-1.01476
	0.339528	0.973549	0.732294	0.513977	-0.193245	-0.835754	0.338927	0.965156	0.730794	0.476006	-0.187834	-0.836914
	0.103005	0.803965	0.686931	0.971187	-0.22516	-0.078099	0.148544	0.844876	0.789988	0.957701	-0.277079	-0.242335
	0.000986636	0.531395	0.639701	0.377291	-0.0474529	0.924878	0.00779338	0.562399	0.645052	0.42903	-0.0868896	0.993178
	0.0680383	0.248188	0.591074	-0.901041	0.047398	0.431136	0.0657396	0.217278	0.57803	-0.92675	0.0534946	0.351435
	0.281442	0.0502974	0.541537	-0.347679	0.00377573	-0.937606	0.2816	0.0491462	0.539543	-0.344509	0.00525974	-0.943187
	0.568895	0.00476929	0.491586	0.971642	-0.000432287	-0.236456	0.637361	0.0834397	0.44825	0.888744	-0.0153966	0.054679
	0.833006	0.127029	0.441718	0.217167	-0.0046515	0.976123	0.831707	0.13545	0.438819	0.206528	-0.0063131	0.975101
	0.984292	0.375655	0.392433	-0.914142	0.067368	0.399758	0.978946	0.371339	0.387882	-0.897421	0.0751081	0.402724
	0.971495	0.66641	0.344222	-0.783256	0.123481	-0.609313	0.973081	0.664416	0.342443	-0.784657	0.124944	-0.616546
	0.798952	0.900783	0.297568	-0.227831	0.0628071	-0.971673	0.726661	0.809513	0.294334	-0.0768321	0.179417	-0.753626
	0.525122	0.999368	0.252937	-0.00011373	4.94742e-05	-1	0.520079	0.976277	0.289088	0.0118514	0.00783557	-0.933729
	0.24278	0.928763	0.210774	-0.180635	0.118074	-0.976437	0.241647	0.923943	0.20308	-0.188827	0.113339	-0.956167
	0.0475865	0.71289	0.171501	-0.549324	0.536051	-0.641009	0.0633243	0.714341	0.16991	-0.55799	0.543421	-0.62836
	0.00567413	0.424887	0.13551	-0.513829	0.784722	0.346687	0.0310939	0.430772	0.15727	-0.523872	0.778044	0.330285
	0.131243	0.162334	0.103161	0.049655	-0.140213	0.988875	0.183517	0.270565	0.163184	-0.0337456	-0.242666	0.96345
	0.381751	0.0141841	0.0747777	0.0807267	-0.983654	-0.160958	0.368014	0.0276308	0.0731776	0.102146	-0.994628	-0.14316
	0.672321	0.0306331	0.0506426	0.0523436	0.26769	-0.962082	0.736946	0.0336125	0.0626034	-0.102136	0.167752	-0.886628
	0.904508	0.206107	0.0309974	0.431925	0.825909	0.362375	0.904347	0.202267	0.0302359	0.43124	0.828688	0.362946
	0.999645	0.481155	0.0160383	-0.224567	-0.226331	0.94781	0.983879	0.493448	0.0137874	-0.202865	-0.234799	0.924863
	0.925497	0.762587	0.00591473	-0.88585	-0.463202	-0.026709	0.908808	0.758192	0.00938807	-0.872713	-0.460276	-0.0239948
	0.707188	0.955053	0.000727921	-0.568622	-0.097291	-0.816825	0.685921	0.943946	-0.0367616	-0.557402	-0.107543	-0.876065
	0.418681	0.993343	0.000529676	-0.095823	0.0139502	-0.995301	0.418184	0.992856	0.000514878	-0.0961072	0.0143847	-0.995112
	0.157726	0.864484	0.00532197	-0.0250184	0.0123066	-0.999611	0.15771	0.865735	0.00538646	-0.0246795	0.0110706	-0.999463
	0.0127366	0.612135	0.0150569	-0.289239	0.277764	-0.916072	0.0173489	0.615017	0.016228	-0.296992	0.278798	-0.91337
	0.0328355	0.321794	0.0296373	-0.455106	0.822739	-0.340557	0.0459509	0.335408	0.030551	-0.463351	0.818759	-0.333792
	0.211214	0.0918304	0.0489173	-0.1443	0.65907	0.738109	0.200787	0.0806024	0.0502845	-0.138569	0.676304	0.729268
	0.487435	0.000157905	0.0727045	-0.0399087	-0.657345	0.752533	0.485474	-0.00227992	0.0733668	-0.0417859	-0.663494	0.753567
	0.767913	0.077836	0.100761	-0.223246	-0.672499	-0.705625	0.76958	0.0770427	0.0994991	-0.226157	-0.666405	-0.69917
	0.957621	0.298547	0.132807	0.418687	0.665595	-0.617806	0.955009	0.297736	0.13287	0.421168	0.668104	-0.626822
	0.992282	0.587512	0.168521	0.403398	0.406817	0.819615	0.994159	0.588239	0.169165	0.405484	0.401774	0.810679
	0.860155	0.846827	0.207548	-0.613416	-0.41378	0.672686	0.889413	0.897748	0.285505	-0.686439	-0.447756	0.571242
	0.606004	0.988634	0.249496	-0.833892	-0.375121	-0.404856	0.610604	1.0029	0.258405	-0.834857	-0.393205	-0.382644
	0.315938	0.964888	0.293948	-0.348921	-0.100021	-0.931799	0.319022	0.987992	0.308614	-0.350917	-0.120264	-0.934489
	0.0882337	0.783634	0.340458	-0.01761	-0.00291824	-0.999841	0.095214	0.783848	0.352751	-0.0178865	-0.0037722	-0.977997
	3.94779e-05	0.506283	0.388562	-0.118163	-0.00935675	-0.99295	0.000263466	0.506978	0.38897	-0.118212	-0.00891345	-0.993438
	0.081236	0.226803	0.43778	-0.618458	-0.0151051	-0.785672	0.0840973	0.227163	0.438098	-0.61921	-0.0147533	-0.790014
	0.304313	0.0398841	0.48762	-0.998654	-0.000961868	0.0518647	0.319845	0.058064	0.492025	-1.00482	-0.0054121	0.0976748
	0.593691	0.00885637	0.537583	-0.223201	-0.00198375	0.97477	0.606831	0.0288898	0.508539	-0.238473	-0.00161072	0.817406
	0.851325	0.144232	0.587171	0.965825	0.0465044	0.25499	0.816905	0.125224	0.542747	0.935091	0.0528126	0.258658
	0.989928	0.400145	0.635888	0.156144	0.0185501	-0.98756	0.967941	0.381804	0.62778	0.219032	-0.012737	-0.857793
	0.962539	0.68989	0.683247	-0.975149	-0.216619	-0.0464836	0.967641	0.624913	0.626943	-1.04973	-0.118212	-0.0440392
	0.778438	0.915298	0.728775	-0.0429392	-0.0155835	0.998956	0.78662	0.902603	0.753841	-0.067652	0.0899555	0.917446
	0.5	1	0.772017	0.843304	0.466847	0.266255	0.405478	0.987042	0.70161	0.932411	0.475934	0.530718
	0.221562	0.915298	0.812541	0.561885	0.463172	-0.685388	0.224038	0.915157	0.810037	0.557011	0.463264	-0.684764
	0.0374614	0.68989	0.849943	0.116329	0.145901	-0.982436	0.0685644	0.729337	0.924621	0.145077	0.15208	-1.04866
	0.0100725	0.400145	0.883848	0.000849466	0.00179328	-0.999998	0.0159834	0.399535	0.886459	-0.00805595	-0.00541058	-0.996551
	0.148675	0.144232	0.913917	0.0511445	0.263732	-0.963239	0.17991	0.175719	0.954266	0.0798426	0.287849	-0.974286
	0.406309	0.00885637	0.939851	-0.0637172	0.826996	-0.558586	0.393816	0.00608294	0.928168	-0.0463802	0.808197	-0.577668
	0.695687	0.0398841	0.961391	-0.309646	0.821985	0.477974	0.681266	0.0489707	0.950899	-0.265324	0.801848	0.397051
	0.918764	0.226803	0.97832	0.1943	-0.252573	0.947868	0.979355	0.238929	0.933342	0.0980835	-0.31259	0.87814
	0.999961	0.506283	0.99047	0.768382	-0.537562	-0.347299	1.00111	0.517948	0.984521	0.74762	-0.541625	-0.374502
	0.911766	0.783634	0.997719	-0.435494	0.134596	-0.890072	0.935532	0.80678	1.06221	-0.487682	0.0821497	-0.977135
	0.684062	0.964888	0.999995	-0.848468	-0.0118378	0.529115	0.681935	0.964821	0.999529	-0.845759	-0.0121213	0.534818
	0.393996	0.988634	0.997276	0.443439	0.150658	0.883552	0.395825	0.986431	0.984167	0.442194	0.153216	0.856786
	0.139845	0.846827	0.989587	0.793902	0.588391	-0.15335	0.251885	0.91275	1.23146	0.741642	0.771091	-0.631072
	0.00771783	0.587512	0.977007	0.29875	0.410542	-0.861512	0.0372908	0.595074	0.970964	0.259913	0.383892	-0.836437
	0.0423794	0.298547	0.959661	0.0214905	0.0618195	-0.997856	0.0899579	0.297081	0.973015	0.0418344	0.151746	-1.03802
	0.232087	0.077836	0.937722	0.0025943	0.0494565	-0.998773	0.279183	0.100237	0.984468	0.0100365	0.0518319	-1.04498
	0.512565	0.000157905	0.91141	-0.099434	0.456261	-0.884273	0.527825	0.0252491	0.905812	-0.121445	0.432317	-0.855642
	0.788786	0.0918304	0.880987	-0.435705	0.871245	-0.226037	0.764641	0.0829134	0.906056	-0.355769	0.939075	-0.261601
	0.967164	0.321794	0.846757	-0.351744	0.423983	0.834574	0.929137	0.327224	0.846946	-0.295113	0.462381	0.722537
	0.987263	0.612135	0.809063	0.614054	-0.48854	0.619892	0.939965	0.511614	0.93754	0.59357	-0.528158	0.948764
	0.842274	0.864484	0.76828	0.491711	-0.262603	-0.830217	0.844521	0.777311	0.705716	0.147557	-0.266193	-0.704141
	0.581319	0.993343	0.724817	-0.841397	0.293362	-0.453861	0.581594	0.975298	0.707539	-0.840166	0.296697	-0.431352
	0.292812	0.955053	0.679108	-0.408444	0.0864075	0.908684	0.292287	0.940287	0.679646	-0.411543	0.0932735	0.954397
	0.0745028	0.762587	0.631609	0.827536	-0.092054	0.553815	0.0737746	0.756595	0.629592	0.822914	-0.0900478	0.563274
	0.000355264	0.481155	0.582795	0.862863	-0.0374461	-0.504049	-0.00161496	0.489418	0.587453	0.861912	-0.047923	-0.555349
	0.0954915	0.206107	0.533153	0.30269	-0.00209276	-0.953087	0.0917677	0.200742	0.500421	0.280101	-0.00345855	-1.00711
	0.327679	0.0306331	0.483181	0.0060762	-1.08029e-05	-0.999982	0.323272	0.0327797	0.487785	0.0102972	0.00116491	-0.989122
	0.618249	0.0141841	0.433377	0.159307	-0.00446401	-0.987219	0.576161	0.052806	0.470154	0.277309	-0.0370744	-0.939232
	0.868757	0.162334	0.384238	0.685168	-0.0586284	-0.726021	0.866498	0.163296	0.394155	0.694335	-0.0636336	-0.678944
	0.994326	0.424887	0.336256	0.96794	-0.169387	0.185474	0.995321	0.426629	0.338238	0.960291	-0.166447	0.174698
	0.952414	0.71289	0.28991	0.0543947	-0.0162786	0.998387	0.948805	0.716246	0.285752	0.0556818	-0.0247244	1.01895
	0.75722	0.928763	0.245663	-0.904004	0.42207	0.0680665	0.694116	0.938929	0.258492	-0.869982	0.419308	0.118402
	0.474878	0.999368	0.203957	0.0323529	-0.0226054	-0.999221	0.462956	0.973922	0.184643	0.0444314	-0.00454894	-0.989095
	0.201048	0.900783	0.16521	0.683624	-0.715546	0.143712	0.196824	0.898587	0.145211	0.678251	-0.701805	0.184939
	0.0285047	0.66641	0.129807	-0.0639514	0.106464	0.992258	-0.00505911	0.704327	0.105716	-0.0352533	0.0765744	1.05971
	0.0157084	0.375655	0.0981033	-0.291205	0.947544	0.13176	0.00939498	0.373471	0.089886	-0.285426	0.95186	0.115321
	0.166994	0.127029	0.0704152	-0.0242435	0.659776	-0.751071	0.176913	0.108107	0.0615922	-0.0264709	0.67712	-0.7464
	0.431105	0.00476929	0.0470194	0.0339417	0.138238	-0.989817	0.430358	0.00103553	0.0464236	0.0353753	0.14247	-0.99119
	0.718558	0.0502974	0.0281497	0.00509064	0.00865743	-0.99995	0.718416	0.0504167	0.027783	0.00664425	0.00701043	-0.999606
	0.931962	0.248188	0.0139945	0.241389	0.219558	-0.945265	0.932214	0.248223	0.0135011	0.241408	0.219175	-0.946164
	0.999013	0.531395	0.00469529	0.804606	0.368547	-0.465599	1.02329	0.472231	0.00601684	0.779228	0.407698	-0.437597
	0.896995	0.803965	0.000345025	0.79258	0.0929075	0.602649	0.908534	0.842836	0.00274762	0.766538	0.0366959	0.544122
	0.660472	0.973549	0.000987147	-0.471943	0.0943482	0.876566	0.739388	0.915602	-0.00201126	-0.56099	0.144996	0.822081
	0.369579	0.982691	0.00661524	-0.744803	0.415971	-0.521764	0.43426	1.00311	0.00157278	-0.748958	0.412271	-0.515193
	0.122874	0.828293	0.0171731	0.425257	-0.452373	-0.78391	0.117037	0.807947	0.017969	0.410128	-0.439449	-0.787607
	0.00394265	0.562667	0.0325551	0.324356	-0.661769	0.67591	0.00446641	0.551385	0.0319983	0.328482	-0.646096	0.686791
	0.0530793	0.275808	0.0526078	-0.100805	0.594085	0.798061	0.0322713	0.261318	0.0392636	-0.0797386	0.60692	0.813562
	0.253636	0.0649081	0.0771306	0.101354	0.95669	-0.272894	0.248603	0.0507301	0.0695391	0.105063	0.968484	-0.286315
	0.537663	0.00142055	0.105879	0.156088	0.41165	-0.897876	0.540613	-0.00280619	0.0975749	0.154038	0.408629	-0.901103
	0.80893	0.106856	0.138565	0.0226591	0.0331214	-0.999194	0.814499	0.10393	0.137944	0.0254927	0.0365869	-1.00304
	0.975528	0.345492	0.174862	0.0562839	0.0529548	-0.997009	0.978855	0.453812	0.167071	0.0351969	-0.0359083	-1.00828
	0.981014	0.636476	0.214408	0.452678	0.285641	-0.844685	0.979257	0.637455	0.215358	0.455334	0.287135	-0.844563
	0.823528	0.881221	0.256807	0.917415	0.384253	-0.103443	0.807275	0.900311	0.268979	0.935067	0.347209	-0.127428
	0.556428	0.996806	0.301637	0.396634	0.104583	0.912	0.554882	0.995441	0.301258	0.402201	0.104128	0.910631
	0.27021	0.944068	0.348448	-0.875905	-0.130399	0.464528	0.340761	1.00835	0.390882	-0.866349	-0.177619	0.473122
	0.0618467	0.740877	0.396774	-0.383489	-0.0259945	-0.923179	0.0326545	0.676162	0.382338	-0.422834	-0.0273135	-0.912206
	0.0019332	0.456074	0.446131	0.961631	0.0175868	-0.273782	0.00900102	0.478124	0.441005	0.96396	0.0334255	-0.404293
	0.110769	0.186154	0.496026	0.251246	2.49318e-05	0.967923	0.106919	0.189568	0.499142	0.260112	0.00230249	0.960355
	0.351479	0.0225677	0.545961	-0.904622	-0.0120329	0.426044	0.359206	0.037237	0.56271	-0.894883	-0.0437283	0.419654
	0.64251	0.0207391	0.595437	-0.803985	-0.0464893	-0.592829	0.642256	0.0206862	0.595654	-0.803619	-0.0465556	-0.594136
	0.885257	0.181288	0.643959	-0.244721	-0.0327487	-0.96904	0.848354	0.154647	0.614184	-0.210362	-0.0270184	-0.974821
	0.997476	0.449819	0.691043	-0.000482067	-0.000117133	-1	0.950954	0.371514	0.691939	0.111669	0.0736671	-0.907301
	0.941146	0.735352	0.736218	-0.191721	-0.074958	-0.978583	0.936762	0.722684	0.763682	-0.20478	-0.0574687	-0.973867
	0.735352	0.941146	0.779032	-0.649243	-0.384519	-0.656223	0.756906	0.914442	0.776112	-0.715626	-0.340188	-0.577861
	0.449819	0.997476	0.819059	-0.710557	-0.626685	0.319959	0.485547	1.02239	0.853919	-0.787339	-0.663536	0.247029
	0.181288	0.885257	0.855898	0.0679311	0.0920401	0.993435	0.210206	0.939266	0.90996	0.0826957	0.0105953	0.969844
	0.0207391	0.64251	0.889181	0.387879	0.913479	-0.122905	0.0267296	0.644693	0.892091	0.384926	0.91221	-0.127815
	0.0225677	0.351479	0.918575	-0.0344957	-0.232057	-0.97209	0.0546642	0.344189	0.874581	-0.107917	-0.181569	-1.03573
	0.186154	0.110769	0.943787	0.116479	-0.937785	0.327097	0.149669	0.0799112	1.14361	0.00984534	-1.00325	0.59897
	0.456074	0.0019332	0.964565	-0.114341	0.263668	0.957813	0.460028	-0.00432317	0.964896	-0.109634	0.261679	0.950368
	0.740877	0.0618467	0.980701	-0.649092	0.760709	-0.000697871	0.757679	0.0449397	0.994112	-0.677373	0.762304	-0.174446
	0.944068	0.27021	0.992034	-0.501014	0.313105	-0.806815	0.896036	0.274479	0.961538	-0.433785	0.35271	-0.79323
	0.996806	0.556428	0.998451	-0.100675	0.0253987	-0.994595	0.992199	0.541488	0.990488	-0.102482	0.0455225	-0.997764
	0.881221	0.823528	0.999887	-0.0242367	-0.00162072	-0.999705	0.863165	0.785192	0.93672	-0.0218678	0.0188423	-0.970847
	0.636476	0.981014	0.996329	-0.3605	-0.143989	-0.921579	0.663541	1.01405	1.05403	-0.421661	-0.191815	-0.933204
	0.345492	0.975528	0.987811	-0.71916	-0.592869	-0.362375	0.366762	1.00071	1.00072	-0.787783	-0.623777	-0.301366
	0.106856	0.80893	0.97442	-0.381395	-0.583643	0.716867	0.118682	0.864266	0.993866	-0.332161	-0.660819	0.734461
	0.00142055	0.537663	0.956288	0.178053	0.605097	0.775986	0.00994438	0.537084	0.938865	0.1709	0.602405	0.730037
	0.0649081	0.253636	0.933597	0.00469328	0.735647	-0.677349	0.0639508	0.265403	0.910834	0.00688154	0.723453	-0.720905
	0.275808	0.0530793	0.906574	0.194161	-0.736423	-0.64806	0.229848	0.0436953	0.983896	0.238694	-0.684376	-0.626941
	0.562667	0.00394265	0.875489	0.29065	-0.527402	0.798354	0.547018	0.143679	0.893087	0.213076	-0.491848	0.723176
	0.828293	0.122874	0.840651	-0.478841	0.536301	0.695049	0.82633	0.126595	0.847601	-0.483857	0.524013	0.698007
	0.982691	0.369579	0.80241	-0.740803	0.551271	-0.38381	0.987398	0.372533	0.809844	-0.754843	0.552776	-0.385067
	0.973549	0.660472	0.761148	-0.336049	0.167566	-0.926819	0.96432	0.67424	0.763848	-0.322736	0.143385	-0.924599
	0.803965	0.896995	0.717276	-0.0199349	0.00643251	-0.999781	0.800372	0.897537	0.715904	-0.0224595	0.00561212	-1.00029
	0.531395	0.999013	0.671233	-0.109065	0.0209722	-0.993813	0.531107	0.998854	0.674323	-0.0973795	0.0179377	-0.980488
	0.248188	0.931962	0.62348	-0.601867	0.058752	-0.796433	0.247634	0.929548	0.62527	-0.602404	0.0617878	-0.789937
	0.0502974	0.718558	0.574492	-0.99906	0.0350429	0.0254998	0.0474514	0.774927	0.615355	-0.931508	-0.0395031	0.180924
	0.00476929	0.431105	0.52476	-0.255505	0.000984828	0.966807	0.0186067	0.430357	0.529925	-0.2367	0.0102976	0.99941
	0.127029	0.166994	0.474781	0.956628	-0.00382519	0.291286	0.0901157	0.151328	0.480277	0.994079	0.0250948	0.326594
	0.375655	0.0157084	0.425054	0.195957	-0.00695796	-0.980588	0.369152	0.00615243	0.411671	0.219417	0.00309892	-0.997096
	0.66641	0.0285047	0.376076	-0.991621	0.0975129	-0.0847276	0.658903	0.0499042	0.467322	-0.967711	0.0267416	0.0458383
	0.900783	0.201048	0.328335	-0.0785695	0.0151888	0.996793	0.901327	0.201767	0.329543	-0.0795923	0.015518	0.997446
	0.999368	0.474878	0.282311	0.909506	-0.294735	0.29314	0.989182	0.484664	0.287512	0.910345	-0.293108	0.313599
	0.928763	0.75722	0.238461	0.66303	-0.331859	-0.671015	0.955371	0.736299	0.204449	0.617491	-0.289988	-0.708795
	0.71289	0.952414	0.197224	0.15713	-0.117356	-0.98058	0.713038	0.951734	0.197424	0.15699	-0.116932	-0.980496
	0.424887	0.994326	0.159013	0.000741763	-0.00083407	-0.999999	0.426242	0.996688	0.159102	0.000323108	-0.00244679	-1.00224
	0.162334	0.868757	0.124208	0.123879	-0.225943	-0.966232	0.152932	0.886304	0.128462	0.0918005	-0.251163	-0.961993
	0.0141841	0.618249	0.0931588	0.206561	-0.79098	-0.57592	0.0470196	0.609489	0.101812	0.185039	-0.775852	-0.549411
	0.0306331	0.327679	0.0661742	-0.00792238	-0.891919	0.452126	0.0259263	0.32878	0.0656222	-0.00394821	-0.889953	0.457246
	0.206107	0.0954915	0.0435243	0.0811937	0.273269	0.958505	0.201622	0.0980385	0.0457683	0.0878799	0.271544	0.960114
	0.481155	0.000355264	0.0254353	0.522125	0.794242	-0.31075	0.47939	0.0081987	0.0350364	0.51846	0.791209	-0.31997
	0.762587	0.0745028	0.0120881	-0.325155	-0.266521	-0.907326	0.781634	0.11794	0.0200017	-0.277548	-0.274826	-0.909071
	0.955053	0.292812	0.00361589	-0.80666	-0.319517	0.497202	0.954341	0.289458	-0.00642309	-0.813755	-0.31211	0.498723
	0.993343	0.581319	0.000103396	0.438659	0.0280627	0.898215	0.996257	0.584262	0.00253607	0.436296	0.0285253	0.902267
	0.864484	0.842274	0.0015857	0.960875	-0.245355	-0.128532	0.766138	0.869149	-0.0527912	1.00846	-0.239315	0.0510456
	0.612135	0.987263	0.008048	0.441433	-0.277615	-0.853269	0.611767	0.986822	0.00806082	0.442201	-0.276945	-0.853787
	0.321794	0.967164	0.0194257	0.0460927	-0.0543231	-0.997459	0.323512	0.965054	0.0192692	0.0454582	-0.0535732	-0.996973
	0.0918304	0.788786	0.0356052	0.0176762	-0.041062	-0.999	0.092122	0.790159	0.0361119	0.0166728	-0.0414319	-1.00027
	0.000157905	0.512565	0.0564247	0.054753	-0.450241	-0.891227	6.74892e-05	0.51271	0.0564384	0.0547571	-0.450466	-0.891491
	0.077836	0.232087	0.0816763	-0.144693	-0.957469	-0.249633	0.126292	0.238939	0.103568	-0.197263	-0.979401	-0.31961
	0.298547	0.0423794	0.111108	-0.226741	-0.530675	0.816684	0.276736	0.0462064	0.0994631	-0.188113	-0.541977	0.839245
	0.587512	0.00771783	0.144425	0.453355	0.611621	0.648374	0.589009	0.00184916	0.143942	0.451898	0.609963	0.648375
	0.846827	0.139845	0.181295	0.442924	0.389196	-0.807679	0.854845	0.132295	0.191551	0.440666	0.400494	-0.831968
	0.988634	0.393996	0.221349	-0.751646	-0.443536	-0.488164	0.98987	0.399128	0.224256	-0.751024	-0.447722	-0.470043
	0.964888	0.684062	0.264187	-0.418977	-0.163152	0.893219	0.970706	0.710698	0.245951	-0.416332	-0.183382	0.923275
	0.783634	0.911766	0.309382	0.792883	0.191731	0.578425	0.778617	0.919834	0.324968	0.77387	0.188974	0.583934
	0.506283	0.999961	0.356481	0.866866	0.115273	-0.485031	0.509025	0.954068	0.331813	0.848022	0.111243	-0.571676
	0.226803	0.918764	0.405014	0.313899	0.0179777	-0.949286	0.226109	0.919479	0.403391	0.313803	0.0171046	-0.948471
	0.0398841	0.695687	0.454496	0.00793518	0.000103456	-0.999969	0.0336914	0.658327	0.452948	0.0203304	0.0446909	-1.04532
	0.00885637	0.406309	0.504433	0.150743	1.86148e-05	-0.988573	0.00852743	0.406089	0.504348	0.150719	3.33625e-05	-0.989306
	0.144232	0.148675	0.554326	0.673866	0.0125344	-0.738748	0.098958	0.201842	0.488773	0.518767	-0.0715712	-0.542725
	0.400145	0.0100725	0.603676	0.985045	0.0673611	0.158587	0.421557	0.00619351	0.58194	0.923011	0.0362741	0.184603
[truncated: 8,003 more rows]
