# Supplementary material for: Kinematics and workspace analysis of 4SPRR-SPR parallel robots
Source: PLoS One. 2021 Jan 20;16(1):e0239150. doi: 10.1371/journal.pone.0239150 (PMC7817007; doi:10.1371/journal.pone.0239150)
Supplement: S3 Table — (XLSX) [file pone.0239150.s003.xlsx]

## Sheet: Sheet1
Global Research Algorithm			Boundary Etraction Algorithm
x	y	z	x	y	z
-1000	-300	50	0	0	1250
-1000	-300	100	50	0	1250
-1000	-300	150	-50	0	1250
-1000	-250	50	0	50	1250
-1000	-250	100	0	-50	1250
-1000	-250	150	100	0	1250
-1000	-250	200	50	50	1250
-1000	-200	50	50	-50	1250
-1000	-200	100	-100	0	1250
-1000	-200	150	-50	50	1250
-1000	-200	200	-50	-50	1250
-1000	-200	250	0	100	1250
-1000	-150	50	0	-100	1250
-1000	-150	100	150	0	1250
-1000	-150	150	100	50	1250
-1000	-150	200	100	-50	1250
-1000	-150	250	50	100	1250
-1000	-150	300	50	-100	1250
-1000	-100	50	-150	0	1250
-1000	-100	100	-100	50	1250
-1000	-100	150	-100	-50	1250
-1000	-100	200	-50	100	1250
-1000	-100	250	-50	-100	1250
-1000	-100	300	0	150	1250
-1000	-50	50	0	-150	1250
-1000	-50	100	100	100	1250
-1000	-50	150	100	-100	1250
-1000	-50	200	-100	100	1250
-1000	-50	250	-100	-100	1250
-1000	-50	300	200	0	1200
-1000	0	50	150	50	1200
-1000	0	100	150	-50	1200
-1000	0	150	50	150	1200
-1000	0	200	50	-150	1200
-1000	0	250	-200	0	1200
-1000	0	300	-150	50	1200
-1000	0	350	-150	-50	1200
-1000	50	50	-50	150	1200
-1000	50	100	-50	-150	1200
-1000	50	150	0	200	1200
-1000	50	200	0	-200	1200
-1000	50	250	250	0	1200
-1000	50	300	200	50	1200
-1000	100	50	200	-50	1200
-1000	100	100	150	100	1200
-1000	100	150	150	-100	1200
-1000	100	200	100	150	1200
-1000	100	250	100	-150	1200
-1000	100	300	50	200	1200
-1000	150	50	50	-200	1200
-1000	150	100	-250	0	1200
-1000	150	150	-200	50	1200
-1000	150	200	-200	-50	1200
-1000	150	250	-150	100	1200
-1000	150	300	-150	-100	1200
-1000	200	50	-100	150	1200
-1000	200	100	-100	-150	1200
-1000	200	150	-50	200	1200
-1000	200	200	-50	-200	1200
-1000	200	250	0	250	1200
-1000	250	50	0	-250	1200
-1000	250	100	300	0	1200
-1000	250	150	250	50	1200
-1000	250	200	250	-50	1200
-1000	300	50	200	100	1200
-1000	300	100	200	-100	1200
-1000	300	150	150	150	1200
-950	-450	50	150	-150	1200
-950	-450	100	100	200	1200
-950	-450	150	100	-200	1200
-950	-400	50	50	250	1200
-950	-400	100	50	-250	1200
-950	-400	150	-300	0	1200
-950	-400	200	-250	50	1200
-950	-400	250	-250	-50	1200
-950	-350	50	-200	100	1200
-950	-350	100	-200	-100	1200
-950	-350	150	-150	150	1200
-950	-350	200	-150	-150	1200
-950	-350	250	-100	200	1200
-950	-350	300	-100	-200	1200
-950	-300	50	-50	250	1200
-950	-300	100	-50	-250	1200
-950	-300	150	0	300	1200
-950	-300	200	0	-300	1200
-950	-300	250	300	50	1200
-950	-300	300	300	-50	1200
-950	-300	350	250	100	1200
-950	-300	400	250	-100	1200
-950	-250	50	200	150	1200
-950	-250	100	200	-150	1200
-950	-250	150	150	200	1200
-950	-250	200	150	-200	1200
-950	-250	250	100	250	1200
-950	-250	300	100	-250	1200
-950	-250	350	50	300	1200
-950	-250	400	50	-300	1200
-950	-200	50	-300	50	1200
-950	-200	100	-300	-50	1200
-950	-200	150	-250	100	1200
-950	-200	200	-250	-100	1200
-950	-200	250	-200	150	1200
-950	-200	300	-200	-150	1200
-950	-200	350	-150	200	1200
-950	-200	400	-150	-200	1200
-950	-200	500	-100	250	1200
-950	-150	50	-100	-250	1200
-950	-150	100	-50	300	1200
-950	-150	150	-50	-300	1200
-950	-150	200	0	350	1200
-950	-150	250	0	-350	1200
-950	-150	300	300	100	1200
-950	-150	350	300	-100	1200
-950	-150	400	350	0	1150
-950	-150	450	250	150	1200
-950	-150	500	250	-150	1200
-950	-100	50	200	200	1200
-950	-100	100	200	-200	1200
-950	-100	150	150	250	1200
-950	-100	200	150	-250	1200
-950	-100	250	100	300	1200
-950	-100	300	100	-300	1200
-950	-100	350	50	350	1200
-950	-100	400	50	-350	1200
-950	-100	450	-300	100	1200
-950	-100	500	-300	-100	1200
-950	-50	50	-350	0	1150
-950	-50	100	-250	150	1200
-950	-50	150	-250	-150	1200
-950	-50	200	-200	200	1200
-950	-50	250	-200	-200	1200
-950	-50	300	-150	250	1200
-950	-50	350	-150	-250	1200
-950	-50	400	-100	300	1200
-950	-50	450	-100	-300	1200
-950	-50	500	-50	350	1200
-950	0	50	-50	-350	1200
-950	0	100	350	100	1200
-950	0	150	300	150	1200
-950	0	200	350	50	1150
-950	0	250	350	-100	1200
-950	0	300	300	-150	1200
-950	0	350	350	-50	1150
-950	0	400	400	0	1150
-950	0	450	250	200	1200
-950	0	500	250	-200	1200
-950	50	50	200	250	1200
-950	50	100	200	-250	1200
-950	50	150	150	300	1200
-950	50	200	150	-300	1200
-950	50	250	100	350	1200
-950	50	300	100	-350	1200
-950	50	350	-350	100	1200
-950	50	400	-300	150	1200
-950	50	450	-350	50	1150
-950	50	500	-350	-100	1200
-950	100	50	-300	-150	1200
-950	100	100	-350	-50	1150
-950	100	150	-400	0	1150
-950	100	200	-250	200	1200
-950	100	250	-250	-200	1200
-950	100	300	-200	250	1200
-950	100	350	-200	-250	1200
-950	100	400	-150	300	1200
-950	100	450	-150	-300	1200
-950	100	500	-100	350	1200
-950	150	50	-100	-350	1200
-950	150	100	0	400	1150
-950	150	150	0	-400	1150
-950	150	200	300	200	1200
-950	150	250	400	50	1150
-950	150	300	300	-200	1200
-950	150	350	400	-50	1150
-950	150	400	450	0	1150
-950	150	450	150	350	1200
-950	150	500	150	-350	1200
-950	200	50	50	400	1150
-950	200	100	50	-400	1150
-950	200	150	-300	200	1200
-950	200	200	-400	50	1150
-950	200	250	-300	-200	1200
-950	200	300	-400	-50	1150
-950	200	350	-450	0	1150
-950	200	400	-150	350	1200
-950	200	500	-150	-350	1200
-950	250	50	-50	400	1150
-950	250	100	-50	-400	1150
-950	250	150	0	450	1150
-950	250	200	0	-450	1150
-950	250	250	400	100	1150
-950	250	300	350	150	1150
-950	250	350	450	50	1150
-950	250	400	400	-100	1150
-950	300	50	350	-150	1150
-950	300	100	450	-50	1150
-950	300	150	500	0	1150
-950	300	200	250	250	1150
-950	300	250	250	-250	1150
-950	300	300	200	300	1150
-950	300	350	200	-300	1150
-950	300	400	100	400	1150
-950	350	50	100	-400	1150
-950	350	100	50	450	1150
-950	350	150	50	-450	1150
-950	350	200	-400	100	1150
-950	350	250	-350	150	1150
-950	350	300	-450	50	1150
-950	400	50	-400	-100	1150
-950	400	100	-350	-150	1150
-950	400	150	-450	-50	1150
-950	400	200	-500	0	1150
-950	400	250	-250	250	1150
-950	450	50	-250	-250	1150
-950	450	100	-200	300	1150
-950	450	150	-200	-300	1150
-900	-550	50	-100	400	1150
-900	-550	100	-100	-400	1150
-900	-550	150	-50	450	1150
-900	-500	50	-50	-450	1150
-900	-500	100	0	500	1150
-900	-500	150	0	-500	1150
-900	-500	200	450	100	1150
-900	-500	250	400	150	1150
-900	-500	300	350	200	1150
-900	-450	50	300	250	1150
-900	-450	100	500	50	1150
-900	-450	150	450	-100	1150
-900	-450	200	400	-150	1150
-900	-450	250	350	-200	1150
-900	-450	300	300	-250	1150
-900	-450	350	500	-50	1150
-900	-450	400	250	300	1150
-900	-400	50	250	-300	1150
-900	-400	100	200	350	1150
-900	-400	150	200	-350	1150
-900	-400	200	150	400	1150
-900	-400	250	150	-400	1150
-900	-400	300	100	450	1150
-900	-400	350	100	-450	1150
-900	-400	400	50	500	1150
-900	-400	450	50	-500	1150
-900	-350	50	-450	100	1150
-900	-350	100	-400	150	1150
-900	-350	150	-350	200	1150
-900	-350	200	-300	250	1150
-900	-350	250	-500	50	1150
-900	-350	300	-450	-100	1150
-900	-350	350	-400	-150	1150
-900	-350	400	-350	-200	1150
-900	-350	450	-300	-250	1150
-900	-350	500	-500	-50	1150
-900	-300	50	-250	300	1150
-900	-300	100	-250	-300	1150
-900	-300	150	-200	350	1150
-900	-300	200	-200	-350	1150
-900	-300	250	-150	400	1150
-900	-300	300	-150	-400	1150
-900	-300	350	-100	450	1150
-900	-300	400	-100	-450	1150
-900	-300	450	-50	500	1150
-900	-300	500	-50	-500	1150
-900	-300	550	500	100	1150
-900	-250	50	450	150	1150
-900	-250	100	400	200	1150
-900	-250	150	350	250	1150
-900	-250	200	300	300	1150
-900	-250	250	500	-100	1150
-900	-250	300	450	-150	1150
-900	-250	350	400	-200	1150
-900	-250	400	350	-250	1150
-900	-250	450	300	-300	1150
-900	-250	500	550	0	1100
-900	-250	550	250	350	1150
-900	-250	600	250	-350	1150
-900	-200	50	200	400	1150
-900	-200	100	200	-400	1150
-900	-200	150	150	450	1150
-900	-200	200	150	-450	1150
-900	-200	250	100	500	1150
-900	-200	300	100	-500	1150
-900	-200	350	-500	100	1150
-900	-200	400	-450	150	1150
-900	-200	450	-400	200	1150
-900	-200	500	-350	250	1150
-900	-200	550	-300	300	1150
-900	-200	600	-500	-100	1150
-900	-150	50	-450	-150	1150
-900	-150	100	-400	-200	1150
-900	-150	150	-350	-250	1150
-900	-150	200	-300	-300	1150
-900	-150	250	-550	0	1100
-900	-150	300	-250	350	1150
-900	-150	350	-250	-350	1150
-900	-150	400	-200	400	1150
-900	-150	450	-200	-400	1150
-900	-150	500	-150	450	1150
-900	-150	550	-150	-450	1150
-900	-150	600	-100	500	1150
-900	-100	50	-100	-500	1150
-900	-100	100	0	550	1100
-900	-100	150	0	-550	1100
-900	-100	200	450	200	1150
-900	-100	250	400	250	1150
-900	-100	300	350	300	1150
-900	-100	350	300	350	1150
-900	-100	400	550	50	1100
-900	-100	450	450	-200	1150
-900	-100	500	400	-250	1150
-900	-100	550	350	-300	1150
-900	-100	600	300	-350	1150
-900	-50	50	550	-50	1100
-900	-50	100	250	400	1150
-900	-50	150	250	-400	1150
-900	-50	200	200	450	1150
-900	-50	250	200	-450	1150
-900	-50	300	50	550	1100
-900	-50	350	50	-550	1100
-900	-50	400	-450	200	1150
-900	-50	450	-400	250	1150
-900	-50	500	-350	300	1150
-900	-50	550	-300	350	1150
-900	-50	600	-550	50	1100
-900	-50	650	-450	-200	1150
-900	0	50	-400	-250	1150
-900	0	100	-350	-300	1150
-900	0	150	-300	-350	1150
-900	0	200	-550	-50	1100
-900	0	250	-250	400	1150
-900	0	300	-250	-400	1150
-900	0	350	-200	450	1150
-900	0	400	-200	-450	1150
-900	0	450	-50	550	1100
-900	0	500	-50	-550	1100
-900	0	550	550	100	1100
-900	0	600	500	150	1100
-900	0	650	550	-100	1100
-900	50	50	500	-150	1100
-900	50	100	600	0	1050
-900	50	150	150	500	1100
-900	50	200	150	-500	1100
-900	50	250	100	550	1100
-900	50	300	100	-550	1100
-900	50	350	-550	100	1100
-900	50	400	-500	150	1100
-900	50	450	-550	-100	1100
-900	50	500	-500	-150	1100
-900	50	550	-600	0	1050
-900	50	600	-150	500	1100
-900	50	650	-150	-500	1100
-900	100	50	-100	550	1100
-900	100	100	-100	-550	1100
-900	100	150	0	600	1050
-900	100	200	0	-600	1050
-900	100	250	550	150	1100
-900	100	300	500	200	1100
-900	100	350	450	250	1100
-900	100	400	400	300	1100
-900	100	450	350	350	1100
-900	100	500	300	400	1100
-900	100	550	600	50	1050
-900	100	600	550	-150	1100
-900	150	50	500	-200	1100
-900	150	100	450	-250	1100
-900	150	150	400	-300	1100
-900	150	200	350	-350	1100
-900	150	250	300	-400	1100
-900	150	300	600	-50	1050
-900	150	350	650	0	1050
-900	150	400	250	450	1100
-900	150	450	250	-450	1100
-900	150	500	200	500	1100
-900	150	550	200	-500	1100
-900	150	600	150	550	1100
-900	200	50	150	-550	1100
-900	200	100	50	600	1050
-900	200	150	50	-600	1050
-900	200	200	-550	150	1100
-900	200	250	-500	200	1100
-900	200	300	-450	250	1100
-900	200	350	-400	300	1100
-900	200	400	-350	350	1100
-900	200	450	-300	400	1100
-900	200	500	-600	50	1050
-900	200	550	-550	-150	1100
-900	200	600	-500	-200	1100
-900	250	50	-450	-250	1100
-900	250	100	-400	-300	1100
-900	250	150	-350	-350	1100
-900	250	200	-300	-400	1100
-900	250	250	-600	-50	1050
-900	250	300	-650	0	1050
-900	250	350	-250	450	1100
-900	250	400	-250	-450	1100
-900	250	450	-200	500	1100
-900	250	500	-200	-500	1100
-900	250	550	-150	550	1100
-900	250	600	-150	-550	1100
-900	300	50	-50	600	1050
-900	300	100	-50	-600	1050
-900	300	150	0	650	1050
-900	300	200	0	-650	1050
-900	300	250	600	100	1050
-900	300	300	500	250	1100
-900	300	350	450	300	1100
-900	300	400	400	350	1100
-900	300	450	350	400	1100
-900	300	500	300	450	1100
-900	300	550	650	50	1050
-900	350	50	600	-100	1050
-900	350	100	500	-250	1100
-900	350	150	450	-300	1100
-900	350	200	400	-350	1100
-900	350	250	350	-400	1100
-900	350	300	300	-450	1100
-900	350	350	650	-50	1050
-900	350	400	250	500	1100
-900	350	450	250	-500	1100
-900	350	500	200	550	1100
-900	400	50	200	-550	1100
-900	400	100	100	600	1050
-900	400	150	100	-600	1050
-900	400	200	50	650	1050
-900	400	250	50	-650	1050
-900	400	300	-600	100	1050
-900	400	350	-500	250	1100
-900	400	400	-450	300	1100
-900	400	450	-400	350	1100
-900	450	50	-350	400	1100
-900	450	100	-300	450	1100
-900	450	150	-650	50	1050
-900	450	200	-600	-100	1050
-900	450	250	-500	-250	1100
-900	450	300	-450	-300	1100
-900	450	350	-400	-350	1100
-900	450	400	-350	-400	1100
-900	500	50	-300	-450	1100
-900	500	100	-650	-50	1050
-900	500	150	-250	500	1100
-900	500	200	-250	-500	1100
-900	500	250	-200	550	1100
-900	500	300	-200	-550	1100
-900	550	50	-100	600	1050
-900	550	100	-100	-600	1050
-900	550	150	-50	650	1050
-850	-600	50	-50	-650	1050
-850	-600	100	600	150	1050
-850	-600	150	550	200	1050
-850	-600	200	650	100	1050
-850	-550	50	500	300	1100
-850	-550	100	450	350	1100
-850	-550	150	400	400	1100
-850	-550	200	350	450	1100
-850	-550	250	300	500	1100
-850	-550	300	600	-150	1050
-850	-550	350	550	-200	1050
-850	-500	50	650	-100	1050
-850	-500	100	500	-300	1100
-850	-500	150	450	-350	1100
-850	-500	200	400	-400	1100
-850	-500	250	350	-450	1100
-850	-500	300	300	-500	1100
-850	-500	350	700	0	1000
-850	-500	400	150	600	1050
-850	-500	450	150	-600	1050
-850	-450	50	100	650	1050
-850	-450	100	100	-650	1050
-850	-450	150	-600	150	1050
-850	-450	200	-550	200	1050
-850	-450	250	-650	100	1050
-850	-450	300	-500	300	1100
-850	-450	350	-450	350	1100
-850	-450	400	-400	400	1100
-850	-450	450	-350	450	1100
-850	-450	500	-300	500	1100
-850	-450	550	-600	-150	1050
-850	-400	50	-550	-200	1050
-850	-400	100	-650	-100	1050
-850	-400	150	-500	-300	1100
-850	-400	200	-450	-350	1100
-850	-400	250	-400	-400	1100
-850	-400	300	-350	-450	1100
-850	-400	350	-300	-500	1100
-850	-400	400	-700	0	1000
-850	-400	450	-150	600	1050
-850	-400	500	-150	-600	1050
-850	-400	550	-100	650	1050
-850	-400	600	-100	-650	1050
-850	-350	50	0	700	1000
-850	-350	100	0	-700	1000
-850	-350	150	650	150	1050
-850	-350	200	600	200	1050
-850	-350	250	550	250	1050
-850	-350	300	500	350	1100
-850	-350	350	450	400	1100
-850	-350	400	400	450	1100
-850	-350	450	700	50	1000
-850	-350	500	650	-150	1050
-850	-350	550	600	-200	1050
-850	-350	600	550	-250	1050
-850	-300	50	500	-350	1100
-850	-300	100	450	-400	1100
-850	-300	150	400	-450	1100
-850	-300	200	700	-50	1000
-850	-300	250	250	550	1050
-850	-300	300	250	-550	1050
-850	-300	350	200	600	1050
-850	-300	400	200	-600	1050
-850	-300	450	50	700	1000
-850	-300	500	50	-700	1000
-850	-300	550	-650	150	1050
-850	-300	600	-600	200	1050
-850	-300	650	-550	250	1050
-850	-250	50	-500	350	1100
-850	-250	100	-450	400	1100
-850	-250	150	-400	450	1100
-850	-250	200	-700	50	1000
-850	-250	250	-650	-150	1050
-850	-250	300	-600	-200	1050
-850	-250	350	-550	-250	1050
-850	-250	400	-500	-350	1100
-850	-250	450	-450	-400	1100
-850	-250	500	-400	-450	1100
-850	-250	550	-700	-50	1000
-850	-250	600	-250	550	1050
-850	-250	650	-250	-550	1050
-850	-200	50	-200	600	1050
-850	-200	100	-200	-600	1050
-850	-200	150	-50	700	1000
-850	-200	200	-50	-700	1000
-850	-200	250	600	250	1050
-850	-200	300	550	300	1050
-850	-200	350	700	100	1000
-850	-200	400	350	500	1050
-850	-200	450	300	550	1050
-850	-200	500	600	-250	1050
-850	-200	550	550	-300	1050
-850	-200	600	700	-100	1000
-850	-200	650	350	-500	1050
-850	-200	700	300	-550	1050
-850	-150	50	750	0	950
-850	-150	100	250	600	1050
-850	-150	150	250	-600	1050
-850	-150	200	150	650	1000
-850	-150	250	150	-650	1000
-850	-150	300	100	700	1000
-850	-150	350	100	-700	1000
-850	-150	400	-600	250	1050
-850	-150	450	-550	300	1050
-850	-150	500	-700	100	1000
-850	-150	550	-350	500	1050
-850	-150	600	-300	550	1050
-850	-150	650	-600	-250	1050
-850	-150	700	-550	-300	1050
-850	-100	50	-700	-100	1000
-850	-100	100	-350	-500	1050
-850	-100	150	-300	-550	1050
-850	-100	200	-750	0	950
-850	-100	250	-250	600	1050
-850	-100	300	-250	-600	1050
-850	-100	350	-150	650	1000
-850	-100	400	-150	-650	1000
-850	-100	450	-100	700	1000
-850	-100	500	-100	-700	1000
-850	-100	550	0	750	950
-850	-100	600	0	-750	950
-850	-100	650	700	150	1000
-850	-100	700	650	200	1000
-850	-50	50	550	350	1050
-850	-50	100	500	400	1050
-850	-50	150	450	450	1050
-850	-50	200	400	500	1050
-850	-50	250	350	550	1050
-850	-50	300	300	600	1050
-850	-50	350	750	50	950
-850	-50	400	700	-150	1000
-850	-50	450	650	-200	1000
-850	-50	500	550	-350	1050
-850	-50	550	500	-400	1050
-850	-50	600	450	-450	1050
-850	-50	650	400	-500	1050
-850	-50	700	350	-550	1050
-850	0	50	300	-600	1050
-850	0	100	750	-50	950
-850	0	150	750	0	900
-850	0	200	200	650	1000
-850	0	250	200	-650	1000
-850	0	300	150	700	1000
-850	0	350	150	-700	1000
-850	0	400	50	750	950
-850	0	450	50	-750	950
-850	0	500	-700	150	1000
-850	0	550	-650	200	1000
-850	0	600	-550	350	1050
-850	0	650	-500	400	1050
-850	0	700	-450	450	1050
-850	50	50	-400	500	1050
-850	50	100	-350	550	1050
-850	50	150	-300	600	1050
-850	50	200	-750	50	950
-850	50	250	-700	-150	1000
-850	50	300	-650	-200	1000
-850	50	350	-550	-350	1050
-850	50	400	-500	-400	1050
-850	50	450	-450	-450	1050
-850	50	500	-400	-500	1050
-850	50	550	-350	-550	1050
-850	50	600	-300	-600	1050
-850	50	650	-750	-50	950
-850	50	700	-750	0	900
-850	100	50	-200	650	1000
-850	100	100	-200	-650	1000
-850	100	150	-150	700	1000
-850	100	200	-150	-700	1000
-850	100	250	-50	750	950
-850	100	300	-50	-750	950
-850	100	350	650	250	1000
-850	100	400	600	300	1000
-850	100	450	750	100	950
-850	100	500	650	-250	1000
-850	100	550	600	-300	1000
-850	100	600	750	-100	950
-850	100	650	250	650	1000
-850	100	700	250	-650	1000
-850	150	50	100	750	950
-850	150	100	100	-750	950
-850	150	150	-650	250	1000
-850	150	200	-600	300	1000
-850	150	250	-750	100	950
-850	150	300	-650	-250	1000
-850	150	350	-600	-300	1000
-850	150	400	-750	-100	950
-850	150	450	-250	650	1000
-850	150	500	-250	-650	1000
-850	150	550	-100	750	950
-850	150	600	-100	-750	950
-850	150	650	0	800	900
-850	150	700	0	-800	900
-850	200	50	750	150	950
-850	200	100	700	200	950
-850	200	150	600	350	1000
-850	200	200	550	400	1000
-850	200	250	500	450	1000
-850	200	300	450	500	1000
-850	200	350	400	550	1000
-850	200	400	350	600	1000
-850	200	450	300	650	1000
-850	200	500	800	50	900
-850	200	550	750	-150	950
-850	200	600	700	-200	950
-850	200	650	600	-350	1000
-850	200	700	550	-400	1000
-850	250	50	500	-450	1000
-850	250	100	450	-500	1000
-850	250	150	400	-550	1000
-850	250	200	350	-600	1000
-850	250	250	300	-650	1000
-850	250	300	800	-50	900
-850	250	350	800	0	850
-850	250	400	200	700	950
-850	250	450	200	-700	950
-850	250	500	150	750	950
-850	250	550	150	-750	950
-850	250	600	50	800	900
-850	250	650	50	-800	900
-850	300	50	-750	150	950
-850	300	100	-700	200	950
-850	300	150	-600	350	1000
-850	300	200	-550	400	1000
-850	300	250	-500	450	1000
-850	300	300	-450	500	1000
-850	300	350	-400	550	1000
-850	300	400	-350	600	1000
-850	300	450	-300	650	1000
-850	300	500	-800	50	900
-850	300	550	-750	-150	950
-850	300	600	-700	-200	950
-850	300	650	-600	-350	1000
-850	350	50	-550	-400	1000
-850	350	100	-500	-450	1000
-850	350	150	-450	-500	1000
-850	350	200	-400	-550	1000
-850	350	250	-350	-600	1000
-850	350	300	-300	-650	1000
-850	350	350	-800	-50	900
-850	350	400	-800	0	850
-850	350	450	-200	700	950
-850	350	500	-200	-700	950
-850	350	550	-150	750	950
-850	350	600	-150	-750	950
-850	400	50	-50	800	900
-850	400	100	-50	-800	900
-850	400	150	0	800	850
-850	400	200	0	-800	850
-850	400	250	750	150	900
-850	400	300	700	250	950
-850	400	350	650	300	950
-850	400	400	550	450	1000
-850	400	450	800	100	900
-850	400	500	500	500	1000
-850	400	550	450	550	1000
-850	400	600	300	650	950
-850	450	50	800	50	850
-850	450	100	750	-150	900
-850	450	150	700	-250	950
-850	450	200	650	-300	950
-850	450	250	550	-450	1000
-850	450	300	800	-100	900
-850	450	350	500	-500	1000
-850	450	400	450	-550	1000
-850	450	450	300	-650	950
-850	450	500	800	-50	850
-850	450	550	250	700	950
-850	500	50	250	-700	950
-850	500	100	150	750	900
-850	500	150	150	-750	900
-850	500	200	100	800	900
-850	500	250	100	-800	900
-850	500	300	50	800	850
-850	500	350	50	-800	850
-850	500	400	-750	150	900
-850	500	450	-700	250	950
-850	550	50	-650	300	950
-850	550	100	-550	450	1000
-850	550	150	-800	100	900
-850	550	200	-500	500	1000
-850	550	250	-450	550	1000
-850	550	300	-300	650	950
-850	550	350	-800	50	850
-850	600	50	-750	-150	900
-850	600	100	-700	-250	950
-850	600	150	-650	-300	950
-850	600	200	-550	-450	1000
-800	-650	50	-800	-100	900
-800	-650	100	-500	-500	1000
-800	-650	150	-450	-550	1000
-800	-650	200	-300	-650	950
-800	-650	250	-800	-50	850
-800	-600	50	-250	700	950
-800	-600	100	-250	-700	950
-800	-600	150	-150	750	900
-800	-600	200	-150	-750	900
-800	-600	250	-100	800	900
-800	-600	300	-100	-800	900
-800	-600	350	-50	800	850
-800	-600	400	-50	-800	850
-800	-550	50	750	200	900
-800	-550	100	650	350	950
-800	-550	150	600	400	950
-800	-550	200	800	100	850
-800	-550	250	400	600	950
-800	-550	300	350	650	950
-800	-550	350	750	-200	900
-800	-550	400	650	-350	950
-800	-550	450	600	-400	950
-800	-550	500	800	-100	850
-800	-500	50	400	-600	950
-800	-500	100	350	-650	950
-800	-500	150	850	0	800
-800	-500	200	200	750	900
-800	-500	250	200	-750	900
-800	-500	300	100	800	850
-800	-500	350	100	-800	850
-800	-500	400	-750	200	900
-800	-500	450	-650	350	950
-800	-500	500	-600	400	950
-800	-500	550	-800	100	850
-800	-450	50	-400	600	950
-800	-450	100	-350	650	950
-800	-450	150	-750	-200	900
-800	-450	200	-650	-350	950
-800	-450	250	-600	-400	950
-800	-450	300	-800	-100	850
-800	-450	350	-400	-600	950
-800	-450	400	-350	-650	950
-800	-450	450	-850	0	800
-800	-450	500	-200	750	900
-800	-450	550	-200	-750	900
-800	-450	600	-100	800	850
-800	-450	650	-100	-800	850
-800	-400	50	0	850	800
-800	-400	100	0	-850	800
-800	-400	150	750	250	900
-800	-400	200	800	150	850
-800	-400	250	700	300	900
-800	-400	300	650	400	950
-800	-400	350	600	450	950
-800	-400	400	550	500	950
-800	-400	450	500	550	950
-800	-400	500	450	600	950
-800	-400	550	300	700	900
-800	-400	600	850	50	800
-800	-400	650	750	-250	900
-800	-400	700	800	-150	850
-800	-350	50	700	-300	900
-800	-350	100	650	-400	950
-800	-350	150	600	-450	950
-800	-350	200	550	-500	950
-800	-350	250	500	-550	950
-800	-350	300	450	-600	950
-800	-350	350	300	-700	900
-800	-350	400	850	-50	800
-800	-350	450	850	0	750
-800	-350	500	250	750	900
-800	-350	550	250	-750	900
-800	-350	600	150	800	850
-800	-350	650	150	-800	850
-800	-350	700	50	850	800
-800	-300	50	50	-850	800
-800	-300	100	-750	250	900
-800	-300	150	-800	150	850
-800	-300	200	-700	300	900
-800	-300	250	-650	400	950
-800	-300	300	-600	450	950
-800	-300	350	-550	500	950
-800	-300	400	-500	550	950
-800	-300	450	-450	600	950
-800	-300	500	-300	700	900
-800	-300	550	-850	50	800
-800	-300	600	-750	-250	900
-800	-300	650	-800	-150	850
-800	-300	700	-700	-300	900
-800	-300	750	-650	-400	950
-800	-250	50	-600	-450	950
-800	-250	100	-550	-500	950
-800	-250	150	-500	-550	950
-800	-250	200	-450	-600	950
-800	-250	250	-300	-700	900
-800	-250	300	-850	-50	800
-800	-250	350	-850	0	750
-800	-250	400	-250	750	900
-800	-250	450	-250	-750	900
-800	-250	500	-150	800	850
-800	-250	550	-150	-800	850
-800	-250	600	-50	850	800
-800	-250	650	-50	-850	800
-800	-250	700	750	250	850
-800	-250	750	800	200	850
-800	-200	50	700	350	900
-800	-200	100	850	100	800
-800	-200	150	400	650	900
-800	-200	200	350	700	900
-800	-200	250	850	50	750
-800	-200	300	750	-250	850
-800	-200	350	800	-200	850
-800	-200	400	700	-350	900
-800	-200	450	850	-100	800
-800	-200	500	400	-650	900
-800	-200	550	350	-700	900
-800	-200	600	850	-50	750
-800	-200	650	250	750	850
-800	-200	700	250	-750	850
-800	-200	750	200	800	850
-800	-150	50	200	-800	850
-800	-150	100	100	850	800
-800	-150	150	100	-850	800
-800	-150	200	-750	250	850
-800	-150	250	-800	200	850
-800	-150	300	-700	350	900
-800	-150	350	-850	100	800
-800	-150	400	-400	650	900
-800	-150	450	-350	700	900
-800	-150	500	-850	50	750
-800	-150	550	-750	-250	850
-800	-150	600	-800	-200	850
-800	-150	650	-700	-350	900
-800	-150	700	-850	-100	800
-800	-150	750	-400	-650	900
-800	-150	800	-350	-700	900
-800	-100	50	-850	-50	750
-800	-100	100	-250	750	850
-800	-100	150	-250	-750	850
-800	-100	200	-200	800	850
-800	-100	250	-200	-800	850
-800	-100	300	-100	850	800
-800	-100	350	-100	-850	800
-800	-100	400	0	900	750
-800	-100	450	0	-900	750
-800	-100	500	750	300	850
-800	-100	550	800	200	800
-800	-100	600	850	150	800
-800	-100	650	700	400	900
-800	-100	700	650	450	900
-800	-100	750	600	500	900
-800	-100	800	550	550	900
-800	-50	50	850	100	750
-800	-50	100	500	600	900
-800	-50	150	450	650	900
-800	-50	200	300	750	850
-800	-50	250	750	-300	850
-800	-50	300	800	-200	800
-800	-50	350	850	-150	800
-800	-50	400	700	-400	900
-800	-50	450	650	-450	900
-800	-50	500	600	-500	900
-800	-50	550	550	-550	900
-800	-50	600	850	-100	750
-800	-50	650	500	-600	900
-800	-50	700	450	-650	900
-800	-50	750	300	-750	850
-800	-50	800	900	0	700
-800	0	50	150	850	800
-800	0	100	150	-850	800
-800	0	150	100	850	750
-800	0	200	100	-850	750
-800	0	250	50	900	750
-800	0	300	50	-900	750
-800	0	350	-750	300	850
-800	0	400	-800	200	800
-800	0	450	-850	150	800
-800	0	500	-700	400	900
-800	0	550	-650	450	900
-800	0	600	-600	500	900
-800	0	650	-550	550	900
-800	0	700	-850	100	750
-800	0	750	-500	600	900
-800	0	800	-450	650	900
-800	50	50	-300	750	850
-800	50	100	-750	-300	850
-800	50	150	-800	-200	800
-800	50	200	-850	-150	800
-800	50	250	-700	-400	900
-800	50	300	-650	-450	900
-800	50	350	-600	-500	900
-800	50	400	-550	-550	900
-800	50	450	-850	-100	750
-800	50	500	-500	-600	900
-800	50	550	-450	-650	900
-800	50	600	-300	-750	850
-800	50	650	-900	0	700
-800	50	700	-150	850	800
-800	50	750	-150	-850	800
-800	50	800	-100	850	750
-800	100	50	-100	-850	750
-800	100	100	-50	900	750
-800	100	150	-50	-900	750
-800	100	200	0	900	700
-800	100	250	0	-900	700
-800	100	300	750	350	850
-800	100	350	800	250	800
-800	100	400	850	150	750
-800	100	450	700	400	850
-800	100	500	450	650	850
-800	100	550	400	700	850
-800	100	600	350	750	850
-800	100	650	900	50	700
-800	100	700	750	-350	850
-800	100	750	800	-250	800
-800	100	800	850	-150	750
-800	150	50	700	-400	850
-800	150	100	450	-650	850
-800	150	150	400	-700	850
-800	150	200	350	-750	850
-800	150	250	900	-50	700
-800	150	300	250	800	800
-800	150	350	250	-800	800
-800	150	400	200	850	800
-800	150	450	200	-850	800
-800	150	500	150	850	750
-800	150	550	150	-850	750
-800	150	600	50	900	700
-800	150	650	50	-900	700
-800	150	700	-750	350	850
-800	150	750	-800	250	800
-800	150	800	-850	150	750
-800	200	50	-700	400	850
-800	200	100	-450	650	850
-800	200	150	-400	700	850
-800	200	200	-350	750	850
-800	200	250	-900	50	700
-800	200	300	-750	-350	850
-800	200	350	-800	-250	800
-800	200	400	-850	-150	750
-800	200	450	-700	-400	850
-800	200	500	-450	-650	850
-800	200	550	-400	-700	850
-800	200	600	-350	-750	850
-800	200	650	-900	-50	700
-800	200	700	-250	800	800
-800	200	750	-250	-800	800
-800	250	50	-200	850	800
-800	250	100	-200	-850	800
-800	250	150	-150	850	750
-800	250	200	-150	-850	750
-800	250	250	-50	900	700
-800	250	300	-50	-900	700
-800	250	350	800	300	800
-800	250	400	850	200	750
-800	250	450	700	450	850
-800	250	500	650	500	850
-800	250	550	600	550	850
-800	250	600	550	600	850
-800	250	650	900	100	700
-800	250	700	500	650	850
-800	250	750	350	750	800
-800	300	50	300	800	800
-800	300	100	800	-300	800
-800	300	150	850	-200	750
-800	300	200	700	-450	850
-800	300	250	650	-500	850
-800	300	300	600	-550	850
-800	300	350	550	-600	850
-800	300	400	900	-100	700
-800	300	450	500	-650	850
-800	300	500	350	-750	800
-800	300	550	300	-800	800
-800	300	600	950	0	650
-800	300	650	200	850	750
-800	300	700	200	-850	750
-800	300	750	100	900	700
-800	350	50	100	-900	700
-800	350	100	-800	300	800
-800	350	150	-850	200	750
-800	350	200	-700	450	850
-800	350	250	-650	500	850
-800	350	300	-600	550	850
-800	350	350	-550	600	850
-800	350	400	-900	100	700
-800	350	450	-500	650	850
-800	350	500	-350	750	800
-800	350	550	-300	800	800
-800	350	600	-800	-300	800
-800	350	650	-850	-200	750
-800	350	700	-700	-450	850
-800	400	50	-650	-500	850
-800	400	100	-600	-550	850
-800	400	150	-550	-600	850
-800	400	200	-900	-100	700
-800	400	250	-500	-650	850
-800	400	300	-350	-750	800
-800	400	350	-300	-800	800
-800	400	400	-950	0	650
-800	400	450	-200	850	750
-800	400	500	-200	-850	750
-800	400	550	-100	900	700
-800	400	600	-100	-900	700
-800	400	650	0	950	650
-800	400	700	0	-950	650
-800	450	50	800	350	800
-800	450	100	750	400	800
-800	450	150	850	250	750
-800	450	200	900	150	700
-800	450	250	900	100	650
-800	450	300	450	700	800
-800	450	350	400	750	800
-800	450	400	950	50	650
-800	450	450	800	-350	800
-800	450	500	750	-400	800
-800	450	550	850	-250	750
-800	450	600	900	-150	700
-800	450	650	900	-100	650
-800	500	50	450	-700	800
-800	500	100	400	-750	800
-800	500	150	950	-50	650
-800	500	200	950	0	600
-800	500	250	250	850	750
-800	500	300	250	-850	750
-800	500	350	150	900	700
-800	500	400	150	-900	700
-800	500	450	50	950	650
-800	500	500	50	-950	650
-800	500	550	-800	350	800
-800	550	50	-750	400	800
-800	550	100	-850	250	750
-800	550	150	-900	150	700
-800	550	200	-900	100	650
-800	550	250	-450	700	800
-800	550	300	-400	750	800
-800	550	350	-950	50	650
-800	550	400	-800	-350	800
-800	550	450	-750	-400	800
-800	550	500	-850	-250	750
-800	600	50	-900	-150	700
-800	600	100	-900	-100	650
-800	600	150	-450	-700	800
-800	600	200	-400	-750	800
-800	600	250	-950	-50	650
-800	600	300	-950	0	600
-800	600	350	-250	850	750
-800	600	400	-250	-850	750
-800	650	50	-150	900	700
-800	650	100	-150	-900	700
-800	650	150	-50	950	650
-800	650	200	-50	-950	650
-800	650	250	0	950	600
-750	-700	50	0	-950	600
-750	-700	100	800	350	750
-750	-700	150	750	450	800
-750	-700	200	850	300	750
-750	-700	250	850	250	700
-750	-650	50	900	200	700
-750	-650	100	900	150	650
-750	-650	150	700	500	800
-750	-650	200	650	550	800
-750	-650	250	600	600	800
-750	-650	300	550	650	800
-750	-650	350	500	700	800
-750	-650	400	350	800	750
-750	-650	450	300	850	750
-750	-600	50	950	50	600
-750	-600	100	800	-350	750
-750	-600	150	750	-450	800
-750	-600	200	850	-300	750
-750	-600	250	850	-250	700
-750	-600	300	900	-200	700
-750	-600	350	900	-150	650
-750	-600	400	700	-500	800
-750	-600	450	650	-550	800
-750	-600	500	600	-600	800
-750	-550	50	550	-650	800
-750	-550	100	500	-700	800
-750	-550	150	350	-800	750
-750	-550	200	300	-850	750
-750	-550	250	950	-50	600
-750	-550	300	950	0	550
-750	-550	350	200	900	700
-750	-550	400	200	-900	700
-750	-550	450	150	900	650
-750	-550	500	150	-900	650
-750	-550	550	100	950	650
-750	-500	50	100	-950	650
-750	-500	100	50	950	600
-750	-500	150	50	-950	600
-750	-500	200	-800	350	750
-750	-500	250	-750	450	800
-750	-500	300	-850	300	750
-750	-500	350	-850	250	700
-750	-500	400	-900	200	700
-750	-500	450	-900	150	650
-750	-500	500	-700	500	800
-750	-500	550	-650	550	800
-750	-500	600	-600	600	800
-750	-500	650	-550	650	800
-750	-450	50	-500	700	800
-750	-450	100	-350	800	750
-750	-450	150	-300	850	750
-750	-450	200	-950	50	600
-750	-450	250	-800	-350	750
-750	-450	300	-750	-450	800
-750	-450	350	-850	-300	750
-750	-450	400	-850	-250	700
-750	-450	450	-900	-200	700
-750	-450	500	-900	-150	650
-750	-450	550	-700	-500	800
-750	-450	600	-650	-550	800
-750	-450	650	-600	-600	800
-750	-450	700	-550	-650	800
-750	-400	50	-500	-700	800
-750	-400	100	-350	-800	750
-750	-400	150	-300	-850	750
-750	-400	200	-950	-50	600
-750	-400	250	-950	0	550
-750	-400	300	-200	900	700
-750	-400	350	-200	-900	700
-750	-400	400	-150	900	650
-750	-400	450	-150	-900	650
-750	-400	500	-100	950	650
-750	-400	550	-100	-950	650
-750	-400	600	-50	950	600
-750	-400	650	-50	-950	600
-750	-400	700	800	400	750
-750	-400	750	750	450	750
-750	-350	50	850	300	700
-750	-350	100	900	200	650
-750	-350	150	950	100	600
-750	-350	200	500	700	750
-750	-350	250	450	750	750
-750	-350	300	400	800	750
-750	-350	350	300	850	700
-750	-350	400	950	50	550
-750	-350	450	800	-400	750
-750	-350	500	750	-450	750
-750	-350	550	850	-300	700
-750	-350	600	900	-200	650
-750	-350	650	950	-100	600
-750	-350	700	500	-700	750
-750	-350	750	450	-750	750
-750	-350	800	400	-800	750
-750	-300	50	300	-850	700
-750	-300	100	950	-50	550
-750	-300	150	250	900	700
-750	-300	200	250	-900	700
-750	-300	250	200	900	650
-750	-300	300	200	-900	650
-750	-300	350	100	950	600
-750	-300	400	100	-950	600
-750	-300	450	-800	400	750
-750	-300	500	-750	450	750
-750	-300	550	-850	300	700
-750	-300	600	-900	200	650
-750	-300	650	-950	100	600
-750	-300	700	-500	700	750
-750	-300	750	-450	750	750
-750	-300	800	-400	800	750
-750	-250	50	-300	850	700
-750	-250	100	-950	50	550
-750	-250	150	-800	-400	750
-750	-250	200	-750	-450	750
-750	-250	250	-850	-300	700
-750	-250	300	-900	-200	650
-750	-250	350	-950	-100	600
-750	-250	400	-500	-700	750
-750	-250	450	-450	-750	750
-750	-250	500	-400	-800	750
-750	-250	550	-300	-850	700
-750	-250	600	-950	-50	550
-750	-250	650	-250	900	700
-750	-250	700	-250	-900	700
-750	-250	750	-200	900	650
-750	-250	800	-200	-900	650
-750	-200	50	-100	950	600
-750	-200	100	-100	-950	600
-750	-200	150	0	1000	550
-750	-200	200	0	-1000	550
-750	-200	250	850	350	700
-750	-200	300	750	500	750
-750	-200	350	900	250	650
-750	-200	400	950	150	600
-750	-200	450	700	550	750
-750	-200	500	650	600	750
-750	-200	550	600	650	750
-750	-200	600	550	700	750
-750	-200	650	950	100	550
-750	-200	700	400	800	700
-750	-200	750	350	850	700
-750	-200	800	850	-350	700
-750	-200	850	750	-500	750
-750	-150	50	900	-250	650
-750	-150	100	950	-150	600
-750	-150	150	700	-550	750
-750	-150	200	650	-600	750
-750	-150	250	600	-650	750
-750	-150	300	550	-700	750
-750	-150	350	950	-100	550
-750	-150	400	400	-800	700
-750	-150	450	350	-850	700
-750	-150	500	1000	0	500
-750	-150	550	250	900	650
-750	-150	600	250	-900	650
-750	-150	650	150	950	600
-750	-150	700	150	-950	600
-750	-150	750	50	1000	550
-750	-150	800	50	-1000	550
-750	-150	850	-850	350	700
-750	-100	50	-750	500	750
-750	-100	100	-900	250	650
-750	-100	150	-950	150	600
-750	-100	200	-700	550	750
-750	-100	250	-650	600	750
-750	-100	300	-600	650	750
-750	-100	350	-550	700	750
-750	-100	400	-950	100	550
-750	-100	450	-400	800	700
-750	-100	500	-350	850	700
-750	-100	550	-850	-350	700
-750	-100	600	-750	-500	750
-750	-100	650	-900	-250	650
-750	-100	700	-950	-150	600
-750	-100	750	-700	-550	750
-750	-100	800	-650	-600	750
-750	-100	850	-600	-650	750
-750	-100	900	-550	-700	750
-750	-50	50	-950	-100	550
-750	-50	100	-400	-800	700
-750	-50	150	-350	-850	700
-750	-50	200	-1000	0	500
-750	-50	250	-250	900	650
-750	-50	300	-250	-900	650
-750	-50	350	-150	950	600
-750	-50	400	-150	-950	600
-750	-50	450	-50	1000	550
-750	-50	500	-50	-1000	550
-750	-50	550	0	1000	500
-750	-50	600	0	-1000	500
-750	-50	650	850	400	700
-750	-50	700	800	450	700
-750	-50	750	850	350	650
-750	-50	800	750	500	700
-750	-50	850	900	300	650
-750	-50	900	950	200	600
-750	0	50	950	150	550
-750	0	100	700	550	700
-750	0	150	650	600	700
-750	0	200	600	650	700
-750	0	250	550	700	700
-750	0	300	500	750	700
-750	0	350	450	800	700
-750	0	400	350	850	650
-750	0	450	300	900	650
-750	0	500	1000	50	500
-750	0	550	850	-400	700
-750	0	600	800	-450	700
-750	0	650	850	-350	650
-750	0	700	750	-500	700
-750	0	750	900	-300	650
-750	0	800	950	-200	600
-750	0	850	950	-150	550
-750	50	50	700	-550	700
-750	50	100	650	-600	700
-750	50	150	600	-650	700
-750	50	200	550	-700	700
-750	50	250	500	-750	700
-750	50	300	450	-800	700
-750	50	350	350	-850	650
-750	50	400	300	-900	650
-750	50	450	1000	-50	500
-750	50	500	1000	0	450
-750	50	550	250	900	600
-750	50	600	250	-900	600
-750	50	650	200	950	600
-750	50	700	200	-950	600
-750	50	750	150	950	550
-750	50	800	150	-950	550
-750	50	850	100	1000	550
-750	50	900	100	-1000	550
-750	100	50	50	1000	500
-750	100	100	50	-1000	500
-750	100	150	-850	400	700
-750	100	200	-800	450	700
-750	100	250	-850	350	650
-750	100	300	-750	500	700
-750	100	350	-900	300	650
-750	100	400	-950	200	600
-750	100	450	-950	150	550
-750	100	500	-700	550	700
-750	100	550	-650	600	700
-750	100	600	-600	650	700
-750	100	650	-550	700	700
-750	100	700	-500	750	700
-750	100	750	-450	800	700
-750	100	800	-350	850	650
-750	100	850	-300	900	650
-750	100	900	-1000	50	500
-750	150	50	-850	-400	700
-750	150	100	-800	-450	700
-750	150	150	-850	-350	650
-750	150	200	-750	-500	700
-750	150	250	-900	-300	650
-750	150	300	-950	-200	600
-750	150	350	-950	-150	550
-750	150	400	-700	-550	700
-750	150	450	-650	-600	700
-750	150	500	-600	-650	700
-750	150	550	-550	-700	700
-750	150	600	-500	-750	700
-750	150	650	-450	-800	700
-750	150	700	-350	-850	650
-750	150	750	-300	-900	650
-750	150	800	-1000	-50	500
-750	150	850	-1000	0	450
-750	200	50	-250	900	600
-750	200	100	-250	-900	600
-750	200	150	-200	950	600
-750	200	200	-200	-950	600
-750	200	250	-150	950	550
-750	200	300	-150	-950	550
-750	200	350	-100	1000	550
-750	200	400	-100	-1000	550
-750	200	450	-50	1000	500
-750	200	500	-50	-1000	500
-750	200	550	0	1000	450
-750	200	600	0	-1000	450
-750	200	650	850	400	650
-750	200	700	900	300	600
-750	200	750	950	250	600
-750	200	800	950	200	550
-750	200	850	1000	100	500
-750	250	50	450	800	650
-750	250	100	400	850	650
-750	250	150	300	900	600
-750	250	200	1000	50	450
-750	250	250	850	-400	650
-750	250	300	900	-300	600
-750	250	350	950	-250	600
-750	250	400	950	-200	550
-750	250	450	1000	-100	500
-750	250	500	450	-800	650
-750	250	550	400	-850	650
-750	250	600	300	-900	600
-750	250	650	1000	-50	450
-750	250	700	1000	0	400
-750	250	750	200	950	550
-750	250	800	200	-950	550
-750	300	50	100	1000	500
-750	300	100	100	-1000	500
-750	300	150	50	1000	450
-750	300	200	50	-1000	450
-750	300	250	-850	400	650
-750	300	300	-900	300	600
-750	300	350	-950	250	600
-750	300	400	-950	200	550
-750	300	450	-1000	100	500
-750	300	500	-450	800	650
-750	300	550	-400	850	650
-750	300	600	-300	900	600
-750	300	650	-1000	50	450
-750	300	700	-850	-400	650
-750	300	750	-900	-300	600
-750	300	800	-950	-250	600
-750	350	50	-950	-200	550
-750	350	100	-1000	-100	500
-750	350	150	-450	-800	650
-750	350	200	-400	-850	650
-750	350	250	-300	-900	600
-750	350	300	-1000	-50	450
-750	350	350	-1000	0	400
-750	350	400	-200	950	550
-750	350	450	-200	-950	550
-750	350	500	-100	1000	500
-750	350	550	-100	-1000	500
-750	350	600	-50	1000	450
-750	350	650	-50	-1000	450
-750	350	700	850	450	650
-750	350	750	800	500	650
-750	350	800	900	350	600
-750	400	50	750	550	650
-750	400	100	950	250	550
-750	400	150	1000	150	500
-750	400	200	700	600	650
-750	400	250	650	650	650
-750	400	300	600	700	650
-750	400	350	550	750	650
-750	400	400	1000	100	450
-750	400	450	500	800	650
-750	400	500	400	850	600
-750	400	550	350	900	600
-750	400	600	1000	50	400
-750	400	650	850	-450	650
-750	400	700	800	-500	650
-750	400	750	900	-350	600
-750	450	50	750	-550	650
-750	450	100	950	-250	550
-750	450	150	1000	-150	500
-750	450	200	700	-600	650
-750	450	250	650	-650	650
-750	450	300	600	-700	650
-750	450	350	550	-750	650
-750	450	400	1000	-100	450
-750	450	450	500	-800	650
-750	450	500	400	-850	600
-750	450	550	350	-900	600
-750	450	600	1000	-50	400
-750	450	650	250	950	550
-750	450	700	250	-950	550
-750	500	50	150	1000	500
-750	500	100	150	-1000	500
-750	500	150	100	1000	450
-750	500	200	100	-1000	450
-750	500	250	-850	450	650
-750	500	300	-800	500	650
-750	500	350	-900	350	600
-750	500	400	-750	550	650
-750	500	450	-950	250	550
-750	500	500	-1000	150	500
-750	500	550	-700	600	650
-750	500	600	-650	650	650
-750	500	650	-600	700	650
-750	550	50	-550	750	650
-750	550	100	-1000	100	450
-750	550	150	-500	800	650
-750	550	200	-400	850	600
-750	550	250	-350	900	600
-750	550	300	-1000	50	400
-750	550	350	-850	-450	650
-750	550	400	-800	-500	650
-750	550	450	-900	-350	600
-750	550	500	-750	-550	650
-750	550	550	-950	-250	550
-750	600	50	-1000	-150	500
-750	600	100	-700	-600	650
-750	600	150	-650	-650	650
-750	600	200	-600	-700	650
-750	600	250	-550	-750	650
-750	600	300	-1000	-100	450
-750	600	350	-500	-800	650
-750	600	400	-400	-850	600
-750	600	450	-350	-900	600
-750	600	500	-1000	-50	400
-750	650	50	-250	950	550
-750	650	100	-250	-950	550
-750	650	150	-150	1000	500
-750	650	200	-150	-1000	500
-750	650	250	-100	1000	450
-750	650	300	-100	-1000	450
-750	650	350	0	1050	400
-750	650	400	0	-1050	400
-750	650	450	850	450	600
-750	700	50	900	400	600
-750	700	100	800	500	600
-750	700	150	900	350	550
-750	700	200	750	550	600
-750	700	250	950	300	550
-700	-750	50	950	250	500
-700	-750	100	1000	200	500
-700	-750	150	950	200	450
-700	-750	200	1000	150	450
-700	-750	250	550	750	600
-700	-700	50	1000	100	400
-700	-700	100	500	800	600
-700	-700	150	450	850	600
-700	-700	200	350	900	550
-700	-700	250	300	950	550
-700	-700	300	1000	50	350
-700	-700	350	850	-450	600
-700	-700	400	900	-400	600
-700	-650	50	800	-500	600
-700	-650	100	900	-350	550
-700	-650	150	750	-550	600
-700	-650	200	950	-300	550
-700	-650	250	950	-250	500
-700	-650	300	1000	-200	500
-700	-650	350	950	-200	450
-700	-650	400	1000	-150	450
-700	-650	450	550	-750	600
-700	-650	500	1000	-100	400
-700	-650	550	500	-800	600
-700	-600	50	450	-850	600
-700	-600	100	350	-900	550
-700	-600	150	300	-950	550
-700	-600	200	1000	-50	350
-700	-600	250	1050	0	350
-700	-600	300	250	950	500
-700	-600	350	250	-950	500
-700	-600	400	200	1000	500
-700	-600	450	200	-1000	500
-700	-600	500	150	1000	450
-700	-600	550	150	-1000	450
-700	-600	600	100	1000	400
-700	-550	50	100	-1000	400
-700	-550	100	50	1050	400
-700	-550	150	50	-1050	400
-700	-550	200	-850	450	600
-700	-550	250	-900	400	600
-700	-550	300	-800	500	600
-700	-550	350	-900	350	550
-700	-550	400	-750	550	600
-700	-550	450	-950	300	550
-700	-550	500	-950	250	500
-700	-550	550	-1000	200	500
-700	-550	600	-950	200	450
-700	-550	650	-1000	150	450
-700	-500	50	-550	750	600
-700	-500	100	-1000	100	400
-700	-500	150	-500	800	600
-700	-500	200	-450	850	600
-700	-500	250	-350	900	550
-700	-500	300	-300	950	550
-700	-500	350	-1000	50	350
-700	-500	400	-850	-450	600
-700	-500	450	-900	-400	600
-700	-500	500	-800	-500	600
-700	-500	550	-900	-350	550
-700	-500	600	-750	-550	600
-700	-500	650	-950	-300	550
-700	-500	700	-950	-250	500
-700	-500	750	-1000	-200	500
-700	-450	50	-950	-200	450
-700	-450	100	-1000	-150	450
-700	-450	150	-550	-750	600
-700	-450	200	-1000	-100	400
-700	-450	250	-500	-800	600
-700	-450	300	-450	-850	600
-700	-450	350	-350	-900	550
-700	-450	400	-300	-950	550
-700	-450	450	-1000	-50	350
-700	-450	500	-1050	0	350
-700	-450	550	-250	950	500
-700	-450	600	-250	-950	500
-700	-450	650	-200	1000	500
-700	-450	700	-200	-1000	500
-700	-450	750	-150	1000	450
-700	-450	800	-150	-1000	450
-700	-400	50	-100	1000	400
-700	-400	100	-100	-1000	400
-700	-400	150	-50	1050	400
-700	-400	200	-50	-1050	400
-700	-400	250	0	1050	350
-700	-400	300	0	-1050	350
-700	-400	350	900	400	550
-700	-400	400	750	600	600
-700	-400	450	950	300	500
-700	-400	500	950	250	450
-700	-400	550	1000	150	400
-700	-400	600	700	650	600
-700	-400	650	650	700	600
-700	-400	700	600	750	600
-700	-400	750	1000	100	350
-700	-400	800	450	850	550
-700	-350	50	400	900	550
-700	-350	100	300	950	500
-700	-350	150	900	-400	550
-700	-350	200	750	-600	600
-700	-350	250	950	-300	500
-700	-350	300	950	-250	450
-700	-350	350	1000	-150	400
-700	-350	400	700	-650	600
-700	-350	450	650	-700	600
-700	-350	500	600	-750	600
-700	-350	550	1000	-100	350
-700	-350	600	450	-850	550
-700	-350	650	400	-900	550
-700	-350	700	300	-950	500
-700	-350	750	1050	0	300
-700	-350	800	200	1000	450
-700	-350	850	200	-1000	450
-700	-300	50	150	1000	400
-700	-300	100	150	-1000	400
-700	-300	150	50	1050	350
-700	-300	200	50	-1050	350
-700	-300	250	-900	400	550
-700	-300	300	-750	600	600
-700	-300	350	-950	300	500
-700	-300	400	-950	250	450
-700	-300	450	-1000	150	400
-700	-300	500	-700	650	600
-700	-300	550	-650	700	600
-700	-300	600	-600	750	600
-700	-300	650	-1000	100	350
-700	-300	700	-450	850	550
-700	-300	750	-400	900	550
-700	-300	800	-300	950	500
-700	-300	850	-900	-400	550
-700	-250	50	-750	-600	600
-700	-250	100	-950	-300	500
-700	-250	150	-950	-250	450
-700	-250	200	-1000	-150	400
-700	-250	250	-700	-650	600
-700	-250	300	-650	-700	600
-700	-250	350	-600	-750	600
-700	-250	400	-1000	-100	350
-700	-250	450	-450	-850	550
-700	-250	500	-400	-900	550
-700	-250	550	-300	-950	500
-700	-250	600	-1050	0	300
-700	-250	650	-200	1000	450
-700	-250	700	-200	-1000	450
-700	-250	750	-150	1000	400
-700	-250	800	-150	-1000	400
-700	-250	850	-50	1050	350
-700	-250	900	-50	-1050	350
-700	-200	50	0	1050	300
-700	-200	100	0	-1050	300
-700	-200	150	900	450	550
-700	-200	200	850	500	550
-700	-200	250	900	400	500
-700	-200	300	800	550	550
-700	-200	350	950	350	500
-700	-200	400	750	600	550
-700	-200	450	950	300	450
-700	-200	500	1000	200	400
-700	-200	550	1000	150	350
-700	-200	600	650	700	550
-700	-200	650	600	750	550
-700	-200	700	550	800	550
-700	-200	750	500	850	550
-700	-200	800	400	900	500
-700	-200	850	350	950	500
-700	-200	900	300	950	450
-700	-150	50	1050	50	300
-700	-150	100	900	-450	550
-700	-150	150	850	-500	550
-700	-150	200	900	-400	500
-700	-150	250	800	-550	550
-700	-150	300	950	-350	500
-700	-150	350	750	-600	550
-700	-150	400	950	-300	450
-700	-150	450	1000	-200	400
-700	-150	500	1000	-150	350
-700	-150	550	650	-700	550
-700	-150	600	600	-750	550
-700	-150	650	550	-800	550
-700	-150	700	500	-850	550
-700	-150	750	400	-900	500
-700	-150	800	350	-950	500
-700	-150	850	300	-950	450
-700	-150	900	1050	-50	300
-700	-150	950	1050	0	250
-700	-100	50	250	1000	450
-700	-100	100	250	-1000	450
-700	-100	150	200	1000	400
-700	-100	200	200	-1000	400
-700	-100	250	100	1050	350
-700	-100	300	100	-1050	350
-700	-100	350	50	1050	300
-700	-100	400	50	-1050	300
-700	-100	450	-900	450	550
-700	-100	500	-850	500	550
-700	-100	550	-900	400	500
-700	-100	600	-800	550	550
-700	-100	650	-950	350	500
-700	-100	700	-750	600	550
-700	-100	750	-950	300	450
-700	-100	800	-1000	200	400
-700	-100	850	-1000	150	350
-700	-100	900	-650	700	550
-700	-100	950	-600	750	550
-700	-50	50	-550	800	550
-700	-50	100	-500	850	550
-700	-50	150	-400	900	500
-700	-50	200	-350	950	500
-700	-50	250	-300	950	450
-700	-50	300	-1050	50	300
-700	-50	350	-900	-450	550
-700	-50	400	-850	-500	550
-700	-50	450	-900	-400	500
-700	-50	500	-800	-550	550
-700	-50	550	-950	-350	500
-700	-50	600	-750	-600	550
-700	-50	650	-950	-300	450
-700	-50	700	-1000	-200	400
-700	-50	750	-1000	-150	350
-700	-50	800	-650	-700	550
-700	-50	850	-600	-750	550
-700	-50	900	-550	-800	550
-700	-50	950	-500	-850	550
-700	0	50	-400	-900	500
-700	0	100	-350	-950	500
-700	0	150	-300	-950	450
-700	0	200	-1050	-50	300
-700	0	250	-1050	0	250
-700	0	300	-250	1000	450
-700	0	350	-250	-1000	450
-700	0	400	-200	1000	400
-700	0	450	-200	-1000	400
-700	0	500	-100	1050	350
-700	0	550	-100	-1050	350
-700	0	600	-50	1050	300
-700	0	650	-50	-1050	300
-700	0	700	0	1050	250
-700	0	750	0	-1050	250
-700	0	800	900	450	500
-700	0	850	850	500	500
-700	0	900	950	350	450
-700	0	950	750	650	550
-700	50	50	1000	250	400
-700	50	100	1000	200	350
-700	50	150	700	700	550
-700	50	200	550	800	500
-700	50	250	1050	100	300
-700	50	300	500	850	500
-700	50	350	450	900	500
-700	50	400	400	900	450
-700	50	450	350	950	450
-700	50	500	1050	50	250
-700	50	550	900	-450	500
-700	50	600	850	-500	500
-700	50	650	950	-350	450
-700	50	700	750	-650	550
-700	50	750	1000	-250	400
-700	50	800	1000	-200	350
-700	50	850	700	-700	550
-700	50	900	550	-800	500
-700	50	950	1050	-100	300
-700	100	50	500	-850	500
-700	100	100	450	-900	500
-700	100	150	400	-900	450
-700	100	200	350	-950	450
-700	100	250	1050	-50	250
-700	100	300	1050	0	200
-700	100	350	250	1000	400
-700	100	400	250	-1000	400
-700	100	450	200	1000	350
-700	100	500	200	-1000	350
-700	100	550	150	1050	350
-700	100	600	150	-1050	350
-700	100	650	100	1050	300
-700	100	700	100	-1050	300
-700	100	750	50	1050	250
-700	100	800	50	-1050	250
-700	100	850	-900	450	500
-700	100	900	-850	500	500
-700	100	950	-950	350	450
-700	150	50	-750	650	550
-700	150	100	-1000	250	400
-700	150	150	-1000	200	350
-700	150	200	-700	700	550
-700	150	250	-550	800	500
-700	150	300	-1050	100	300
-700	150	350	-500	850	500
-700	150	400	-450	900	500
-700	150	450	-400	900	450
-700	150	500	-350	950	450
-700	150	550	-1050	50	250
-700	150	600	-900	-450	500
-700	150	650	-850	-500	500
-700	150	700	-950	-350	450
-700	150	750	-750	-650	550
-700	150	800	-1000	-250	400
-700	150	850	-1000	-200	350
-700	150	900	-700	-700	550
-700	150	950	-550	-800	500
-700	200	50	-1050	-100	300
-700	200	100	-500	-850	500
-700	200	150	-450	-900	500
-700	200	200	-400	-900	450
-700	200	250	-350	-950	450
-700	200	300	-1050	-50	250
-700	200	350	-1050	0	200
-700	200	400	-250	1000	400
-700	200	450	-250	-1000	400
-700	200	500	-200	1000	350
-700	200	550	-200	-1000	350
-700	200	600	-150	1050	350
-700	200	650	-150	-1050	350
-700	200	700	-100	1050	300
-700	200	750	-100	-1050	300
-700	200	800	-50	1050	250
-700	200	850	-50	-1050	250
-700	200	900	900	450	450
-700	250	50	850	550	500
-700	250	100	950	400	450
-700	250	150	800	600	500
-700	250	200	950	350	400
-700	250	250	750	650	500
-700	250	300	1000	300	400
-700	250	350	1000	250	350
-700	250	400	1000	200	300
-700	250	450	1050	150	300
-700	250	500	700	700	500
-700	250	550	650	750	500
-700	250	600	600	800	500
-700	250	650	1050	100	250
-700	250	700	500	850	450
-700	250	750	450	900	450
-700	250	800	350	950	400
-700	250	850	300	1000	400
-700	250	900	1050	50	200
-700	300	50	900	-450	450
-700	300	100	850	-550	500
-700	300	150	950	-400	450
-700	300	200	800	-600	500
-700	300	250	950	-350	400
-700	300	300	750	-650	500
-700	300	350	1000	-300	400
-700	300	400	1000	-250	350
-700	300	450	1000	-200	300
-700	300	500	1050	-150	300
-700	300	550	700	-700	500
-700	300	600	650	-750	500
-700	300	650	600	-800	500
-700	300	700	1050	-100	250
-700	300	750	500	-850	450
-700	300	800	450	-900	450
-700	300	850	350	-950	400
-700	350	50	300	-1000	400
-700	350	100	1050	-50	200
-700	350	150	1050	0	150
-700	350	200	250	1000	350
-700	350	250	250	-1000	350
-700	350	300	150	1050	300
-700	350	350	150	-1050	300
-700	350	400	100	1050	250
-700	350	450	100	-1050	250
-700	350	500	-900	450	450
-700	350	550	-850	550	500
-700	350	600	-950	400	450
-700	350	650	-800	600	500
-700	350	700	-950	350	400
-700	350	750	-750	650	500
-700	350	800	-1000	300	400
-700	350	850	-1000	250	350
-700	400	50	-1000	200	300
-700	400	100	-1050	150	300
-700	400	150	-700	700	500
-700	400	200	-650	750	500
-700	400	250	-600	800	500
-700	400	300	-1050	100	250
-700	400	350	-500	850	450
-700	400	400	-450	900	450
-700	400	450	-350	950	400
-700	400	500	-300	1000	400
-700	400	550	-1050	50	200
-700	400	600	-900	-450	450
-700	400	650	-850	-550	500
-700	400	700	-950	-400	450
-700	400	750	-800	-600	500
-700	400	800	-950	-350	400
-700	450	50	-750	-650	500
-700	450	100	-1000	-300	400
-700	450	150	-1000	-250	350
-700	450	200	-1000	-200	300
-700	450	250	-1050	-150	300
-700	450	300	-700	-700	500
-700	450	350	-650	-750	500
-700	450	400	-600	-800	500
-700	450	450	-1050	-100	250
-700	450	500	-500	-850	450
-700	450	550	-450	-900	450
-700	450	600	-350	-950	400
-700	450	650	-300	-1000	400
-700	450	700	-1050	-50	200
-700	450	750	-1050	0	150
-700	450	800	-250	1000	350
-700	500	50	-250	-1000	350
-700	500	100	-150	1050	300
-700	500	150	-150	-1050	300
-700	500	200	-100	1050	250
-700	500	250	-100	-1050	250
-700	500	300	0	1100	200
-700	500	350	0	-1100	200
-700	500	400	900	500	450
-700	500	450	850	550	450
-700	500	500	950	400	400
-700	500	550	800	600	450
-700	500	600	950	350	350
-700	500	650	1000	300	350
-700	500	700	1000	250	300
-700	500	750	1050	150	250
-700	550	50	700	700	450
-700	550	100	650	750	450
-700	550	150	600	800	450
-700	550	200	550	850	450
-700	550	250	1050	100	200
-700	550	300	450	900	400
-700	550	350	400	950	400
-700	550	400	350	950	350
-700	550	450	300	1000	350
-700	550	500	1050	50	150
-700	550	550	900	-500	450
-700	550	600	850	-550	450
-700	550	650	950	-400	400
-700	600	50	800	-600	450
-700	600	100	950	-350	350
-700	600	150	1000	-300	350
-700	600	200	1000	-250	300
-700	600	250	1050	-150	250
-700	600	300	700	-700	450
-700	600	350	650	-750	450
-700	600	400	600	-800	450
-700	600	450	550	-850	450
-700	600	500	1050	-100	200
-700	600	550	450	-900	400
-700	600	600	400	-950	400
-700	650	50	350	-950	350
-700	650	100	300	-1000	350
-700	650	150	1050	-50	150
-700	650	200	1050	0	100
-700	650	250	250	1000	300
-700	650	300	250	-1000	300
-700	650	350	200	1050	300
-700	650	400	200	-1050	300
-700	650	450	150	1050	250
-700	650	500	150	-1050	250
-700	650	550	100	1050	200
-700	700	50	100	-1050	200
-700	700	100	50	1100	200
-700	700	150	50	-1100	200
-700	700	200	-900	500	450
-700	700	250	-850	550	450
-700	700	300	-950	400	400
-700	700	350	-800	600	450
-700	700	400	-950	350	350
-700	750	50	-1000	300	350
-700	750	100	-1000	250	300
-700	750	150	-1050	150	250
-700	750	200	-700	700	450
-700	750	250	-650	750	450
-650	-800	50	-600	800	450
-650	-800	100	-550	850	450
-650	-800	150	-1050	100	200
-650	-800	200	-450	900	400
-650	-750	50	-400	950	400
-650	-750	100	-350	950	350
-650	-750	150	-300	1000	350
-650	-750	200	-1050	50	150
-650	-750	250	-900	-500	450
-650	-750	300	-850	-550	450
-650	-750	350	-950	-400	400
-650	-750	400	-800	-600	450
-650	-700	50	-950	-350	350
-650	-700	100	-1000	-300	350
-650	-700	150	-1000	-250	300
-650	-700	200	-1050	-150	250
-650	-700	250	-700	-700	450
-650	-700	300	-650	-750	450
-650	-700	350	-600	-800	450
-650	-700	400	-550	-850	450
-650	-700	450	-1050	-100	200
-650	-700	500	-450	-900	400
-650	-650	50	-400	-950	400
-650	-650	100	-350	-950	350
-650	-650	150	-300	-1000	350
-650	-650	200	-1050	-50	150
-650	-650	250	-1050	0	100
-650	-650	300	-250	1000	300
-650	-650	350	-250	-1000	300
-650	-650	400	-200	1050	300
-650	-650	450	-200	-1050	300
-650	-650	500	-150	1050	250
-650	-650	550	-150	-1050	250
-650	-650	600	-100	1050	200
-650	-600	50	-100	-1050	200
-650	-600	100	-50	1100	200
-650	-600	150	-50	-1100	200
-650	-600	200	0	1100	150
-650	-600	250	0	-1100	150
-650	-600	300	900	500	400
-650	-600	350	950	450	400
-650	-600	400	850	550	400
[truncated: 20,816 more rows]
