# Supplementary material for: Kinematics and workspace analysis of 4SPRR-SPR parallel robots
Source: PLoS One. 2021 Jan 20;16(1):e0239150. doi: 10.1371/journal.pone.0239150 (PMC7817007; doi:10.1371/journal.pone.0239150)
Supplement: S4 Table — (XLSX) [file pone.0239150.s004.xlsx]

## Sheet: Sheet1
x	y	z
-1200	769.475	2603.1
-1200	769.475	2703.1
-1200	869.475	2503.1
-1200	869.475	2603.1
-1200	869.475	2703.1
-1200	869.475	2803.1
-1200	869.475	2903.1
-1200	969.475	2503.1
-1200	969.475	2603.1
-1200	969.475	2703.1
-1200	969.475	2803.1
-1200	969.475	2903.1
-1200	969.475	3003.1
-1200	1069.47	2403.1
-1200	1069.47	2603.1
-1200	1069.47	2703.1
-1200	1069.47	2803.1
-1200	1069.47	2903.1
-1200	1069.47	3003.1
-1200	1069.47	3103.1
-1200	1169.47	2403.1
-1200	1169.47	2503.1
-1200	1169.47	2803.1
-1200	1269.47	2403.1
-1200	1269.47	2503.1
-1200	1269.47	2603.1
-1200	1269.47	2803.1
-1200	1269.47	2903.1
-1200	1369.47	2403.1
-1200	1369.47	2503.1
-1200	1369.47	2603.1
-1200	1369.47	2803.1
-1200	1469.47	2403.1
-1200	1469.47	2503.1
-1200	1469.47	2603.1
-1200	1469.47	2703.1
-1100	569.475	2503.1
-1100	669.475	2503.1
-1100	669.475	2603.1
-1100	669.475	2703.1
-1100	669.475	2803.1
-1100	669.475	2903.1
-1100	769.475	2403.1
-1100	769.475	2503.1
-1100	769.475	2803.1
-1100	769.475	2903.1
-1100	769.475	3003.1
-1100	769.475	3103.1
-1100	869.475	2303.1
-1100	869.475	2403.1
-1100	869.475	3003.1
-1100	869.475	3103.1
-1100	869.475	3203.1
-1100	969.475	2303.1
-1100	969.475	2403.1
-1100	969.475	3103.1
-1100	969.475	3203.1
-1100	1069.47	2303.1
-1100	1069.47	2503.1
-1100	1069.47	3203.1
-1100	1169.47	2203.1
-1100	1169.47	2303.1
-1100	1169.47	2603.1
-1100	1169.47	2703.1
-1100	1169.47	2903.1
-1100	1169.47	3003.1
-1100	1169.47	3103.1
-1100	1269.47	2203.1
-1100	1269.47	2303.1
-1100	1269.47	2703.1
-1100	1269.47	3003.1
-1100	1369.47	2203.1
-1100	1369.47	2303.1
-1100	1369.47	2703.1
-1100	1369.47	2903.1
-1100	1369.47	3003.1
-1100	1369.47	3103.1
-1100	1469.47	2203.1
-1100	1469.47	2303.1
-1100	1469.47	2803.1
-1100	1469.47	2903.1
-1100	1469.47	3003.1
-1100	1469.47	3103.1
-1100	1469.47	3203.1
-1100	1569.47	2303.1
-1100	1569.47	2403.1
-1100	1569.47	2503.1
-1100	1569.47	2603.1
-1100	1569.47	2703.1
-1100	1569.47	2803.1
-1100	1569.47	2903.1
-1100	1569.47	3003.1
-1100	1569.47	3103.1
-1100	1569.47	3203.1
-1100	1669.47	2303.1
-1100	1669.47	2403.1
-1100	1669.47	2503.1
-1100	1669.47	2603.1
-1100	1769.47	2503.1
-1100	1769.47	2603.1
-1000	469.475	2503.1
-1000	569.475	2403.1
-1000	569.475	2603.1
-1000	569.475	2703.1
-1000	569.475	2803.1
-1000	569.475	2903.1
-1000	669.475	2403.1
-1000	669.475	3003.1
-1000	669.475	3103.1
-1000	769.475	2303.1
-1000	769.475	3203.1
-1000	869.475	2203.1
-1000	869.475	3303.1
-1000	969.475	2203.1
-1000	969.475	3303.1
-1000	969.475	3403.1
-1000	1069.47	2203.1
-1000	1069.47	3303.1
-1000	1069.47	3403.1
-1000	1069.47	3503.1
-1000	1169.47	2103.1
-1000	1169.47	3203.1
-1000	1169.47	3303.1
-1000	1169.47	3403.1
-1000	1169.47	3503.1
-1000	1269.47	2103.1
-1000	1269.47	3003.1
-1000	1269.47	3103.1
-1000	1269.47	3203.1
-1000	1269.47	3303.1
-1000	1269.47	3403.1
-1000	1369.47	2103.1
-1000	1369.47	3203.1
-1000	1369.47	3303.1
-1000	1469.47	2103.1
-1000	1469.47	3303.1
-1000	1569.47	2103.1
-1000	1569.47	2203.1
-1000	1569.47	3303.1
-1000	1669.47	2103.1
-1000	1669.47	2203.1
-1000	1669.47	2703.1
-1000	1669.47	2803.1
-1000	1669.47	2903.1
-1000	1669.47	3003.1
-1000	1669.47	3103.1
-1000	1669.47	3203.1
-1000	1769.47	2203.1
-1000	1769.47	2303.1
-1000	1769.47	2403.1
-1000	1769.47	2703.1
-1000	1769.47	3003.1
-1000	1769.47	3103.1
-1000	1769.47	3203.1
-1000	1869.47	2403.1
-1000	1869.47	2503.1
-1000	1869.47	2603.1
-900	469.475	2503.1
-900	469.475	2603.1
-900	469.475	2703.1
-900	469.475	2803.1
-900	469.475	2903.1
-900	569.475	2403.1
-900	569.475	3003.1
-900	669.475	2303.1
-900	669.475	2403.1
-900	669.475	3103.1
-900	669.475	3203.1
-900	769.475	2203.1
-900	769.475	3303.1
-900	869.475	2103.1
-900	869.475	3303.1
-900	869.475	3403.1
-900	969.475	2103.1
-900	969.475	3503.1
-900	1069.47	2103.1
-900	1069.47	3603.1
-900	1169.47	2003.1
-900	1169.47	3603.1
-900	1269.47	2003.1
-900	1269.47	3503.1
-900	1269.47	3603.1
-900	1269.47	3703.1
-900	1369.47	2003.1
-900	1369.47	3403.1
-900	1369.47	3503.1
-900	1369.47	3603.1
-900	1369.47	3703.1
-900	1469.47	2003.1
-900	1469.47	3203.1
-900	1469.47	3303.1
-900	1469.47	3403.1
-900	1469.47	3503.1
-900	1469.47	3603.1
-900	1469.47	3703.1
-900	1569.47	2003.1
-900	1569.47	3203.1
-900	1569.47	3303.1
-900	1569.47	3403.1
-900	1569.47	3503.1
-900	1569.47	3603.1
-900	1669.47	2003.1
-900	1669.47	3303.1
-900	1669.47	3403.1
-900	1669.47	3503.1
-900	1769.47	2003.1
-900	1769.47	2103.1
-900	1769.47	2703.1
-900	1769.47	2803.1
-900	1769.47	2903.1
-900	1769.47	3303.1
-900	1869.47	2103.1
-900	1869.47	2203.1
-900	1869.47	2303.1
-900	1869.47	2703.1
-900	1869.47	3003.1
-900	1869.47	3103.1
-900	1869.47	3203.1
-900	1969.47	2303.1
-900	1969.47	2403.1
-900	1969.47	2503.1
-900	1969.47	2603.1
-800	369.475	2703.1
-800	369.475	2803.1
-800	469.475	2603.1
-800	469.475	2903.1
-800	469.475	3003.1
-800	569.475	2403.1
-800	569.475	2503.1
-800	569.475	3103.1
-800	669.475	2303.1
-800	669.475	3203.1
-800	769.475	2203.1
-800	769.475	3303.1
-800	769.475	3403.1
-800	869.475	2103.1
-800	869.475	3503.1
-800	969.475	2103.1
-800	969.475	3603.1
-800	1069.47	2103.1
-800	1069.47	3603.1
-800	1169.47	2003.1
-800	1169.47	3703.1
-800	1269.47	2003.1
-800	1269.47	3803.1
-800	1369.47	1903.1
-800	1369.47	3803.1
-800	1469.47	1903.1
-800	1469.47	3803.1
-800	1569.47	1903.1
-800	1569.47	3703.1
-800	1669.47	1903.1
-800	1669.47	3603.1
-800	1769.47	1903.1
-800	1769.47	3303.1
-800	1769.47	3403.1
-800	1769.47	3503.1
-800	1769.47	3603.1
-800	1869.47	2003.1
-800	1869.47	2603.1
-800	1869.47	2703.1
-800	1869.47	2803.1
-800	1869.47	2903.1
-800	1869.47	3303.1
-800	1869.47	3403.1
-800	1869.47	3503.1
-800	1869.47	3603.1
-800	1969.47	2103.1
-800	1969.47	2203.1
-800	1969.47	2503.1
-800	1969.47	2703.1
-800	1969.47	2903.1
-800	1969.47	3003.1
-800	1969.47	3103.1
-800	1969.47	3203.1
-800	1969.47	3303.1
-800	1969.47	3403.1
-800	1969.47	3503.1
-800	2069.47	2303.1
-800	2069.47	2403.1
-800	2069.47	2803.1
-800	2169.47	3403.1
-800	2169.47	3503.1
-700	369.475	2203.1
-700	369.475	2403.1
-700	369.475	2503.1
-700	369.475	2703.1
-700	369.475	2803.1
-700	469.475	2203.1
-700	469.475	2303.1
-700	469.475	2403.1
-700	469.475	2503.1
-700	469.475	2603.1
-700	469.475	2903.1
-700	569.475	2203.1
-700	569.475	2303.1
-700	569.475	2403.1
-700	569.475	2503.1
-700	569.475	3003.1
-700	569.475	3103.1
-700	669.475	2103.1
-700	669.475	2203.1
-700	669.475	2303.1
-700	669.475	2403.1
-700	669.475	3203.1
-700	669.475	3303.1
-700	769.475	2003.1
-700	769.475	2103.1
-700	769.475	2203.1
-700	769.475	3403.1
-700	869.475	2003.1
-700	869.475	2103.1
-700	869.475	3503.1
-700	969.475	2003.1
-700	969.475	2103.1
-700	969.475	3603.1
-700	1069.47	2003.1
-700	1069.47	2103.1
-700	1069.47	3703.1
-700	1169.47	1903.1
-700	1169.47	3703.1
-700	1269.47	1903.1
-700	1269.47	3803.1
-700	1369.47	1903.1
-700	1369.47	3903.1
-700	1469.47	1803.1
-700	1469.47	3803.1
-700	1569.47	1803.1
-700	1569.47	3803.1
-700	1669.47	1803.1
-700	1669.47	3703.1
-700	1669.47	3803.1
-700	1769.47	1803.1
-700	1769.47	2603.1
-700	1769.47	3703.1
-700	1869.47	1903.1
-700	1869.47	2603.1
-700	1869.47	2703.1
-700	1869.47	3703.1
-700	1969.47	2003.1
-700	1969.47	2103.1
-700	1969.47	2503.1
-700	1969.47	2603.1
-700	1969.47	2803.1
-700	1969.47	2903.1
-700	1969.47	3603.1
-700	2069.47	2203.1
-700	2069.47	2303.1
-700	2069.47	2503.1
-700	2069.47	2703.1
-700	2069.47	2803.1
-700	2069.47	2903.1
-700	2069.47	3003.1
-700	2069.47	3103.1
-700	2069.47	3203.1
-700	2069.47	3303.1
-700	2069.47	3403.1
-700	2069.47	3503.1
-700	2169.47	2403.1
-700	2169.47	2903.1
-700	2169.47	3003.1
-700	2169.47	3103.1
-700	2169.47	3203.1
-700	2169.47	3303.1
-700	2169.47	3603.1
-700	2269.47	3203.1
-700	2269.47	3303.1
-700	2269.47	3403.1
-700	2269.47	3503.1
-600	269.475	2203.1
-600	269.475	2403.1
-600	269.475	2503.1
-600	269.475	2603.1
-600	269.475	2703.1
-600	269.475	2803.1
-600	369.475	2103.1
-600	369.475	2303.1
-600	369.475	2603.1
-600	369.475	2903.1
-600	469.475	2103.1
-600	469.475	2603.1
-600	469.475	3003.1
-600	569.475	2103.1
-600	569.475	3003.1
-600	569.475	3103.1
-600	569.475	3203.1
-600	669.475	2003.1
-600	669.475	3303.1
-600	669.475	3403.1
-600	769.475	1903.1
-600	769.475	3503.1
-600	869.475	1903.1
-600	869.475	3603.1
-600	969.475	1903.1
-600	969.475	3603.1
-600	1069.47	1903.1
-600	1069.47	2003.1
-600	1069.47	2103.1
-600	1069.47	3703.1
-600	1169.47	3803.1
-600	1169.47	1803.1
-600	1269.47	3803.1
-600	1269.47	1803.1
-600	1369.47	3903.1
-600	1369.47	1803.1
-600	1469.47	3903.1
-600	1469.47	1803.1
-600	1569.47	3903.1
-600	1569.47	1803.1
-600	1669.47	3903.1
-600	1669.47	1703.1
-600	1769.47	3803.1
-600	1769.47	1703.1
-600	1869.47	3803.1
-600	1869.47	1803.1
-600	1869.47	1903.1
-600	1869.47	2603.1
-600	1969.47	3603.1
-600	1969.47	3703.1
-600	1969.47	2003.1
-600	1969.47	2603.1
-600	2069.47	2103.1
-600	2069.47	2503.1
-600	2069.47	2603.1
-600	2069.47	2703.1
-600	2069.47	3603.1
-600	2069.47	3703.1
-600	2169.47	2203.1
-600	2169.47	2303.1
-600	2169.47	2503.1
-600	2169.47	2603.1
-600	2169.47	2703.1
-600	2169.47	2803.1
-600	2169.47	3603.1
-600	2269.47	2403.1
-600	2269.47	2703.1
-600	2269.47	2803.1
-600	2269.47	2903.1
-600	2269.47	3003.1
-600	2269.47	3103.1
-600	2269.47	3403.1
-600	2269.47	3503.1
-600	2369.47	3103.1
-600	2369.47	3203.1
-600	2369.47	3303.1
-500	169.475	2403.1
-500	169.475	2503.1
-500	169.475	2603.1
-500	269.475	2203.1
-500	269.475	2303.1
-500	269.475	2703.1
-500	269.475	2803.1
-500	369.475	2103.1
-500	369.475	2903.1
-500	469.475	2103.1
-500	469.475	3003.1
-500	469.475	3103.1
-500	569.475	2003.1
-500	569.475	3203.1
-500	569.475	3303.1
-500	669.475	1903.1
-500	669.475	3403.1
-500	769.475	1903.1
-500	769.475	3503.1
-500	869.475	1903.1
-500	869.475	3603.1
-500	969.475	3703.1
-500	969.475	1803.1
-500	1069.47	3703.1
-500	1069.47	1803.1
-500	1169.47	3803.1
-500	1169.47	1803.1
-500	1269.47	3903.1
-500	1269.47	1803.1
-500	1369.47	3903.1
-500	1369.47	1703.1
-500	1469.47	4003.1
-500	1469.47	1703.1
-500	1569.47	4003.1
-500	1569.47	1703.1
-500	1669.47	4003.1
-500	1669.47	1703.1
-500	1769.47	3903.1
-500	1769.47	1703.1
-500	1869.47	3903.1
-500	1869.47	1803.1
-500	1969.47	3803.1
-500	1969.47	1903.1
-500	2069.47	2003.1
-500	2069.47	2103.1
-500	2069.47	3803.1
-500	2169.47	2203.1
-500	2169.47	2303.1
-500	2169.47	2403.1
-500	2169.47	2503.1
-500	2169.47	3503.1
-500	2169.47	3703.1
-500	2269.47	2603.1
-500	2269.47	3503.1
-500	2269.47	3603.1
-500	2369.47	2703.1
-500	2369.47	2803.1
-500	2369.47	2903.1
-500	2369.47	3003.1
-500	2369.47	3203.1
-500	2369.47	3303.1
-500	2369.47	3403.1
-500	2469.47	3003.1
-500	2469.47	3103.1
-500	2469.47	3303.1
-400	169.475	2303.1
-400	169.475	2403.1
-400	169.475	2503.1
-400	169.475	2603.1
-400	169.475	2703.1
-400	269.475	2203.1
-400	269.475	2803.1
-400	269.475	2903.1
-400	369.475	2103.1
-400	369.475	3003.1
-400	469.475	2003.1
-400	469.475	3103.1
-400	469.475	3203.1
-400	569.475	1903.1
-400	569.475	3303.1
-400	669.475	1903.1
-400	669.475	3403.1
-400	769.475	1903.1
-400	769.475	3503.1
-400	869.475	3603.1
-400	869.475	1803.1
-400	969.475	3703.1
-400	969.475	1803.1
-400	1069.47	3803.1
-400	1069.47	1803.1
-400	1169.47	3803.1
-400	1169.47	1703.1
-400	1269.47	3903.1
-400	1269.47	1703.1
-400	1369.47	3903.1
-400	1369.47	1703.1
-400	1469.47	4003.1
-400	1469.47	1703.1
-400	1569.47	4003.1
-400	1569.47	1603.1
-400	1669.47	4003.1
-400	1669.47	1603.1
-400	1769.47	4003.1
-400	1769.47	1703.1
-400	1869.47	3903.1
-400	1869.47	1803.1
-400	1969.47	3903.1
-400	1969.47	1903.1
-400	2069.47	2003.1
-400	2069.47	3803.1
-400	2169.47	2103.1
-400	2169.47	2303.1
-400	2169.47	2403.1
-400	2169.47	2503.1
-400	2169.47	3803.1
-400	2269.47	2203.1
-400	2269.47	2403.1
-400	2269.47	2503.1
-400	2269.47	2603.1
-400	2269.47	3503.1
-400	2269.47	3603.1
-400	2269.47	3703.1
-400	2369.47	2703.1
-400	2369.47	3503.1
-400	2469.47	2803.1
-400	2469.47	2903.1
-400	2469.47	3203.1
-400	2469.47	3403.1
-400	2569.47	3003.1
-400	2569.47	3103.1
-400	2569.47	3303.1
-300	169.475	2203.1
-300	169.475	2303.1
-300	169.475	2403.1
-300	169.475	2503.1
-300	169.475	2603.1
-300	169.475	2703.1
-300	269.475	2103.1
-300	269.475	2803.1
-300	269.475	2903.1
-300	369.475	2003.1
-300	369.475	3003.1
-300	369.475	3103.1
-300	469.475	2003.1
-300	469.475	3203.1
-300	569.475	1903.1
-300	569.475	3303.1
-300	669.475	1903.1
-300	669.475	3403.1
-300	769.475	3503.1
-300	769.475	1803.1
-300	869.475	3603.1
-300	869.475	1803.1
-300	969.475	3703.1
-300	969.475	1803.1
-300	1069.47	3803.1
-300	1069.47	1703.1
-300	1169.47	3903.1
-300	1169.47	1703.1
-300	1269.47	3903.1
-300	1269.47	1703.1
-300	1369.47	4003.1
-300	1369.47	1703.1
-300	1469.47	4003.1
-300	1469.47	1603.1
-300	1569.47	4103.1
-300	1569.47	1603.1
-300	1669.47	4103.1
-300	1669.47	1603.1
-300	1769.47	4003.1
-300	1769.47	1703.1
-300	1869.47	4003.1
-300	1869.47	1703.1
-300	1969.47	4003.1
-300	1969.47	1803.1
-300	2069.47	1903.1
-300	2069.47	2403.1
-300	2069.47	3903.1
-300	2169.47	2003.1
-300	2169.47	2103.1
-300	2169.47	2403.1
-300	2169.47	3803.1
-300	2269.47	2203.1
-300	2269.47	2303.1
-300	2269.47	3703.1
-300	2369.47	2403.1
-300	2369.47	2503.1
-300	2369.47	2603.1
-300	2369.47	2703.1
-300	2369.47	3603.1
-300	2469.47	2803.1
-300	2469.47	2903.1
-300	2469.47	3503.1
-300	2569.47	3003.1
-300	2569.47	3103.1
-300	2569.47	3203.1
-300	2569.47	3403.1
-300	2669.47	3303.1
-200	69.4748	2303.1
-200	69.4748	2503.1
-200	169.475	2203.1
-200	169.475	2403.1
-200	169.475	2603.1
-200	169.475	2703.1
-200	169.475	2803.1
-200	269.475	2903.1
-200	369.475	3003.1
-200	369.475	3103.1
-200	469.475	3203.1
-200	569.475	3303.1
-200	569.475	3403.1
-200	669.475	3503.1
-200	769.475	3603.1
-200	869.475	3703.1
-200	969.475	3703.1
-200	1069.47	3803.1
-200	1169.47	3903.1
-200	1269.47	3903.1
-200	1369.47	4003.1
-200	1469.47	4003.1
-200	1569.47	4103.1
-200	1669.47	4103.1
-200	1769.47	4103.1
-200	1869.47	4003.1
-200	1969.47	4003.1
-200	2069.47	4003.1
-200	2169.47	2003.1
-200	2169.47	3903.1
-200	2269.47	2103.1
-200	2269.47	2203.1
-200	2269.47	3803.1
-200	2369.47	2303.1
-200	2369.47	3703.1
-200	2469.47	2403.1
-200	2469.47	2503.1
-200	2469.47	2603.1
-200	2469.47	2703.1
-200	2469.47	2803.1
-200	2469.47	3403.1
-200	2469.47	3503.1
-200	2469.47	3603.1
-200	2569.47	2903.1
-200	2569.47	3003.1
-200	2569.47	3303.1
-200	2669.47	3103.1
-200	2669.47	3203.1
-200	269.475	2103.1
-200	369.475	2003.1
-200	469.475	1903.1
-200	569.475	1903.1
-200	669.475	1903.1
-200	769.475	1803.1
-200	869.475	1803.1
-200	969.475	1803.1
-200	1069.47	1703.1
-200	1169.47	1703.1
-200	1269.47	1703.1
-200	1369.47	1603.1
-200	1469.47	1603.1
-200	1569.47	1603.1
-200	1669.47	1603.1
-200	1769.47	1603.1
-200	1869.47	1703.1
-200	1969.47	1803.1
-200	2069.47	1903.1
-100	69.4748	2303.1
-100	69.4748	2503.1
-100	169.475	2203.1
-100	169.475	2403.1
-100	169.475	2603.1
-100	169.475	2703.1
-100	169.475	2803.1
-100	269.475	2103.1
-100	269.475	2903.1
-100	269.475	3003.1
-100	369.475	2003.1
-100	369.475	3103.1
-100	469.475	1903.1
-100	469.475	3203.1
-100	469.475	3303.1
-100	569.475	1903.1
-100	569.475	3403.1
-100	669.475	1903.1
-100	669.475	3503.1
-100	769.475	1803.1
-100	769.475	3603.1
-100	869.475	3703.1
-100	969.475	3703.1
-100	969.475	1703.1
-100	1069.47	3803.1
-100	1069.47	1703.1
-100	1169.47	3903.1
-100	1169.47	1703.1
-100	1269.47	3903.1
-100	1269.47	1603.1
-100	1369.47	4003.1
-100	1369.47	1603.1
-100	1469.47	4003.1
-100	1469.47	1603.1
-100	1569.47	4103.1
-100	1569.47	1603.1
-100	1669.47	4103.1
-100	1669.47	1603.1
-100	1769.47	4103.1
-100	1769.47	1603.1
-100	1869.47	4103.1
-100	1869.47	1703.1
-100	1969.47	4003.1
-100	1969.47	1803.1
-100	2069.47	1903.1
-100	2069.47	4003.1
-100	2169.47	2003.1
-100	2169.47	3903.1
-100	2269.47	2103.1
-100	2269.47	3903.1
-100	2369.47	2203.1
-100	2369.47	2403.1
-100	2369.47	3803.1
-100	2469.47	2303.1
-100	2469.47	2503.1
-100	2469.47	2803.1
-100	2469.47	3203.1
-100	2469.47	3703.1
-100	2569.47	2603.1
-100	2569.47	2703.1
-100	2569.47	2803.1
-100	2569.47	2903.1
-100	2569.47	3003.1
-100	2569.47	3203.1
-100	2569.47	3303.1
-100	2569.47	3403.1
-100	2569.47	3503.1
-100	2569.47	3603.1
-100	2669.47	3103.1
-100	869.475	1803.1
-2e-05	969.475	1703.1
-2e-05	1069.47	1703.1
-2e-05	1169.47	1703.1
-2e-05	1269.47	1603.1
-2e-05	1369.47	1603.1
-2e-05	1469.47	1603.1
-2e-05	1569.47	1603.1
-2e-05	1669.47	1603.1
-2e-05	1769.47	1603.1
-2e-05	1869.47	1703.1
-2e-05	1969.47	1803.1
-2e-05	2069.47	1903.1
-2e-05	2069.47	2003.1
-2e-05	2069.47	2103.1
-2e-05	2169.47	2103.1
-2e-05	2269.47	2203.1
-2e-05	2369.47	2303.1
-2e-05	2469.47	2403.1
-2e-05	2469.47	2903.1
-2e-05	2469.47	3003.1
-2e-05	2569.47	2503.1
-2e-05	2569.47	2603.1
-2e-05	2569.47	2703.1
-2e-05	2569.47	2903.1
-2e-05	2669.47	2803.1
-2e-05	69.4748	2303.1
-2e-05	69.4748	2503.1
-2e-05	69.4748	2603.1
-2e-05	169.475	2203.1
-2e-05	169.475	2403.1
-2e-05	169.475	2703.1
-2e-05	169.475	2803.1
-2e-05	269.475	2103.1
-2e-05	269.475	2903.1
-2e-05	269.475	3003.1
-2e-05	369.475	2003.1
-2e-05	369.475	3103.1
-2e-05	469.475	1903.1
-2e-05	469.475	3203.1
-2e-05	469.475	3303.1
-2e-05	569.475	1903.1
-2e-05	569.475	3403.1
-2e-05	669.475	1903.1
-2e-05	669.475	3503.1
-2e-05	769.475	1803.1
-2e-05	769.475	3603.1
-2e-05	869.475	1803.1
-2e-05	869.475	3703.1
-2e-05	969.475	3703.1
-2e-05	1069.47	3803.1
-2e-05	1169.47	3903.1
-2e-05	1269.47	3903.1
-2e-05	1369.47	4003.1
-2e-05	1469.47	4003.1
-2e-05	1569.47	4103.1
-2e-05	1669.47	4103.1
-2e-05	1769.47	4103.1
-2e-05	1869.47	4003.1
-2e-05	1969.47	4003.1
-2e-05	2069.47	4003.1
-2e-05	2169.47	3903.1
-2e-05	2269.47	3803.1
-2e-05	2369.47	3803.1
-2e-05	2469.47	3603.1
-2e-05	2469.47	3703.1
-2e-05	2569.47	3103.1
-2e-05	2569.47	3203.1
-2e-05	2569.47	3503.1
-2e-05	2669.47	3303.1
-2e-05	2669.47	3403.1
100	69.4748	2303.1
100	69.4748	2503.1
100	169.475	2203.1
100	169.475	2403.1
100	169.475	2603.1
100	169.475	2703.1
100	169.475	2803.1
100	269.475	2103.1
100	269.475	2903.1
100	269.475	3003.1
100	369.475	2003.1
100	369.475	3103.1
100	469.475	1903.1
100	469.475	3203.1
100	469.475	3303.1
100	569.475	1903.1
100	569.475	3403.1
100	669.475	1903.1
100	669.475	3503.1
100	769.475	1803.1
100	769.475	3603.1
100	869.475	1803.1
100	869.475	3703.1
100	969.475	3703.1
100	969.475	1703.1
100	1069.47	3803.1
100	1069.47	1703.1
100	1169.47	3903.1
100	1169.47	1703.1
100	1269.47	3903.1
100	1269.47	1603.1
100	1369.47	4003.1
100	1369.47	1603.1
100	1469.47	4003.1
100	1469.47	1603.1
100	1569.47	4103.1
100	1569.47	1603.1
100	1669.47	4103.1
100	1669.47	1603.1
100	1769.47	4003.1
100	1769.47	1603.1
100	1869.47	4003.1
100	1869.47	1703.1
100	1969.47	4003.1
100	1969.47	1803.1
100	2069.47	1903.1
100	2069.47	3903.1
100	2169.47	2003.1
100	2169.47	2103.1
100	2169.47	3903.1
100	2269.47	2103.1
100	2269.47	3803.1
100	2369.47	2203.1
100	2369.47	3703.1
100	2469.47	2303.1
100	2469.47	2403.1
100	2469.47	2803.1
100	2469.47	2903.1
100	2469.47	3603.1
100	2569.47	2503.1
100	2569.47	2603.1
100	2569.47	2703.1
100	2569.47	2803.1
100	2569.47	3003.1
100	2569.47	3303.1
100	2569.47	3503.1
100	2669.47	3103.1
100	2669.47	3203.1
100	2669.47	3403.1
200	69.4748	2303.1
200	69.4748	2503.1
200	169.475	2203.1
200	169.475	2403.1
200	169.475	2603.1
200	169.475	2703.1
200	169.475	2803.1
200	269.475	2903.1
200	269.475	3003.1
200	369.475	3103.1
200	469.475	3203.1
200	569.475	3303.1
200	569.475	3403.1
200	669.475	3503.1
200	769.475	3603.1
200	869.475	3703.1
200	969.475	3703.1
200	1069.47	3803.1
200	1169.47	3903.1
200	1269.47	3903.1
200	1369.47	4003.1
200	1469.47	4003.1
200	1569.47	4103.1
200	1669.47	4003.1
200	1769.47	4003.1
200	1869.47	4003.1
200	1969.47	3903.1
200	2069.47	3903.1
200	2169.47	3803.1
200	2269.47	3703.1
200	2369.47	3603.1
200	2469.47	2503.1
200	2469.47	2603.1
200	2469.47	2703.1
200	2469.47	2803.1
200	2469.47	3303.1
200	2469.47	3503.1
200	2569.47	2903.1
200	2569.47	3303.1
200	2569.47	3403.1
200	2669.47	3003.1
200	2669.47	3103.1
200	2669.47	3203.1
200	269.475	2103.1
200	369.475	2003.1
200	469.475	1903.1
200	569.475	1903.1
200	669.475	1903.1
200	769.475	1803.1
200	869.475	1803.1
200	969.475	1803.1
200	1069.47	1703.1
200	1169.47	1703.1
200	1269.47	1703.1
200	1369.47	1603.1
200	1469.47	1603.1
200	1569.47	1603.1
200	1669.47	1603.1
200	1769.47	1603.1
200	1869.47	1703.1
200	1969.47	1803.1
200	2069.47	1903.1
200	2169.47	2003.1
200	2269.47	2103.1
200	2269.47	2203.1
200	2269.47	2303.1
200	2369.47	2303.1
200	2369.47	2403.1
200	2369.47	2503.1
300	169.475	2203.1
300	169.475	2303.1
300	169.475	2403.1
300	169.475	2503.1
300	169.475	2603.1
300	169.475	2703.1
300	269.475	2103.1
300	269.475	2803.1
300	269.475	2903.1
300	369.475	2103.1
300	369.475	3003.1
300	369.475	3103.1
300	469.475	2003.1
300	469.475	3203.1
300	569.475	1903.1
300	569.475	3303.1
300	669.475	1903.1
300	669.475	3403.1
300	769.475	1803.1
300	769.475	3503.1
300	869.475	1803.1
300	869.475	3603.1
300	969.475	1803.1
300	969.475	3703.1
300	1069.47	1703.1
300	1069.47	3803.1
300	1169.47	1703.1
300	1169.47	3903.1
300	1269.47	1703.1
300	1269.47	3903.1
300	1369.47	1703.1
300	1369.47	4003.1
300	1469.47	1603.1
300	1469.47	4003.1
300	1569.47	1603.1
300	1569.47	4003.1
300	1669.47	1603.1
300	1669.47	4003.1
300	1769.47	1703.1
300	1769.47	3903.1
300	1869.47	3903.1
300	1869.47	1703.1
300	1969.47	3903.1
300	1969.47	1803.1
300	2069.47	1903.1
300	2069.47	2403.1
300	2069.47	3803.1
300	2169.47	2003.1
300	2169.47	2403.1
300	2169.47	3703.1
300	2269.47	2103.1
300	2269.47	2203.1
300	2269.47	2303.1
300	2269.47	2403.1
300	2269.47	2503.1
300	2269.47	3603.1
300	2369.47	2503.1
300	2369.47	3303.1
300	2369.47	3403.1
300	2369.47	3603.1
300	2469.47	2603.1
300	2469.47	2703.1
300	2469.47	2803.1
300	2469.47	3303.1
300	2469.47	3403.1
300	2469.47	3503.1
300	2569.47	2903.1
300	2569.47	3003.1
300	2569.47	3303.1
300	2669.47	3103.1
300	2669.47	3203.1
400	169.475	2203.1
400	169.475	2303.1
400	169.475	2403.1
400	169.475	2503.1
400	169.475	2603.1
400	169.475	2703.1
400	269.475	2103.1
400	269.475	2803.1
400	269.475	2903.1
400	369.475	2103.1
400	369.475	3003.1
400	369.475	3103.1
400	469.475	2003.1
400	469.475	3203.1
400	569.475	1903.1
400	569.475	3303.1
400	669.475	1903.1
400	669.475	3403.1
400	769.475	1903.1
400	769.475	3503.1
400	869.475	1803.1
400	869.475	3603.1
400	969.475	1803.1
400	969.475	3703.1
400	1069.47	1803.1
400	1069.47	3803.1
400	1169.47	1703.1
400	1169.47	3803.1
400	1269.47	1703.1
400	1269.47	3903.1
400	1369.47	1703.1
400	1369.47	3903.1
400	1469.47	1703.1
400	1469.47	4003.1
400	1569.47	1603.1
400	1569.47	4003.1
400	1669.47	1703.1
400	1669.47	3903.1
400	1769.47	1703.1
400	1769.47	3903.1
400	1869.47	3803.1
400	1869.47	1803.1
400	1969.47	3803.1
400	1969.47	1803.1
400	2069.47	1903.1
400	2069.47	3703.1
400	2169.47	2003.1
400	2169.47	2403.1
400	2169.47	3703.1
400	2269.47	2103.1
400	2269.47	2203.1
400	2269.47	2303.1
400	2269.47	2503.1
400	2269.47	3203.1
400	2269.47	3303.1
400	2269.47	3403.1
400	2269.47	3503.1
400	2269.47	3603.1
400	2369.47	2603.1
400	2369.47	2703.1
400	2369.47	3203.1
400	2369.47	3503.1
400	2469.47	2803.1
400	2469.47	2903.1
400	2469.47	3003.1
400	2469.47	3203.1
400	2569.47	3103.1
400	2569.47	3203.1
500	169.475	2303.1
500	169.475	2403.1
500	169.475	2503.1
500	169.475	2603.1
500	269.475	2203.1
500	269.475	2703.1
500	269.475	2803.1
500	369.475	2103.1
500	369.475	2903.1
500	469.475	2103.1
500	469.475	3003.1
500	469.475	3103.1
500	469.475	3203.1
500	569.475	2003.1
500	569.475	3303.1
500	669.475	1903.1
500	669.475	3403.1
500	769.475	1903.1
500	769.475	3503.1
500	869.475	1903.1
500	869.475	3603.1
500	969.475	1803.1
500	969.475	3703.1
500	1069.47	1803.1
500	1069.47	3703.1
500	1169.47	1803.1
500	1169.47	3803.1
500	1269.47	1803.1
500	1269.47	3903.1
500	1369.47	1703.1
500	1369.47	3903.1
500	1469.47	1703.1
500	1469.47	3903.1
500	1569.47	1703.1
500	1569.47	3903.1
500	1669.47	1703.1
500	1669.47	3903.1
500	1769.47	1703.1
500	1769.47	3803.1
500	1869.47	3803.1
500	1869.47	1803.1
500	1969.47	3703.1
500	1969.47	1903.1
500	2069.47	1903.1
500	2069.47	3703.1
500	2169.47	2003.1
500	2169.47	2103.1
500	2169.47	2403.1
500	2169.47	2503.1
500	2169.47	3503.1
500	2169.47	3603.1
500	2269.47	2203.1
500	2269.47	2303.1
500	2269.47	2603.1
500	2269.47	2703.1
500	2269.47	3503.1
500	2369.47	2803.1
500	2369.47	3003.1
500	2369.47	3103.1
500	2369.47	3203.1
500	2369.47	3303.1
500	2369.47	3403.1
500	2469.47	2903.1
500	2469.47	3103.1
600	169.475	2403.1
600	269.475	2203.1
600	269.475	2303.1
600	269.475	2503.1
600	269.475	2603.1
600	269.475	2703.1
600	269.475	2803.1
600	369.475	2103.1
600	369.475	2903.1
600	469.475	2103.1
600	469.475	3003.1
600	469.475	3103.1
600	569.475	2003.1
600	569.475	3203.1
600	569.475	3303.1
600	669.475	2003.1
600	669.475	3403.1
600	769.475	1903.1
600	769.475	3503.1
600	869.475	1903.1
600	869.475	3603.1
600	969.475	1903.1
600	969.475	2003.1
600	969.475	3503.1
600	969.475	3603.1
600	1069.47	1903.1
600	1069.47	2003.1
600	1069.47	2103.1
600	1069.47	3603.1
600	1169.47	1803.1
600	1169.47	3703.1
600	1269.47	1803.1
600	1269.47	3803.1
600	1369.47	1803.1
600	1369.47	3803.1
600	1469.47	1803.1
600	1469.47	2703.1
600	1469.47	3903.1
600	1569.47	1803.1
600	1569.47	2703.1
600	1569.47	3803.1
600	1669.47	1703.1
600	1669.47	2603.1
600	1669.47	2703.1
600	1669.47	3803.1
600	1769.47	1803.1
600	1769.47	2703.1
600	1769.47	3703.1
600	1869.47	2503.1
600	1869.47	2603.1
600	1869.47	2703.1
600	1869.47	3703.1
600	1869.47	1803.1
600	1969.47	2503.1
600	1969.47	2603.1
600	1969.47	2703.1
600	1969.47	3203.1
600	1969.47	3303.1
600	1969.47	3703.1
600	1969.47	1903.1
600	2069.47	2003.1
600	2069.47	2503.1
600	2069.47	2603.1
600	2069.47	2803.1
600	2069.47	3003.1
600	2069.47	3103.1
600	2069.47	3203.1
600	2069.47	3303.1
600	2069.47	3603.1
600	2169.47	2103.1
600	2169.47	2203.1
600	2169.47	2403.1
600	2169.47	2603.1
600	2169.47	2703.1
600	2169.47	3003.1
600	2169.47	3103.1
600	2169.47	3503.1
600	2269.47	2303.1
600	2269.47	2803.1
600	2269.47	2903.1
600	2269.47	3503.1
600	2369.47	2903.1
600	2369.47	3003.1
600	2369.47	3103.1
600	2369.47	3203.1
600	2369.47	3303.1
600	2369.47	3403.1
700	269.475	2403.1
700	369.475	2203.1
700	369.475	2303.1
700	369.475	2403.1
700	369.475	2503.1
700	369.475	2603.1
700	369.475	2703.1
700	369.475	2803.1
700	469.475	2203.1
700	469.475	2303.1
700	469.475	2403.1
700	469.475	2603.1
700	469.475	2703.1
700	469.475	2903.1
700	569.475	2103.1
700	569.475	2303.1
700	569.475	2403.1
700	569.475	2603.1
700	569.475	2803.1
700	569.475	2903.1
700	569.475	3003.1
700	569.475	3103.1
700	669.475	2103.1
700	669.475	2203.1
700	669.475	2303.1
700	669.475	2403.1
700	669.475	2603.1
700	669.475	2803.1
700	669.475	3203.1
700	669.475	3303.1
700	769.475	2003.1
700	769.475	2103.1
700	769.475	2203.1
700	769.475	2303.1
700	769.475	2403.1
700	769.475	2503.1
700	769.475	3403.1
700	869.475	2003.1
700	869.475	2103.1
700	869.475	2203.1
700	869.475	2303.1
700	869.475	3503.1
700	969.475	2103.1
700	969.475	3603.1
700	1069.47	2003.1
700	1069.47	2103.1
700	1069.47	3603.1
700	1169.47	1903.1
700	1169.47	3703.1
700	1269.47	1903.1
700	1269.47	3803.1
700	1369.47	1903.1
700	1369.47	3803.1
700	1469.47	1803.1
700	1469.47	2603.1
700	1469.47	2703.1
700	1469.47	2803.1
700	1469.47	3803.1
700	1569.47	1803.1
700	1569.47	2703.1
700	1569.47	3703.1
700	1669.47	1803.1
700	1669.47	2703.1
700	1669.47	3703.1
700	1769.47	1803.1
700	1769.47	2603.1
700	1769.47	2703.1
700	1769.47	3703.1
700	1869.47	2503.1
700	1869.47	2803.1
700	1869.47	3203.1
700	1869.47	3303.1
700	1869.47	3403.1
700	1869.47	3503.1
700	1869.47	3603.1
700	1869.47	1903.1
700	1969.47	2503.1
700	1969.47	2803.1
700	1969.47	2903.1
700	1969.47	3003.1
700	1969.47	3103.1
700	1969.47	3403.1
700	1969.47	3503.1
700	1969.47	3603.1
700	1969.47	2003.1
700	2069.47	2103.1
700	2069.47	2403.1
700	2069.47	2703.1
700	2069.47	2903.1
700	2069.47	3403.1
700	2069.47	3503.1
700	2169.47	2203.1
700	2169.47	2303.1
700	2169.47	2803.1
700	2169.47	2903.1
700	2169.47	3203.1
700	2169.47	3303.1
700	2169.47	3403.1
700	2269.47	3003.1
700	2269.47	3103.1
700	2269.47	3203.1
700	2269.47	3403.1
700	2369.47	3303.1
800	469.475	2503.1
800	469.475	2803.1
800	569.475	2203.1
800	569.475	2503.1
800	569.475	2703.1
800	669.475	2503.1
800	669.475	2603.1
800	669.475	2803.1
800	669.475	2903.1
800	669.475	3003.1
800	669.475	3103.1
800	769.475	2303.1
800	769.475	2403.1
800	769.475	3203.1
800	769.475	3303.1
800	769.475	3403.1
800	869.475	2203.1
800	869.475	3503.1
800	969.475	2103.1
800	969.475	2303.1
800	969.475	3603.1
800	1069.47	2103.1
800	1069.47	3603.1
800	1169.47	2003.1
800	1169.47	3703.1
800	1269.47	2003.1
800	1269.47	3603.1
800	1269.47	3703.1
800	1369.47	1903.1
800	1369.47	3603.1
800	1369.47	3703.1
800	1469.47	1903.1
800	1469.47	2503.1
800	1469.47	2703.1
800	1469.47	2803.1
800	1469.47	2903.1
800	1469.47	3603.1
800	1469.47	3703.1
800	1569.47	1903.1
800	1569.47	2603.1
800	1569.47	2803.1
800	1569.47	3603.1
800	1669.47	1903.1
800	1669.47	2703.1
800	1669.47	2803.1
800	1669.47	3103.1
800	1669.47	3503.1
800	1669.47	3603.1
800	1769.47	1903.1
800	1769.47	2603.1
800	1769.47	2803.1
800	1769.47	2903.1
800	1769.47	3003.1
800	1769.47	3103.1
800	1769.47	3203.1
800	1769.47	3303.1
800	1769.47	3403.1
800	1769.47	3503.1
800	1769.47	3603.1
800	1869.47	2003.1
800	1869.47	2503.1
800	1869.47	2903.1
800	1869.47	3003.1
800	1869.47	3103.1
800	1969.47	2103.1
800	1969.47	2403.1
800	2069.47	2203.1
800	2069.47	2303.1
800	2269.47	3303.1
900	569.475	2503.1
900	569.475	2603.1
900	569.475	2703.1
900	569.475	2803.1
900	569.475	2903.1
900	669.475	2303.1
900	669.475	2403.1
900	669.475	3003.1
900	769.475	2203.1
900	769.475	3103.1
900	769.475	3203.1
900	869.475	2203.1
900	869.475	3303.1
900	869.475	3403.1
900	969.475	2203.1
900	969.475	2303.1
900	969.475	3503.1
900	1069.47	2103.1
900	1069.47	2203.1
900	1069.47	2303.1
900	1069.47	3603.1
900	1169.47	2003.1
900	1169.47	3603.1
900	1269.47	2003.1
900	1269.47	3603.1
900	1369.47	2003.1
900	1369.47	2403.1
900	1369.47	2503.1
900	1369.47	2603.1
900	1369.47	3603.1
900	1469.47	2003.1
900	1469.47	2503.1
900	1469.47	2603.1
900	1469.47	2703.1
900	1469.47	2803.1
900	1469.47	2903.1
900	1469.47	3003.1
900	1469.47	3103.1
900	1469.47	3203.1
900	1469.47	3603.1
900	1569.47	2003.1
900	1569.47	2603.1
900	1569.47	2903.1
900	1569.47	3003.1
900	1569.47	3103.1
900	1569.47	3203.1
900	1569.47	3303.1
900	1569.47	3403.1
900	1569.47	3503.1
900	1669.47	2003.1
900	1669.47	2603.1
900	1669.47	2903.1
900	1669.47	3003.1
900	1669.47	3203.1
900	1669.47	3303.1
900	1669.47	3403.1
900	1769.47	2003.1
900	1769.47	2103.1
900	1769.47	2603.1
900	1869.47	2103.1
900	1869.47	2303.1
900	1869.47	2403.1
900	1869.47	2503.1
900	1969.47	2203.1
900	1969.47	2303.1
1000	569.475	2403.1
1000	569.475	2503.1
1000	569.475	2603.1
1000	569.475	2703.1
1000	569.475	2803.1
1000	569.475	2903.1
1000	669.475	2303.1
1000	669.475	3003.1
1000	669.475	3103.1
1000	769.475	2303.1
1000	769.475	3203.1
1000	869.475	2303.1
1000	869.475	3303.1
1000	969.475	2303.1
1000	969.475	2503.1
1000	969.475	3303.1
1000	969.475	3403.1
1000	1069.47	2403.1
1000	1069.47	2503.1
1000	1069.47	3203.1
1000	1069.47	3303.1
1000	1069.47	3403.1
1000	1069.47	3503.1
1000	1169.47	2103.1
1000	1169.47	2203.1
1000	1169.47	2303.1
1000	1169.47	2403.1
1000	1169.47	2503.1
1000	1169.47	3103.1
1000	1169.47	3403.1
1000	1169.47	3503.1
1000	1269.47	2103.1
1000	1269.47	2303.1
1000	1269.47	2403.1
1000	1269.47	2503.1
1000	1269.47	2603.1
1000	1269.47	2703.1
1000	1269.47	3103.1
1000	1269.47	3203.1
1000	1269.47	3303.1
1000	1269.47	3403.1
1000	1269.47	3503.1
1000	1369.47	2103.1
1000	1369.47	2303.1
1000	1369.47	2703.1
1000	1369.47	2803.1
1000	1369.47	2903.1
1000	1369.47	3003.1
1000	1369.47	3103.1
1000	1369.47	3203.1
1000	1369.47	3303.1
1000	1369.47	3403.1
1000	1369.47	3503.1
1000	1469.47	2103.1
1000	1469.47	2203.1
1000	1469.47	2403.1
1000	1469.47	3303.1
1000	1469.47	3403.1
1000	1469.47	3503.1
1000	1569.47	2103.1
1000	1569.47	2203.1
1000	1569.47	2503.1
1000	1669.47	2103.1
1000	1669.47	2203.1
1000	1669.47	2303.1
1000	1669.47	2603.1
1000	1769.47	2203.1
1000	1769.47	2303.1
1000	1769.47	2503.1
1000	1869.47	2203.1
1000	1869.47	2403.1
1100	569.475	2503.1
1100	569.475	2703.1
1100	669.475	2403.1
1100	669.475	2603.1
1100	669.475	2803.1
1100	669.475	2903.1
1100	669.475	3003.1
1100	769.475	2403.1
1100	769.475	2503.1
1100	769.475	2603.1
1100	769.475	3103.1
1100	869.475	2403.1
1100	869.475	2503.1
1100	869.475	2603.1
1100	869.475	3103.1
1100	869.475	3203.1
1100	969.475	2403.1
1100	969.475	2603.1
1100	969.475	2803.1
1100	969.475	3103.1
1100	969.475	3203.1
1100	1069.47	2603.1
1100	1069.47	2803.1
1100	1069.47	3103.1
1100	1169.47	2603.1
1100	1169.47	2703.1
1100	1169.47	2803.1
1100	1169.47	2903.1
1100	1169.47	3003.1
1100	1169.47	3203.1
1100	1169.47	3303.1
1100	1269.47	2203.1
1100	1269.47	2803.1
1100	1269.47	2903.1
1100	1269.47	3003.1
1100	1369.47	2203.1
1100	1469.47	2303.1
1100	1569.47	2303.1
1100	1569.47	2403.1
1100	1669.47	2403.1
1100	1669.47	2503.1
1100	1769.47	2403.1
1200	669.475	2503.1
1200	669.475	2703.1
1200	769.475	2703.1
1200	769.475	2803.1
1200	769.475	2903.1
1200	769.475	3003.1
1200	869.475	2703.1
1200	869.475	2803.1
1200	869.475	2903.1
1200	869.475	3003.1
1200	969.475	2703.1
1200	969.475	2903.1
1200	969.475	3003.1
1200	1069.47	2703.1
1200	1069.47	2903.1
1200	1069.47	3003.1
