# Supplementary material for: Kinematics and workspace analysis of 4SPRR-SPR parallel robots
Source: PLoS One. 2021 Jan 20;16(1):e0239150. doi: 10.1371/journal.pone.0239150 (PMC7817007; doi:10.1371/journal.pone.0239150)
Supplement: S5 Table — (XLSX) [file pone.0239150.s005.xlsx]

## Sheet: Sheet1
	Result of VQTAM neural network						Simulation result of ADAMS
	x	y	z	sx	sy	sz	x	y	z	sx	sy	sz
	-64.619	1204.34	3702	0.0674906	-0.0919718	-0.993472	-64.619	1204.34	3702	0.0674909	-0.0919702	-0.993472
	-64.0954	1199.64	3702.69	0.0684602	-0.0873882	-0.993819	-64.0947	1199.64	3702.69	0.0684591	-0.0873899	-0.993819
	-62.7794	1195.93	3703.65	0.0678264	-0.0841129	-0.994145	-62.78	1195.93	3703.65	0.0678263	-0.0841105	-0.994145
	-60.776	1193.3	3704.82	0.0658009	-0.0822513	-0.994437	-60.7761	1193.3	3704.82	0.0658011	-0.0822498	-0.994437
	-58.1955	1191.79	3706.13	0.0626065	-0.0818652	-0.994675	-58.1954	1191.79	3706.13	0.0626069	-0.0818704	-0.994675
	-55.1591	1191.44	3707.52	0.0584696	-0.0829768	-0.994835	-55.1584	1191.44	3707.53	0.0584679	-0.0829696	-0.994835
	-51.7907	1192.22	3708.94	0.0536148	-0.0855653	-0.994889	-51.7906	1192.22	3708.94	0.0536146	-0.0855699	-0.994889
	-48.2201	1194.1	3710.31	0.0482716	-0.0895769	-0.994809	-48.2198	1194.1	3710.31	0.0482712	-0.0895799	-0.994809
	-44.5732	1197	3711.57	0.0426565	-0.0949241	-0.99457	-44.5722	1197	3711.57	0.042655	-0.0949201	-0.994571
	-40.9701	1200.83	3712.68	0.0369707	-0.101493	-0.994149	-40.9707	1200.83	3712.68	0.0369722	-0.10149	-0.994149
	-37.5321	1205.49	3713.58	0.0314141	-0.109147	-0.993529	-37.5318	1205.49	3713.58	0.0314134	-0.10915	-0.993529
	-34.363	1210.85	3714.24	0.0261507	-0.117728	-0.992701	-34.3633	1210.85	3714.24	0.0261508	-0.11773	-0.992701
	-31.5626	1216.77	3714.61	0.0213374	-0.127059	-0.991666	-31.5633	1216.77	3714.61	0.0213369	-0.127061	-0.991665
	-29.2173	1223.09	3714.69	0.0171005	-0.136954	-0.99043	-29.2176	1223.09	3714.68	0.0171017	-0.13695	-0.99043
	-27.4001	1229.65	3714.44	0.0135537	-0.147223	-0.989011	-27.3995	1229.65	3714.44	0.0135538	-0.14723	-0.989009
	-26.1683	1236.3	3713.87	0.010778	-0.157665	-0.987434	-26.1683	1236.31	3713.87	0.0107788	-0.15767	-0.987433
	-25.5698	1242.87	3712.99	0.00884082	-0.168083	-0.985733	-25.5692	1242.87	3712.99	0.00884032	-0.16809	-0.985732
	-25.6322	1249.19	3711.79	0.00777967	-0.178282	-0.983949	-25.6322	1249.19	3711.79	0.00778039	-0.17828	-0.983949
	-26.3723	1255.11	3710.3	0.0076208	-0.188073	-0.982125	-26.3725	1255.11	3710.3	0.00762063	-0.188081	-0.982124
	-27.7893	1260.47	3708.54	0.00836193	-0.197282	-0.980311	-27.7897	1260.47	3708.54	0.0083628	-0.19729	-0.98031
	-29.8692	1265.15	3706.55	0.00999137	-0.20574	-0.978556	-29.8687	1265.15	3706.55	0.00999066	-0.205739	-0.978556
	-32.5794	1269	3704.35	0.0124704	-0.213298	-0.976908	-32.5796	1269	3704.35	0.0124707	-0.213299	-0.976907
	-35.8788	1271.93	3701.99	0.0157539	-0.219823	-0.975413	-35.8785	1271.93	3701.99	0.015754	-0.219821	-0.975413
	-39.7079	1273.84	3699.5	0.019778	-0.225202	-0.974111	-39.7081	1273.85	3699.5	0.0197778	-0.2252	-0.974112
	-43.9991	1274.67	3696.92	0.0244662	-0.229344	-0.973038	-43.9995	1274.67	3696.92	0.0244671	-0.22934	-0.973039
	-48.6738	1274.37	3694.3	0.0297373	-0.232173	-0.97222	-48.6733	1274.37	3694.3	0.0297368	-0.23217	-0.972221
	-53.6413	1272.9	3691.67	0.0354933	-0.233637	-0.971676	-53.6412	1272.9	3691.67	0.0354938	-0.233629	-0.971678
	-58.8078	1270.27	3689.07	0.041638	-0.233714	-0.971413	-58.8081	1270.27	3689.07	0.041639	-0.233711	-0.971414
	-64.0753	1266.48	3686.54	0.04807	-0.232391	-0.971434	-64.0743	1266.48	3686.54	0.0480687	-0.232391	-0.971434
	-69.3382	1261.57	3684.11	0.0546782	-0.229681	-0.971729	-69.3374	1261.57	3684.11	0.054678	-0.22968	-0.971729
	-74.4935	1255.6	3681.82	0.0613617	-0.225626	-0.97228	-74.4941	1255.6	3681.82	0.0613623	-0.22563	-0.972279
	-79.4434	1248.65	3679.68	0.0680185	-0.220277	-0.973063	-79.4432	1248.65	3679.68	0.0680189	-0.220269	-0.973065
	-84.0864	1240.81	3677.74	0.0745509	-0.213709	-0.974049	-84.0863	1240.81	3677.74	0.0745498	-0.21371	-0.974049
	-88.3311	1232.18	3676	0.0808608	-0.206016	-0.975202	-88.3307	1232.18	3676	0.0808617	-0.206011	-0.975203
	-92.0901	1222.89	3674.49	0.0868675	-0.197304	-0.976486	-92.0903	1222.89	3674.49	0.0868672	-0.197309	-0.976485
	-95.2865	1213.07	3673.24	0.0924901	-0.187702	-0.977862	-95.287	1213.07	3673.24	0.0924913	-0.1877	-0.977862
	-97.8519	1202.87	3672.25	0.0976631	-0.177345	-0.979291	-97.8521	1202.87	3672.25	0.0976635	-0.17735	-0.97929
	-99.726	1192.43	3671.53	0.102325	-0.166381	-0.980738	-99.7269	1192.43	3671.53	0.102326	-0.16638	-0.980738
	-100.864	1181.91	3671.11	0.106433	-0.154967	-0.98217	-100.864	1181.91	3671.11	0.106433	-0.15496	-0.982171
	-101.225	1171.46	3670.97	0.109946	-0.143271	-0.983557	-101.226	1171.46	3670.97	0.109945	-0.14327	-0.983558
	-100.789	1161.25	3671.14	0.112843	-0.131459	-0.984878	-100.788	1161.25	3671.14	0.112842	-0.13146	-0.984878
	-99.5361	1151.41	3671.61	0.115106	-0.119704	-0.986114	-99.5364	1151.41	3671.61	0.115107	-0.119701	-0.986115
	-97.4697	1142.11	3672.38	0.116739	-0.108175	-0.987254	-97.4694	1142.11	3672.38	0.116739	-0.10818	-0.987253
	-94.5965	1133.47	3673.44	0.11775	-0.0970389	-0.988291	-94.5958	1133.47	3673.44	0.117749	-0.0970302	-0.988292
	-90.9361	1125.63	3674.78	0.118156	-0.0864527	-0.989224	-90.936	1125.63	3674.78	0.118156	-0.0864495	-0.989225
	-86.5201	1118.69	3676.39	0.117994	-0.0765739	-0.990057	-86.5206	1118.69	3676.39	0.117995	-0.0765698	-0.990058
	-81.3904	1112.76	3678.24	0.117308	-0.0675345	-0.990797	-81.3908	1112.76	3678.24	0.117307	-0.0675298	-0.990797
	-75.5968	1107.93	3680.32	0.116144	-0.0594663	-0.991451	-75.5974	1107.93	3680.32	0.116144	-0.05947	-0.99145
	-69.2007	1104.25	3682.58	0.11457	-0.0524752	-0.992028	-69.2002	1104.25	3682.57	0.114569	-0.0524699	-0.992029
	-62.2682	1101.79	3684.99	0.112654	-0.0466537	-0.992538	-62.2678	1101.79	3684.99	0.112652	-0.0466499	-0.992539
	-54.8761	1100.56	3687.51	0.11047	-0.0420692	-0.992989	-54.8763	1100.56	3687.51	0.110471	-0.0420699	-0.992989
	-47.1089	1100.57	3690.1	0.108112	-0.0387752	-0.993382	-47.1089	1100.58	3690.1	0.108113	-0.0387701	-0.993382
	-39.0537	1101.83	3692.7	0.105663	-0.0367971	-0.993721	-39.0544	1101.83	3692.7	0.105665	-0.0368	-0.993721
	-30.8063	1104.31	3695.28	0.103224	-0.0361405	-0.994001	-30.8067	1104.3	3695.28	0.103224	-0.03614	-0.994001
	-22.4625	1107.94	3697.76	0.100884	-0.0367817	-0.994218	-22.463	1107.94	3697.76	0.100884	-0.0367799	-0.994218
	-14.1233	1112.68	3700.12	0.0987451	-0.0386796	-0.994361	-14.123	1112.68	3700.12	0.0987433	-0.03868	-0.994361
	-5.88709	1118.44	3702.28	0.0968945	-0.0417735	-0.994418	-5.88691	1118.44	3702.28	0.0968963	-0.0417803	-0.994417
	2.1453	1125.13	3704.22	0.0954343	-0.045972	-0.994374	2.14531	1125.13	3704.22	0.0954336	-0.0459702	-0.994374
	9.87638	1132.64	3705.87	0.094442	-0.0511727	-0.994214	9.876	1132.64	3705.87	0.0944426	-0.0511702	-0.994214
	17.2112	1140.84	3707.21	0.0940012	-0.0572507	-0.993925	17.211	1140.84	3707.21	0.0940014	-0.0572497	-0.993925
	24.0612	1149.6	3708.2	0.0941823	-0.0640681	-0.993491	24.0613	1149.6	3708.2	0.0941835	-0.0640701	-0.993491
	30.345	1158.78	3708.81	0.0950466	-0.0714742	-0.992904	30.3442	1158.78	3708.81	0.0950468	-0.0714696	-0.992904
	35.9849	1168.23	3709.02	0.0966437	-0.0793074	-0.992154	35.9849	1168.23	3709.02	0.0966441	-0.0793103	-0.992154
	40.9178	1177.79	3708.82	0.0990098	-0.0873974	-0.991241	40.9175	1177.79	3708.82	0.0990099	-0.0874001	-0.991241
	45.0868	1187.31	3708.21	0.102171	-0.0955754	-0.990165	45.0866	1187.31	3708.21	0.102171	-0.0955804	-0.990164
	48.4476	1196.63	3707.17	0.106139	-0.10367	-0.988932	48.4477	1196.63	3707.17	0.106138	-0.10367	-0.988932
	50.9682	1205.59	3705.73	0.110907	-0.111508	-0.987555	50.9688	1205.59	3705.73	0.110908	-0.111511	-0.987555
	52.6305	1214.05	3703.9	0.116464	-0.118929	-0.986049	52.6302	1214.05	3703.9	0.116464	-0.11893	-0.986049
	53.4267	1221.86	3701.7	0.122777	-0.125773	-0.984432	53.4256	1221.86	3701.7	0.122779	-0.12577	-0.984432
	53.3631	1228.9	3699.15	0.129805	-0.131898	-0.982728	53.3623	1228.9	3699.15	0.129807	-0.131901	-0.982727
	52.4611	1235.04	3696.3	0.137491	-0.137169	-0.980959	52.4606	1235.04	3696.3	0.137491	-0.13717	-0.980959
	50.7546	1240.16	3693.17	0.145765	-0.141467	-0.979152	50.7539	1240.16	3693.16	0.145766	-0.14147	-0.979152
	48.2874	1244.2	3689.8	0.154551	-0.144693	-0.977332	48.2881	1244.2	3689.8	0.154551	-0.14469	-0.977332
	45.1196	1247.06	3686.23	0.163757	-0.146761	-0.975523	45.1203	1247.06	3686.23	0.163757	-0.14676	-0.975523
	41.3186	1248.69	3682.51	0.173287	-0.147607	-0.973747	41.3181	1248.69	3682.51	0.173287	-0.14761	-0.973747
	36.9578	1249.06	3678.67	0.183039	-0.147185	-0.972025	36.9578	1249.06	3678.67	0.183041	-0.147181	-0.972026
	32.1237	1248.14	3674.77	0.192905	-0.145471	-0.970374	32.123	1248.14	3674.77	0.192904	-0.145479	-0.970373
	26.9023	1245.94	3670.83	0.202773	-0.142457	-0.968808	26.9028	1245.94	3670.84	0.202772	-0.14246	-0.968808
	21.3902	1242.49	3666.91	0.21253	-0.13816	-0.967338	21.39	1242.48	3666.91	0.21253	-0.13816	-0.967338
	15.6796	1237.81	3663.05	0.222064	-0.132611	-0.965972	15.6792	1237.81	3663.05	0.222065	-0.13261	-0.965972
	9.86554	1231.98	3659.28	0.231266	-0.125866	-0.964714	9.86525	1231.98	3659.28	0.231266	-0.125869	-0.964714
	4.04117	1225.06	3655.64	0.240031	-0.117996	-0.963567	4.04157	1225.06	3655.64	0.240029	-0.118	-0.963567
	-1.70061	1217.16	3652.17	0.24825	-0.109093	-0.962533	-1.70093	1217.16	3652.17	0.248251	-0.1091	-0.962532
	-7.27519	1208.38	3648.91	0.255831	-0.0992608	-0.961612	-7.2747	1208.38	3648.91	0.255829	-0.0992592	-0.961613
	-12.5965	1198.85	3645.9	0.262679	-0.0886222	-0.960805	-12.5959	1198.85	3645.9	0.262678	-0.0886196	-0.960805
	-17.5843	1188.69	3643.16	0.268704	-0.0773069	-0.960115	-17.5845	1188.68	3643.16	0.268703	-0.0773096	-0.960116
	-22.1645	1178.04	3640.74	0.273821	-0.0654664	-0.95955	-22.1637	1178.04	3640.74	0.273822	-0.06547	-0.95955
	-26.2602	1167.05	3638.65	0.277948	-0.0532529	-0.959119	-26.26	1167.05	3638.65	0.277948	-0.0532499	-0.959119
	-29.8026	1155.87	3636.93	0.281005	-0.0408292	-0.958837	-29.8026	1155.88	3636.93	0.281005	-0.0408299	-0.958838
	-32.7241	1144.65	3635.59	0.282913	-0.0283665	-0.958726	-32.7242	1144.65	3635.59	0.282913	-0.0283599	-0.958726
	-34.9617	1133.54	3634.66	0.2836	-0.0160358	-0.958808	-34.9615	1133.54	3634.66	0.2836	-0.01604	-0.958809
	-36.4569	1122.67	3634.14	0.282996	-0.0040092	-0.959113	-36.4572	1122.67	3634.14	0.282998	-0.00401001	-0.959112
	-37.1623	1112.19	3634.05	0.281046	0.00754261	-0.959665	-37.1624	1112.19	3634.05	0.281044	0.00753996	-0.959665
	-37.038	1102.23	3634.38	0.277697	0.0184481	-0.960492	-37.0381	1102.23	3634.38	0.277697	0.01845	-0.960491
	-36.0594	1092.92	3635.13	0.272922	0.0285505	-0.961612	-36.0584	1092.92	3635.14	0.272919	0.0285498	-0.961613
	-34.2123	1084.37	3636.3	0.266704	0.0376999	-0.963041	-34.2119	1084.37	3636.3	0.266701	0.0376997	-0.963042
	-31.5033	1076.69	3637.86	0.259055	0.045759	-0.964778	-31.5029	1076.69	3637.86	0.259053	0.04575	-0.964779
	-27.9527	1069.97	3639.8	0.25	0.0526092	-0.966816	-27.9521	1069.97	3639.8	0.250001	0.0526103	-0.966815
	-23.5963	1064.3	3642.08	0.239598	0.0581467	-0.969129	-23.596	1064.3	3642.08	0.239597	0.05815	-0.969129
	-18.4864	1059.72	3644.66	0.227923	0.0622955	-0.971684	-18.4865	1059.72	3644.66	0.227924	0.0622903	-0.971684
	-12.6884	1056.31	3647.5	0.215073	0.0649956	-0.974433	-12.6888	1056.31	3647.51	0.215072	0.0649896	-0.974433
	-6.27966	1054.08	3650.56	0.201168	0.0662111	-0.977317	-6.28022	1054.08	3650.56	0.201169	0.0662098	-0.977316
	0.652401	1053.05	3653.78	0.186346	0.0659321	-0.980269	0.652421	1053.05	3653.78	0.186347	0.0659306	-0.980269
	8.01507	1053.23	3657.1	0.17075	0.064163	-0.983223	8.01458	1053.23	3657.1	0.170752	0.0641701	-0.983222
	15.7062	1054.6	3660.46	0.154548	0.0609358	-0.986104	15.7062	1054.6	3660.46	0.154547	0.0609297	-0.986105
	23.6233	1057.13	3663.81	0.137901	0.0562927	-0.988845	23.6234	1057.12	3663.8	0.137902	0.0563003	-0.988844
	31.6605	1060.77	3667.07	0.120983	0.0502951	-0.99138	31.6608	1060.77	3667.07	0.120983	0.05029	-0.99138
	39.7124	1065.48	3670.2	0.103965	0.0430186	-0.99365	39.7123	1065.48	3670.2	0.103963	0.04301	-0.993651
	47.673	1071.18	3673.14	0.0870098	0.0345489	-0.995608	47.6735	1071.18	3673.14	0.0870077	0.0345499	-0.995608
	55.442	1077.8	3675.84	0.0702758	0.0249862	-0.997215	55.4423	1077.8	3675.84	0.0702772	0.0249901	-0.997214
	62.9206	1085.26	3678.25	0.0539205	0.0144356	-0.998441	62.9205	1085.26	3678.25	0.0539205	0.01444	-0.998441
	70.0149	1093.45	3680.34	0.0380781	0.0030189	-0.99927	70.015	1093.44	3680.34	0.0380774	0.00302	-0.99927
	76.6389	1102.26	3682.08	0.022872	-0.00914251	-0.999697	76.6389	1102.26	3682.08	0.0228719	-0.00913997	-0.999697
	82.7121	1111.59	3683.44	0.0084136	-0.0219111	-0.999725	82.7123	1111.59	3683.44	0.00841375	-0.0219099	-0.999725
	88.1633	1121.31	3684.4	-0.00520374	-0.0351538	-0.999368	88.1635	1121.32	3684.4	-0.00520379	-0.0351499	-0.999369
	92.9296	1131.31	3684.96	-0.0179037	-0.0487181	-0.998652	92.9296	1131.31	3684.95	-0.0179044	-0.0487201	-0.998652
	96.9567	1141.43	3685.1	-0.0296285	-0.0624558	-0.997608	96.957	1141.43	3685.1	-0.029628	-0.0624599	-0.997608
	100.203	1151.56	3684.84	-0.040333	-0.076214	-0.996275	100.202	1151.56	3684.84	-0.0403317	-0.0762104	-0.996276
	102.632	1161.55	3684.19	-0.0499881	-0.0898381	-0.994701	102.632	1161.55	3684.19	-0.0499871	-0.0898302	-0.994702
	104.224	1171.26	3683.15	-0.0585836	-0.103169	-0.992937	104.225	1171.26	3683.15	-0.0585833	-0.10317	-0.992937
	104.966	1180.56	3681.76	-0.066121	-0.11606	-0.991039	104.967	1180.56	3681.76	-0.0661221	-0.11606	-0.991039
	104.858	1189.31	3680.04	-0.0726183	-0.128358	-0.989066	104.858	1189.31	3680.04	-0.0726184	-0.12835	-0.989067
	103.908	1197.39	3678.01	-0.0781015	-0.139923	-0.987077	103.908	1197.39	3678.01	-0.0781014	-0.13992	-0.987078
	102.138	1204.68	3675.72	-0.0826114	-0.150621	-0.985134	102.138	1204.68	3675.72	-0.0826112	-0.150621	-0.985134
	99.578	1211.07	3673.2	-0.086196	-0.160326	-0.983293	99.578	1211.07	3673.2	-0.0861954	-0.160319	-0.983295
	96.2714	1216.46	3670.49	-0.0889179	-0.168925	-0.98161	96.271	1216.46	3670.49	-0.0889172	-0.16893	-0.981609
	92.2683	1220.76	3667.62	-0.0908426	-0.176322	-0.980132	92.2688	1220.76	3667.62	-0.0908435	-0.176328	-0.98013
	87.633	1223.9	3664.63	-0.0920541	-0.182427	-0.978901	87.6329	1223.9	3664.63	-0.0920543	-0.18243	-0.9789
	82.435	1225.84	3661.57	-0.0926307	-0.18717	-0.97795	82.4341	1225.84	3661.57	-0.092631	-0.18717	-0.97795
	76.7509	1226.54	3658.47	-0.0926644	-0.190496	-0.977305	76.751	1226.54	3658.47	-0.0926642	-0.190499	-0.977304
	70.6689	1225.96	3655.36	-0.0922492	-0.192363	-0.976978	70.6693	1225.96	3655.36	-0.0922498	-0.192369	-0.976977
	64.2805	1224.12	3652.27	-0.0914858	-0.192753	-0.976973	64.2804	1224.12	3652.27	-0.0914858	-0.192751	-0.976974
	57.6802	1221.03	3649.25	-0.0904705	-0.191659	-0.977283	57.6802	1221.03	3649.24	-0.0904711	-0.191661	-0.977283
	50.9682	1216.72	3646.3	-0.0893077	-0.189088	-0.977891	50.9674	1216.72	3646.3	-0.0893075	-0.18909	-0.97789
	44.2413	1211.24	3643.47	-0.0880931	-0.185069	-0.978769	44.2421	1211.24	3643.47	-0.0880953	-0.18507	-0.978769
	37.6044	1204.66	3640.77	-0.0869327	-0.179646	-0.979883	37.6041	1204.66	3640.77	-0.0869332	-0.17965	-0.979882
	31.152	1197.06	3638.22	-0.0859158	-0.172879	-0.981189	31.1518	1197.06	3638.22	-0.0859149	-0.17288	-0.981189
	24.9803	1188.54	3635.85	-0.0851315	-0.164844	-0.982639	24.9805	1188.54	3635.84	-0.0851325	-0.164851	-0.982638
	19.1809	1179.2	3633.66	-0.0846685	-0.155627	-0.984181	19.1808	1179.2	3633.66	-0.0846679	-0.15563	-0.98418
	13.8376	1169.16	3631.67	-0.0845995	-0.145335	-0.985759	13.8381	1169.16	3631.67	-0.0846009	-0.14533	-0.98576
	9.03088	1158.56	3629.9	-0.0850023	-0.134081	-0.987318	9.03078	1158.56	3629.9	-0.0850015	-0.134081	-0.987318
	4.82918	1147.53	3628.36	-0.0859283	-0.121994	-0.988804	4.82988	1147.53	3628.36	-0.0859293	-0.121991	-0.988805
	1.298	1136.22	3627.06	-0.0874357	-0.109209	-0.990166	1.29788	1136.21	3627.06	-0.0874366	-0.10921	-0.990166
	-1.51201	1124.76	3626.01	-0.0895675	-0.0958748	-0.991355	-1.51183	1124.76	3626.01	-0.0895663	-0.0958696	-0.991356
	-3.5557	1113.32	3625.21	-0.0923478	-0.0821423	-0.992333	-3.55554	1113.32	3625.21	-0.0923488	-0.0821402	-0.992333
	-4.79974	1102.05	3624.69	-0.0958025	-0.0681679	-0.993063	-4.79972	1102.05	3624.69	-0.0958025	-0.0681603	-0.993064
	-5.22122	1091.08	3624.43	-0.0999347	-0.0541146	-0.993521	-5.22139	1091.08	3624.43	-0.0999345	-0.0541201	-0.993521
	-4.80898	1080.57	3624.45	-0.104739	-0.0401454	-0.993689	-4.80848	1080.57	3624.45	-0.10474	-0.04015	-0.993689
	-3.55985	1070.65	3624.75	-0.110201	-0.0264203	-0.993558	-3.5601	1070.65	3624.75	-0.110201	-0.02642	-0.993558
	-1.48732	1061.46	3625.33	-0.116284	-0.0131	-0.99313	-1.4867	1061.46	3625.33	-0.116285	-0.0131001	-0.993129
	1.38952	1053.11	3626.18	-0.122944	-0.000339679	-0.992414	1.38969	1053.11	3626.18	-0.122944	-0.000339998	-0.992414
	5.0345	1045.71	3627.29	-0.13012	0.0117104	-0.991429	5.03548	1045.71	3627.3	-0.130122	0.01172	-0.991429
	9.40625	1039.37	3628.67	-0.137742	0.0229118	-0.990203	9.40548	1039.37	3628.67	-0.137742	0.0229101	-0.990203
	14.4429	1034.16	3630.28	-0.145714	0.0331269	-0.988772	14.4431	1034.16	3630.28	-0.145714	0.0331297	-0.988772
	20.0815	1030.15	3632.12	-0.153942	0.042237	-0.987177	20.0805	1030.15	3632.12	-0.15394	0.0422399	-0.987177
	26.2389	1027.41	3634.16	-0.162304	0.0501328	-0.985466	26.2395	1027.41	3634.16	-0.162304	0.0501298	-0.985467
	32.8317	1025.95	3636.37	-0.170682	0.0567141	-0.983693	32.8319	1025.95	3636.37	-0.170682	0.0567201	-0.983692
	39.7609	1025.81	3638.73	-0.178938	0.0619057	-0.981911	39.761	1025.81	3638.73	-0.178938	0.0619001	-0.981911
	46.9223	1026.99	3641.21	-0.186932	0.0656432	-0.980177	46.9232	1026.99	3641.21	-0.186933	0.0656398	-0.980177
	54.2092	1029.47	3643.77	-0.194528	0.0678832	-0.978545	54.2096	1029.47	3643.77	-0.194526	0.0678797	-0.978546
	61.5086	1033.23	3646.37	-0.201577	0.0686036	-0.977067	61.5086	1033.23	3646.37	-0.201578	0.0685998	-0.977067
	68.7089	1038.22	3648.98	-0.207953	0.067807	-0.975786	68.7082	1038.22	3648.98	-0.207952	0.0678097	-0.975786
	75.6993	1044.37	3651.56	-0.213528	0.0655178	-0.974738	75.699	1044.37	3651.56	-0.213527	0.0655198	-0.974738
	82.3763	1051.6	3654.07	-0.218192	0.061795	-0.973947	82.3766	1051.6	3654.07	-0.218192	0.0617998	-0.973947
	88.6435	1059.82	3656.48	-0.221856	0.0567128	-0.973429	88.6438	1059.82	3656.48	-0.221856	0.0567099	-0.973429
	94.4123	1068.92	3658.74	-0.224447	0.0503835	-0.973183	94.4124	1068.92	3658.74	-0.224448	0.0503801	-0.973183
	99.6045	1078.77	3660.82	-0.225915	0.0429364	-0.9732	99.6046	1078.77	3660.82	-0.225914	0.04294	-0.9732
	104.153	1089.24	3662.68	-0.226223	0.034526	-0.973463	104.153	1089.24	3662.68	-0.226222	0.0345198	-0.973464
	108	1100.18	3664.31	-0.225363	0.0253241	-0.973946	108	1100.18	3664.31	-0.225365	0.0253301	-0.973945
	111.101	1111.43	3665.67	-0.223338	0.0155185	-0.974618	111.1	1111.43	3665.67	-0.223337	0.01552	-0.974618
	113.415	1122.85	3666.74	-0.22016	0.00530648	-0.975449	113.415	1122.85	3666.74	-0.220161	0.00530999	-0.975449
	114.918	1134.26	3667.52	-0.215865	-0.00510746	-0.97641	114.918	1134.26	3667.52	-0.215865	-0.00511	-0.97641
	115.587	1145.51	3667.99	-0.210487	-0.0155217	-0.977473	115.587	1145.51	3667.99	-0.210486	-0.0155199	-0.977474
	115.413	1156.43	3668.14	-0.204075	-0.0257363	-0.978617	115.413	1156.43	3668.14	-0.204077	-0.0257302	-0.978617
	114.395	1166.87	3667.99	-0.196688	-0.0355509	-0.979821	114.394	1166.87	3667.99	-0.196689	-0.03555	-0.979821
	112.539	1176.67	3667.55	-0.188389	-0.0447819	-0.981073	112.539	1176.67	3667.55	-0.188388	-0.0447801	-0.981073
	109.864	1185.71	3666.82	-0.179247	-0.0532612	-0.982361	109.864	1185.71	3666.82	-0.179247	-0.0532601	-0.982361
	106.399	1193.85	3665.83	-0.169345	-0.0608262	-0.983678	106.399	1193.85	3665.84	-0.169344	-0.0608299	-0.983678
	102.183	1200.98	3664.61	-0.158769	-0.0673373	-0.985017	102.183	1200.98	3664.61	-0.158769	-0.0673305	-0.985017
	97.2633	1207.02	3663.18	-0.147609	-0.0726764	-0.986372	97.2643	1207.02	3663.18	-0.147609	-0.0726794	-0.986372
	91.7046	1211.87	3661.56	-0.135975	-0.0767378	-0.987736	91.7044	1211.87	3661.56	-0.135974	-0.0767397	-0.987736
	85.5723	1215.49	3659.8	-0.123967	-0.0794416	-0.989101	85.5722	1215.49	3659.8	-0.123967	-0.0794401	-0.989101
	78.9456	1217.84	3657.92	-0.111701	-0.0807302	-0.990457	78.9455	1217.84	3657.92	-0.1117	-0.0807298	-0.990457
	71.909	1218.9	3655.95	-0.0992908	-0.0805648	-0.991792	71.9093	1218.9	3655.95	-0.0992906	-0.0805701	-0.991791
	64.5534	1218.66	3653.94	-0.0868549	-0.0789322	-0.993089	64.5544	1218.66	3653.94	-0.0868556	-0.0789299	-0.993089
	56.9755	1217.16	3651.91	-0.0745153	-0.0758346	-0.994332	56.9757	1217.16	3651.91	-0.0745162	-0.0758302	-0.994332
	49.2712	1214.43	3649.89	-0.0623918	-0.0712988	-0.995502	49.2711	1214.43	3649.89	-0.0623913	-0.0713001	-0.995502
	41.5389	1210.53	3647.92	-0.0505996	-0.0653733	-0.996577	41.539	1210.53	3647.92	-0.0505993	-0.0653798	-0.996577
	33.8773	1205.53	3646.03	-0.0392568	-0.058123	-0.997537	33.8779	1205.53	3646.03	-0.0392565	-0.0581199	-0.997537
	26.3844	1199.53	3644.24	-0.0284753	-0.0496314	-0.998362	26.3842	1199.53	3644.24	-0.0284746	-0.0496301	-0.998362
	19.151	1192.62	3642.58	-0.0183617	-0.0399996	-0.999031	19.1511	1192.62	3642.58	-0.0183607	-0.04	-0.999031
	12.2679	1184.93	3641.09	-0.00901697	-0.02934	-0.999529	12.2677	1184.93	3641.09	-0.00901689	-0.02934	-0.999529
	5.81877	1176.59	3639.78	-0.00053944	-0.0177869	-0.999842	5.81783	1176.59	3639.78	-0.000538551	-0.01779	-0.999842
	-0.120359	1167.72	3638.68	0.00698369	-0.00547871	-0.999961	-0.120768	1167.72	3638.68	0.00698552	-0.00548	-0.999961
	-5.47693	1158.46	3637.81	0.0134744	0.00743295	-0.999882	-5.4771	1158.46	3637.81	0.013474	0.00743001	-0.999882
	-10.1871	1148.97	3637.2	0.0188535	0.0207855	-0.999606	-10.1876	1148.97	3637.2	0.0188534	0.0207901	-0.999606
	-14.1967	1139.38	3636.86	0.0230594	0.0344168	-0.999142	-14.1965	1139.38	3636.86	0.0230587	0.0344101	-0.999142
	-17.4576	1129.85	3636.8	0.0260353	0.0481522	-0.998501	-17.4569	1129.85	3636.8	0.0260342	0.04816	-0.9985
	-19.9308	1120.51	3637.05	0.0277348	0.0618189	-0.997702	-19.9305	1120.51	3637.05	0.0277343	0.0618201	-0.997702
	-21.5893	1111.51	3637.6	0.028125	0.0752445	-0.996768	-21.589	1111.51	3637.6	0.0281241	0.0752399	-0.996769
	-22.4138	1102.96	3638.46	0.0271804	0.0882619	-0.995726	-22.414	1102.96	3638.46	0.0271809	0.0882597	-0.995727
	-22.3982	1095	3639.63	0.0248972	0.100701	-0.994605	-22.3982	1095	3639.63	0.0248961	0.100701	-0.994605
	-21.5446	1087.73	3641.1	0.0212742	0.112408	-0.993434	-21.5454	1087.73	3641.1	0.0212753	0.112399	-0.993435
	-19.8718	1081.25	3642.87	0.0163417	0.123235	-0.992243	-19.8715	1081.25	3642.87	0.0163419	0.123229	-0.992244
	-17.4046	1075.65	3644.91	0.0101376	0.13304	-0.991059	-17.4047	1075.65	3644.91	0.0101365	0.13305	-0.991058
	-14.1856	1071	3647.2	0.00272058	0.141708	-0.989905	-14.1853	1071	3647.2	0.00271959	0.141709	-0.989905
	-10.2663	1067.35	3649.72	-0.00582785	0.149126	-0.988801	-10.2666	1067.35	3649.72	-0.00582771	0.14912	-0.988802
	-5.7138	1064.74	3652.42	-0.0154052	0.155206	-0.987762	-5.71382	1064.74	3652.42	-0.015404	0.15521	-0.987761
	-0.603714	1063.22	3655.28	-0.0258875	0.159871	-0.986798	-0.603892	1063.22	3655.28	-0.0258871	0.15987	-0.986799
	4.97585	1062.78	3658.25	-0.0371359	0.163064	-0.985916	4.97546	1062.78	3658.25	-0.037136	0.163061	-0.985917
	10.9276	1063.43	3661.29	-0.0489931	0.164741	-0.985119	10.9269	1063.43	3661.29	-0.0489917	0.16474	-0.98512
	17.1458	1065.17	3664.36	-0.0612833	0.164875	-0.984409	17.145	1065.16	3664.36	-0.0612827	0.16487	-0.98441
	23.5176	1067.96	3667.4	-0.0738279	0.163458	-0.983784	23.5177	1067.96	3667.4	-0.073827	0.163461	-0.983784
	29.9288	1071.78	3670.38	-0.0864352	0.160489	-0.983246	29.9291	1071.78	3670.38	-0.0864355	0.160489	-0.983246
	36.2599	1076.59	3673.25	-0.0989226	0.155994	-0.982792	36.261	1076.59	3673.25	-0.0989236	0.156	-0.982791
	42.3959	1082.33	3675.98	-0.111108	0.150012	-0.982421	42.3957	1082.33	3675.98	-0.111108	0.15001	-0.982421
	48.2193	1088.94	3678.52	-0.122819	0.142596	-0.982131	48.2188	1088.94	3678.52	-0.122819	0.1426	-0.982131
	53.622	1096.35	3680.84	-0.133902	0.133826	-0.981917	53.6219	1096.35	3680.84	-0.133902	0.13382	-0.981918
	58.5055	1104.47	3682.91	-0.144227	0.123797	-0.98177	58.5049	1104.47	3682.91	-0.144225	0.1238	-0.98177
	62.7774	1113.21	3684.71	-0.153676	0.112629	-0.981681	62.7781	1113.21	3684.71	-0.153678	0.11263	-0.981681
	66.3638	1122.46	3686.21	-0.162174	0.100458	-0.981635	66.3644	1122.46	3686.2	-0.162176	0.10046	-0.981635
	69.1996	1132.11	3687.38	-0.169658	0.0874439	-0.981616	69.2002	1132.11	3687.38	-0.16966	0.0874504	-0.981615
	71.2363	1142.04	3688.23	-0.176095	0.0737535	-0.981606	71.236	1142.04	3688.23	-0.176094	0.0737498	-0.981607
	72.4372	1152.12	3688.74	-0.181471	0.0595712	-0.98159	72.4363	1152.12	3688.74	-0.18147	0.05957	-0.981591
	72.7798	1162.22	3688.91	-0.185791	0.0450835	-0.981554	72.7796	1162.22	3688.91	-0.18579	0.0450798	-0.981555
	72.2566	1172.19	3688.74	-0.189083	0.0304808	-0.981488	72.2571	1172.19	3688.74	-0.189084	0.0304799	-0.981488
	70.872	1181.92	3688.24	-0.191387	0.0159574	-0.981385	70.8717	1181.92	3688.24	-0.191385	0.0159599	-0.981385
	68.6375	1191.26	3687.43	-0.192747	0.00169888	-0.981247	68.6371	1191.26	3687.43	-0.192747	0.00169999	-0.981247
	65.5778	1200.08	3686.33	-0.193226	-0.0121125	-0.981079	65.5768	1200.08	3686.33	-0.193225	-0.01211	-0.98108
	61.7232	1208.27	3684.95	-0.192883	-0.0253087	-0.980895	61.7228	1208.27	3684.95	-0.192882	-0.0253099	-0.980896
	57.1152	1215.69	3683.33	-0.19179	-0.0377308	-0.98071	57.1149	1215.69	3683.33	-0.19179	-0.03773	-0.98071
	51.8012	1222.26	3681.5	-0.190022	-0.0492364	-0.980544	51.8007	1222.26	3681.5	-0.19002	-0.0492298	-0.980545
	45.8341	1227.87	3679.48	-0.187652	-0.0596911	-0.98042	45.8349	1227.87	3679.48	-0.187653	-0.05969	-0.98042
	39.2789	1232.43	3677.31	-0.184765	-0.0689835	-0.980359	39.279	1232.43	3677.31	-0.184764	-0.0689799	-0.980359
	32.2013	1235.89	3675.03	-0.181439	-0.07702	-0.980381	32.2014	1235.89	3675.03	-0.181439	-0.07703	-0.980381
	24.6764	1238.19	3672.66	-0.177763	-0.0837228	-0.980505	24.677	1238.19	3672.66	-0.177765	-0.0837204	-0.980505
	16.787	1239.3	3670.25	-0.173827	-0.0890269	-0.980744	16.7868	1239.3	3670.25	-0.173826	-0.0890294	-0.980744
	8.61719	1239.19	3667.82	-0.169718	-0.0928962	-0.981104	8.61706	1239.19	3667.82	-0.169717	-0.0928995	-0.981104
	0.259167	1237.87	3665.42	-0.165532	-0.0953036	-0.981589	0.258723	1237.87	3665.42	-0.16553	-0.0953098	-0.981588
	-8.1944	1235.36	3663.06	-0.161355	-0.09625	-0.982192	-8.19378	1235.36	3663.06	-0.161356	-0.0962501	-0.982191
	-16.6434	1231.69	3660.78	-0.157288	-0.095743	-0.982901	-16.6437	1231.69	3660.78	-0.157287	-0.0957401	-0.982901
	-24.9939	1226.91	3658.61	-0.153413	-0.093821	-0.983698	-24.9935	1226.91	3658.61	-0.153414	-0.0938198	-0.983698
	-33.1463	1221.09	3656.57	-0.149824	-0.0905266	-0.98456	-33.1458	1221.1	3656.57	-0.149825	-0.0905299	-0.984559
	-41.0047	1214.32	3654.68	-0.146605	-0.0859306	-0.985456	-41.0053	1214.32	3654.68	-0.146604	-0.0859305	-0.985456
	-48.4806	1206.69	3652.97	-0.143827	-0.0801094	-0.986355	-48.4799	1206.69	3652.97	-0.143828	-0.0801096	-0.986355
	-55.4825	1198.3	3651.46	-0.141572	-0.0731613	-0.987221	-55.482	1198.3	3651.46	-0.141573	-0.07316	-0.987221
	-61.9295	1189.28	3650.17	-0.139902	-0.0651939	-0.988017	-61.9297	1189.28	3650.17	-0.139901	-0.0651998	-0.988017
	-67.748	1179.76	3649.11	-0.13887	-0.0563277	-0.988707	-67.7481	1179.76	3649.11	-0.13887	-0.0563298	-0.988707
	-72.8705	1169.86	3648.29	-0.138524	-0.0466976	-0.989258	-72.8703	1169.87	3648.29	-0.138525	-0.0466999	-0.989257
	-77.2383	1159.74	3647.74	-0.138905	-0.0364433	-0.989635	-77.2379	1159.74	3647.74	-0.138905	-0.0364402	-0.989635
	-80.8025	1149.54	3647.46	-0.140031	-0.0257172	-0.989813	-80.8025	1149.54	3647.46	-0.140031	-0.0257101	-0.989813
	-83.5256	1139.4	3647.46	-0.141916	-0.0146779	-0.98977	-83.5259	1139.4	3647.46	-0.141916	-0.01467	-0.98977
	-85.3815	1129.46	3647.76	-0.144559	-0.00348467	-0.98949	-85.381	1129.46	3647.76	-0.144559	-0.00349	-0.98949
	-86.3537	1119.88	3648.35	-0.147942	0.00769163	-0.988966	-86.3528	1119.88	3648.35	-0.147943	0.00769997	-0.988966
	-86.4381	1110.79	3649.24	-0.152038	0.0186861	-0.988198	-86.4382	1110.79	3649.24	-0.152037	0.01868	-0.988198
	-85.6478	1102.33	3650.43	-0.156792	0.0293269	-0.987196	-85.6474	1102.33	3650.43	-0.156794	0.0293302	-0.987196
	-84.0048	1094.61	3651.91	-0.162143	0.0394452	-0.985979	-84.0041	1094.61	3651.91	-0.162144	0.0394499	-0.985978
	-81.5464	1087.76	3653.69	-0.168008	0.0488763	-0.984573	-81.5457	1087.76	3653.69	-0.168008	0.0488697	-0.984574
	-78.3237	1081.89	3655.74	-0.174285	0.0574551	-0.983018	-78.3239	1081.89	3655.74	-0.174286	0.0574504	-0.983018
	-74.4043	1077.09	3658.05	-0.180854	0.0650234	-0.981358	-74.4043	1077.09	3658.05	-0.180854	0.0650199	-0.981358
	-69.8659	1073.44	3660.6	-0.187581	0.0714374	-0.979648	-69.8664	1073.44	3660.6	-0.18758	0.0714299	-0.979649
	-64.8028	1071	3663.38	-0.194312	0.0765486	-0.977948	-64.8023	1071	3663.38	-0.194314	0.0765498	-0.977948
	-59.3153	1069.84	3666.35	-0.200893	0.0802383	-0.976322	-59.3153	1069.84	3666.35	-0.200893	0.0802401	-0.976321
	-53.5168	1069.98	3669.49	-0.20715	0.0823901	-0.974834	-53.5173	1069.98	3669.49	-0.207147	0.0823895	-0.974834
	-47.5264	1071.45	3672.75	-0.212909	0.0829169	-0.973547	-47.5255	1071.45	3672.75	-0.212912	0.0829206	-0.973547
	-41.4579	1074.24	3676.11	-0.218015	0.0817543	-0.972515	-41.4585	1074.24	3676.11	-0.218013	0.0817497	-0.972516
	-35.4317	1078.34	3679.53	-0.222306	0.0788652	-0.971782	-35.4321	1078.34	3679.53	-0.222305	0.0788594	-0.971783
	-29.5546	1083.72	3682.95	-0.225654	0.0742479	-0.971374	-29.5543	1083.72	3682.95	-0.225657	0.0742502	-0.971373
	-23.9222	1090.32	3686.35	-0.227953	0.0679401	-0.971299	-23.9226	1090.32	3686.35	-0.227954	0.0679399	-0.971299
	-18.6203	1098.07	3689.67	-0.229121	0.0600075	-0.971547	-18.6202	1098.07	3689.66	-0.229123	0.0600104	-0.971546
	-13.7157	1106.89	3692.86	-0.22911	0.0505607	-0.972087	-13.7161	1106.89	3692.86	-0.229107	0.0505599	-0.972087
	-9.26556	1116.66	3695.9	-0.227889	0.0397335	-0.972876	-9.26517	1116.66	3695.9	-0.227888	0.0397299	-0.972877
	-5.3107	1127.27	3698.73	-0.225463	0.027693	-0.973858	-5.31077	1127.27	3698.73	-0.225462	0.02769	-0.973858
	-1.88756	1138.58	3701.31	-0.221847	0.0146317	-0.974972	-1.88771	1138.59	3701.31	-0.221846	0.01463	-0.974972
	0.973894	1150.46	3703.62	-0.217061	0.0007501	-0.976158	0.974147	1150.46	3703.61	-0.217062	0.000749998	-0.976158
	3.24622	1162.74	3705.61	-0.211142	-0.0137306	-0.977359	3.24699	1162.74	3705.61	-0.211143	-0.01373	-0.977359
	4.9042	1175.27	3707.26	-0.20412	-0.028586	-0.978528	4.90316	1175.27	3707.26	-0.204119	-0.02858	-0.978529
	5.91491	1187.86	3708.56	-0.196021	-0.0435936	-0.97963	5.91472	1187.86	3708.56	-0.196021	-0.0436	-0.97963
	6.25426	1200.35	3709.49	-0.186877	-0.0585228	-0.980639	6.25434	1200.35	3709.49	-0.186878	-0.0585199	-0.980639
	5.89729	1212.55	3710.04	-0.176722	-0.0731557	-0.981538	5.89732	1212.55	3710.04	-0.176721	-0.0731499	-0.981539
	4.82396	1224.31	3710.21	-0.165583	-0.0872831	-0.982326	4.82411	1224.31	3710.21	-0.165585	-0.0872805	-0.982326
	3.02258	1235.44	3710.01	-0.153504	-0.100698	-0.983004	3.02302	1235.44	3710.01	-0.153505	-0.1007	-0.983003
	0.492601	1245.8	3709.46	-0.14053	-0.113214	-0.983582	0.49249	1245.8	3709.46	-0.140528	-0.113209	-0.983583
	-2.75762	1255.23	3708.56	-0.126714	-0.124662	-0.984075	-2.75705	1255.23	3708.57	-0.126713	-0.124669	-0.984074
	-6.70284	1263.62	3707.36	-0.112124	-0.134887	-0.984497	-6.70218	1263.62	3707.36	-0.112126	-0.134891	-0.984496
	-11.3056	1270.84	3705.88	-0.0968421	-0.143751	-0.984864	-11.3061	1270.84	3705.88	-0.0968418	-0.143751	-0.984864
	-16.5187	1276.81	3704.16	-0.0809486	-0.151146	-0.985191	-16.5189	1276.81	3704.16	-0.080949	-0.15114	-0.985192
	-22.2783	1281.45	3702.22	-0.0645443	-0.156976	-0.985491	-22.2784	1281.45	3702.22	-0.0645444	-0.15698	-0.98549
	-28.5115	1284.7	3700.12	-0.0477333	-0.161172	-0.985771	-28.5117	1284.7	3700.11	-0.0477329	-0.16117	-0.985772
	-35.1372	1286.54	3697.88	-0.0306242	-0.163687	-0.986037	-35.1363	1286.54	3697.88	-0.0306252	-0.16368	-0.986038
	-42.0623	1286.95	3695.55	-0.0133378	-0.164498	-0.986287	-42.0623	1286.95	3695.55	-0.0133375	-0.16449	-0.986289
	-49.1952	1285.95	3693.17	0.00401403	-0.163601	-0.986519	-49.1946	1285.95	3693.17	0.00401223	-0.163601	-0.986518
	-56.4347	1283.56	3690.77	0.0213047	-0.161014	-0.986722	-56.4345	1283.56	3690.77	0.0213046	-0.16101	-0.986723
	-63.6817	1279.84	3688.39	0.038421	-0.156784	-0.986885	-63.6821	1279.84	3688.39	0.0384214	-0.156781	-0.986886
	-70.8385	1274.86	3686.06	0.0552476	-0.150968	-0.986994	-70.8381	1274.86	3686.06	0.055247	-0.15097	-0.986993
	-77.8051	1268.7	3683.82	0.0716694	-0.143651	-0.98703	-77.806	1268.7	3683.82	0.0716702	-0.14365	-0.98703
	-84.4927	1261.47	3681.7	0.0875856	-0.13493	-0.986977	-84.4934	1261.47	3681.7	0.0875866	-0.134931	-0.986976
	-90.8144	1253.29	3679.73	0.102898	-0.124925	-0.986816	-90.8137	1253.29	3679.73	0.102896	-0.124929	-0.986816
	-96.6875	1244.28	3677.93	0.117511	-0.113771	-0.986533	-96.6875	1244.28	3677.93	0.117511	-0.11377	-0.986533
	-102.043	1234.59	3676.34	0.131347	-0.101617	-0.986115	-102.043	1234.6	3676.34	0.131347	-0.10162	-0.986114
	-106.816	1224.38	3674.98	0.144332	-0.0886285	-0.985552	-106.817	1224.38	3674.98	0.144332	-0.0886302	-0.985552
	-110.955	1213.8	3673.87	0.156403	-0.0749746	-0.984844	-110.955	1213.8	3673.87	0.156404	-0.0749703	-0.984844
	-114.413	1203.01	3673.04	0.167505	-0.060844	-0.983992	-114.412	1203.01	3673.04	0.167504	-0.0608395	-0.983992
	-117.151	1192.17	3672.51	0.17759	-0.0464284	-0.983009	-117.151	1192.17	3672.51	0.177593	-0.0464304	-0.983008
	-119.143	1181.46	3672.29	0.18662	-0.0319246	-0.981913	-119.142	1181.46	3672.29	0.186621	-0.0319301	-0.981913
	-120.365	1171.02	3672.41	0.19456	-0.0175354	-0.980734	-120.365	1171.02	3672.41	0.194558	-0.0175299	-0.980734
	-120.802	1161.02	3672.88	0.201381	-0.00345976	-0.979507	-120.803	1161.02	3672.88	0.201383	-0.00346002	-0.979506
	-120.447	1151.6	3673.69	0.207066	0.010098	-0.978275	-120.448	1151.6	3673.69	0.207064	0.01009	-0.978275
	-119.298	1142.88	3674.85	0.211592	0.0229425	-0.977089	-119.298	1142.88	3674.86	0.211593	0.02294	-0.977089
	-117.358	1135	3676.37	0.214953	0.0348846	-0.976001	-117.358	1135	3676.37	0.214954	0.03488	-0.976001
	-114.638	1128.06	3678.22	0.217147	0.0457413	-0.975067	-114.638	1128.06	3678.22	0.217148	0.0457403	-0.975066
	-111.161	1122.16	3680.39	0.218177	0.0553463	-0.974338	-111.16	1122.16	3680.39	0.218176	0.0553499	-0.974338
	-106.952	1117.36	3682.86	0.218064	0.0635463	-0.973863	-106.952	1117.36	3682.86	0.218065	0.0635502	-0.973863
	-102.054	1113.74	3685.59	0.216841	0.0702124	-0.973679	-102.054	1113.74	3685.59	0.216843	0.0702106	-0.973678
	-96.5179	1111.32	3688.55	0.214561	0.0752332	-0.973809	-96.518	1111.32	3688.55	0.214559	0.07523	-0.973809
	-90.4064	1110.15	3691.69	0.211286	0.078525	-0.974265	-90.4065	1110.15	3691.69	0.211285	0.0785196	-0.974266
	-83.795	1110.22	3694.96	0.20711	0.0800382	-0.975038	-83.7951	1110.22	3694.96	0.207109	0.0800399	-0.975038
	-76.77	1111.53	3698.31	0.202136	0.0797426	-0.976106	-76.7702	1111.53	3698.31	0.202135	0.0797397	-0.976106
	-69.4287	1114.05	3701.68	0.196487	0.0776484	-0.977427	-69.4284	1114.05	3701.68	0.196487	0.0776498	-0.977427
	-61.8745	1117.75	3705.01	0.190303	0.0737918	-0.978948	-61.8738	1117.75	3705.01	0.190302	0.0737899	-0.978948
	-54.2168	1122.56	3708.24	0.183726	0.068232	-0.980606	-54.2165	1122.56	3708.24	0.183725	0.0682298	-0.980607
	-46.5701	1128.41	3711.31	0.17691	0.0610623	-0.982331	-46.5696	1128.41	3711.31	0.17691	0.06107	-0.982331
	-39.0474	1135.24	3714.17	0.170007	0.0523908	-0.984049	-39.0466	1135.23	3714.17	0.170006	0.0523999	-0.984049
	-31.7589	1142.93	3716.77	0.163164	0.0423518	-0.985689	-31.7595	1142.93	3716.77	0.163164	0.04235	-0.98569
	-24.8162	1151.38	3719.06	0.156523	0.0310874	-0.987185	-24.8158	1151.38	3719.06	0.156524	0.0310901	-0.987185
	-18.3168	1160.49	3721	0.150211	0.0187585	-0.988476	-18.317	1160.49	3721	0.150213	0.0187601	-0.988476
	-12.357	1170.13	3722.56	0.144349	0.00553635	-0.989511	-12.3568	1170.13	3722.56	0.144349	0.00553001	-0.989511
	-7.02029	1180.16	3723.71	0.13903	-0.00840573	-0.990252	-7.01962	1180.16	3723.71	0.139029	-0.00840994	-0.990253
	-2.37914	1190.46	3724.45	0.13434	-0.0228848	-0.990671	-2.37952	1190.46	3724.45	0.13434	-0.02289	-0.990671
	1.50089	1200.88	3724.75	0.130344	-0.0377184	-0.990751	1.50074	1200.88	3724.75	0.130345	-0.03772	-0.990751
	4.57143	1211.27	3724.62	0.12709	-0.0527193	-0.990489	4.57048	1211.28	3724.62	0.127092	-0.0527199	-0.990489
	6.79122	1221.51	3724.06	0.124614	-0.0677106	-0.989892	6.79159	1221.51	3724.06	0.124613	-0.0677102	-0.989892
	8.13795	1231.43	3723.09	0.122921	-0.0825117	-0.98898	8.13897	1231.43	3723.09	0.122918	-0.0825092	-0.988981
	8.60072	1240.9	3721.72	0.122009	-0.0969533	-0.987782	8.60074	1240.9	3721.72	0.122009	-0.0969502	-0.987783
	8.17852	1249.79	3719.99	0.121864	-0.110876	-0.986334	8.17837	1249.79	3719.99	0.121864	-0.110869	-0.986335
	6.88685	1257.96	3717.92	0.122453	-0.124126	-0.984682	6.88658	1257.96	3717.92	0.122454	-0.12413	-0.984681
	4.75349	1265.31	3715.55	0.12373	-0.136568	-0.982873	4.75309	1265.31	3715.55	0.12373	-0.136569	-0.982873
	1.8178	1271.72	3712.91	0.125637	-0.148074	-0.980963	1.81819	1271.72	3712.91	0.125637	-0.14808	-0.980963
	-1.866	1277.1	3710.05	0.128103	-0.158538	-0.979007	-1.86587	1277.1	3710.05	0.128103	-0.15853	-0.979009
	-6.23586	1281.36	3707.02	0.13105	-0.167863	-0.977061	-6.23578	1281.36	3707.02	0.131051	-0.16786	-0.977061
	-11.2179	1284.45	3703.85	0.134394	-0.175971	-0.975178	-11.2181	1284.46	3703.85	0.134394	-0.175979	-0.975177
	-16.7302	1286.32	3700.59	0.13804	-0.182807	-0.97341	-16.7307	1286.33	3700.59	0.13804	-0.18281	-0.973409
	-22.6839	1286.94	3697.28	0.141889	-0.188328	-0.971803	-22.6838	1286.94	3697.28	0.141888	-0.188319	-0.971804
	-28.9816	1286.3	3693.97	0.14584	-0.192505	-0.970398	-28.9819	1286.3	3693.97	0.14584	-0.1925	-0.970399
	-35.5249	1284.39	3690.7	0.14979	-0.195334	-0.96923	-35.5248	1284.39	3690.7	0.14979	-0.19533	-0.969231
	-42.2099	1281.26	3687.51	0.153635	-0.196824	-0.968327	-42.21	1281.25	3687.51	0.153634	-0.19682	-0.968328
	-48.9334	1276.92	3684.44	0.157272	-0.196999	-0.967707	-48.9338	1276.92	3684.44	0.157272	-0.196999	-0.967707
	-55.5932	1271.45	3681.51	0.160605	-0.195904	-0.967382	-55.593	1271.45	3681.51	0.160603	-0.195899	-0.967383
	-62.0861	1264.92	3678.76	0.163535	-0.193593	-0.967356	-62.0867	1264.92	3678.76	0.163535	-0.193589	-0.967357
	-68.3172	1257.4	3676.23	0.165976	-0.190139	-0.967626	-68.3173	1257.4	3676.23	0.165975	-0.190139	-0.967626
	-74.1917	1249.02	3673.92	0.167842	-0.185629	-0.968179	-74.1924	1249.02	3673.92	0.167844	-0.185632	-0.968178
	-79.6258	1239.86	3671.88	0.169062	-0.180159	-0.969	-79.625	1239.86	3671.88	0.169062	-0.18015	-0.969002
	-84.5359	1230.06	3670.11	0.169566	-0.173834	-0.970067	-84.5354	1230.06	3670.11	0.169567	-0.173831	-0.970067
	-88.8516	1219.76	3668.64	0.169296	-0.166779	-0.971351	-88.8514	1219.76	3668.64	0.169297	-0.16678	-0.971351
	-92.5097	1209.07	3667.47	0.168208	-0.159117	-0.972825	-92.5093	1209.07	3667.47	0.168208	-0.159111	-0.972826
	-95.4543	1198.15	3666.62	0.166262	-0.150983	-0.974454	-95.4538	1198.15	3666.62	0.16626	-0.150989	-0.974454
	-97.6386	1187.14	3666.09	0.163429	-0.142517	-0.976207	-97.6394	1187.14	3666.09	0.16343	-0.142519	-0.976206
	-99.0296	1176.19	3665.89	0.159699	-0.133867	-0.978047	-99.0299	1176.19	3665.89	0.159701	-0.133871	-0.978046
	-99.5986	1165.44	3666.02	0.155067	-0.125175	-0.979941	-99.5988	1165.44	3666.02	0.155068	-0.12517	-0.979942
	-99.3308	1155.03	3666.47	0.149541	-0.116585	-0.981858	-99.3299	1155.03	3666.47	0.14954	-0.11658	-0.981859
	-98.2169	1145.1	3667.24	0.14314	-0.108249	-0.983765	-98.217	1145.1	3667.24	0.143139	-0.108249	-0.983765
	-96.2649	1135.77	3668.32	0.135901	-0.100302	-0.985632	-96.2644	1135.77	3668.32	0.1359	-0.1003	-0.985632
	-93.4863	1127.17	3669.69	0.127865	-0.0928815	-0.987433	-93.4865	1127.17	3669.69	0.127866	-0.0928803	-0.987433
	-89.9087	1119.41	3671.33	0.119098	-0.0861139	-0.989141	-89.908	1119.41	3671.33	0.119098	-0.0861201	-0.989141
	-85.5641	1112.59	3673.22	0.109668	-0.0801238	-0.990734	-85.564	1112.59	3673.22	0.109667	-0.0801203	-0.990734
	-80.499	1106.79	3675.33	0.099659	-0.0750123	-0.99219	-80.4991	1106.79	3675.33	0.0996583	-0.07501	-0.99219
	-74.7678	1102.09	3677.63	0.0891668	-0.0708797	-0.993491	-74.7678	1102.09	3677.63	0.0891673	-0.0708801	-0.993491
	-68.4337	1098.54	3680.08	0.0783	-0.0678073	-0.994621	-68.4333	1098.54	3680.08	0.0783003	-0.0678101	-0.994621
	-61.5676	1096.2	3682.65	0.0671744	-0.0658653	-0.995565	-61.567	1096.2	3682.65	0.0671735	-0.0658703	-0.995565
	-54.248	1095.09	3685.29	0.055909	-0.0651019	-0.996311	-54.248	1095.09	3685.29	0.0559093	-0.0650994	-0.996311
	-46.5611	1095.23	3687.96	0.0446386	-0.0655508	-0.99685	-46.5617	1095.22	3687.96	0.0446393	-0.06555	-0.99685
	-38.5988	1096.6	3690.63	0.0334946	-0.0672332	-0.997175	-38.5987	1096.6	3690.63	0.0334945	-0.0672297	-0.997175
	-30.4534	1099.19	3693.23	0.0226106	-0.0701408	-0.997281	-30.4536	1099.19	3693.23	0.0226101	-0.0701401	-0.997281
	-22.224	1102.97	3695.73	0.0121193	-0.0742586	-0.997165	-22.224	1102.97	3695.73	0.0121188	-0.0742604	-0.997165
	-14.0081	1107.89	3698.09	0.00215065	-0.0795425	-0.996829	-14.0086	1107.89	3698.09	0.0021503	-0.0795399	-0.996829
	-5.9066	1113.87	3700.26	-0.00716999	-0.0859372	-0.996275	-5.90621	1113.87	3700.26	-0.00717135	-0.0859395	-0.996275
	1.98469	1120.83	3702.21	-0.0157294	-0.0933598	-0.995508	1.98575	1120.83	3702.21	-0.0157302	-0.0933598	-0.995508
	9.57248	1128.68	3703.9	-0.0234198	-0.101718	-0.994538	9.57245	1128.68	3703.9	-0.0234197	-0.10172	-0.994537
	16.7627	1137.31	3705.29	-0.0301443	-0.110895	-0.993375	16.7629	1137.31	3705.29	-0.0301443	-0.110889	-0.993375
	23.4716	1146.58	3706.36	-0.0358226	-0.120761	-0.992035	23.4711	1146.58	3706.36	-0.0358206	-0.120759	-0.992035
	29.6179	1156.37	3707.1	-0.0403787	-0.131175	-0.990537	29.6172	1156.37	3707.1	-0.0403783	-0.131179	-0.990536
	35.1281	1166.52	3707.47	-0.0437606	-0.141978	-0.988902	35.1283	1166.52	3707.47	-0.0437609	-0.14198	-0.988902
	39.9391	1176.89	3707.48	-0.045923	-0.153006	-0.987158	39.9399	1176.89	3707.48	-0.0459245	-0.153	-0.987159
	43.9967	1187.31	3707.11	-0.0468418	-0.164087	-0.985333	43.9966	1187.31	3707.11	-0.0468411	-0.164089	-0.985333
	47.2529	1197.63	3706.37	-0.0464967	-0.175045	-0.983462	47.2532	1197.63	3706.37	-0.046497	-0.17504	-0.983463
	49.6759	1207.68	3705.28	-0.0448916	-0.185705	-0.98158	49.6757	1207.68	3705.28	-0.0448918	-0.18571	-0.981579
	51.2425	1217.29	3703.83	-0.0420425	-0.195889	-0.979724	51.2424	1217.29	3703.83	-0.0420415	-0.195891	-0.979724
	51.9442	1226.33	3702.05	-0.0379758	-0.205432	-0.977934	51.9441	1226.33	3702.05	-0.0379748	-0.205441	-0.977933
	51.7854	1234.63	3699.97	-0.0327368	-0.214169	-0.976248	51.7855	1234.63	3699.97	-0.0327364	-0.21417	-0.976248
	50.7839	1242.07	3697.61	-0.026383	-0.221952	-0.974701	50.7848	1242.07	3697.61	-0.0263847	-0.22195	-0.974701
	48.9742	1248.51	3695.01	-0.0189905	-0.22864	-0.973326	48.9738	1248.51	3695.01	-0.0189904	-0.228639	-0.973326
	46.3984	1253.85	3692.19	-0.0106376	-0.234108	-0.972152	46.3981	1253.85	3692.19	-0.010638	-0.234101	-0.972154
	43.1162	1258.01	3689.2	-0.00142234	-0.238247	-0.971203	43.1157	1258.01	3689.2	-0.00142221	-0.238241	-0.971205
	39.1961	1260.89	3686.07	0.00855228	-0.24097	-0.970495	39.1964	1260.89	3686.07	0.00855196	-0.240969	-0.970495
	34.7212	1262.45	3682.83	0.0191708	-0.242199	-0.970037	34.7207	1262.45	3682.83	0.0191709	-0.242199	-0.970037
	29.7774	1262.65	3679.52	0.030315	-0.241886	-0.969831	29.7776	1262.65	3679.52	0.0303149	-0.24189	-0.96983
	24.4632	1261.48	3676.18	0.0418593	-0.239995	-0.969871	24.4634	1261.47	3676.18	0.0418589	-0.239991	-0.969872
	18.8793	1258.93	3672.83	0.0536747	-0.236511	-0.970145	18.8795	1258.93	3672.83	0.0536752	-0.236521	-0.970143
	13.131	1255.04	3669.51	0.0656342	-0.231445	-0.970631	13.1305	1255.04	3669.51	0.0656347	-0.23145	-0.97063
	7.32242	1249.84	3666.24	0.0776099	-0.224822	-0.971304	7.32213	1249.84	3666.24	0.0776097	-0.224819	-0.971305
	1.55998	1243.41	3663.06	0.0894752	-0.216687	-0.972132	1.55927	1243.41	3663.06	0.089476	-0.21669	-0.972131
	-4.0564	1235.82	3659.99	0.101112	-0.207109	-0.973079	-4.05607	1235.82	3659.99	0.101112	-0.207112	-0.973078
	-9.4265	1227.16	3657.05	0.112403	-0.196173	-0.974106	-9.42648	1227.16	3657.05	0.112402	-0.196169	-0.974106
	-14.4599	1217.56	3654.27	0.123242	-0.183979	-0.975173	-14.4607	1217.56	3654.27	0.123242	-0.183981	-0.975173
	-19.0749	1207.15	3651.68	0.133529	-0.17065	-0.976242	-19.0752	1207.14	3651.68	0.13353	-0.17065	-0.976242
	-23.1944	1196.05	3649.28	0.143177	-0.156318	-0.977274	-23.195	1196.05	3649.28	0.143179	-0.156311	-0.977275
	-26.754	1184.42	3647.12	0.152106	-0.141136	-0.978235	-26.7545	1184.42	3647.12	0.152107	-0.141139	-0.978235
	-29.6979	1172.42	3645.2	0.160249	-0.125265	-0.979096	-29.698	1172.42	3645.2	0.160249	-0.125269	-0.979095
	-31.9794	1160.21	3643.55	0.167545	-0.108879	-0.979834	-31.9798	1160.21	3643.55	0.167547	-0.10888	-0.979833
	-33.5639	1147.96	3642.19	0.173947	-0.0921564	-0.980433	-33.5638	1147.96	3642.19	0.173948	-0.0921603	-0.980433
	-34.4228	1135.84	3641.14	0.179416	-0.0752861	-0.980888	-34.4228	1135.84	3641.14	0.179416	-0.0752799	-0.980889
	-34.538	1124.01	3640.42	0.183919	-0.0584619	-0.981201	-34.5381	1124.01	3640.42	0.183919	-0.0584601	-0.981201
	-33.8986	1112.63	3640.04	0.187433	-0.0418737	-0.981385	-33.8986	1112.63	3640.05	0.187432	-0.0418698	-0.981385
	-32.4996	1101.85	3640.02	0.189939	-0.0257155	-0.981459	-32.4998	1101.85	3640.02	0.189939	-0.02572	-0.981459
	-30.3441	1091.82	3640.36	0.191428	-0.0101731	-0.981454	-30.3438	1091.82	3640.36	0.191429	-0.01017	-0.981454
	-27.4383	1082.66	3641.05	0.191891	0.00457296	-0.981406	-27.4385	1082.66	3641.05	0.191891	0.00457998	-0.981406
	-23.7988	1074.48	3642.1	0.191332	0.0183501	-0.981354	-23.7988	1074.48	3642.1	0.191332	0.0183499	-0.981354
	-19.4464	1067.38	3643.49	0.189758	0.0309983	-0.981341	-19.4463	1067.38	3643.49	0.18976	0.031	-0.981341
	-14.4114	1061.45	3645.2	0.187192	0.0423741	-0.981409	-14.4108	1061.45	3645.2	0.18719	0.04237	-0.98141
	-8.73058	1056.75	3647.2	0.183654	0.0523466	-0.981596	-8.73086	1056.75	3647.2	0.183654	0.0523498	-0.981596
	-2.45531	1053.33	3649.46	0.179197	0.0608097	-0.981932	-2.45512	1053.33	3649.46	0.179194	0.0608095	-0.981933
	4.35765	1051.2	3651.94	0.17387	0.0676736	-0.982441	4.35739	1051.2	3651.94	0.173871	0.06768	-0.98244
	11.6371	1050.39	3654.6	0.167753	0.0728812	-0.983131	11.637	1050.39	3654.6	0.167753	0.0728801	-0.983131
	19.304	1050.88	3657.38	0.160931	0.0763884	-0.984005	19.3036	1050.88	3657.38	0.16093	0.0763896	-0.984005
	27.2673	1052.65	3660.23	0.153509	0.0781874	-0.985049	27.2677	1052.65	3660.23	0.153508	0.07818	-0.98505
	35.4318	1055.65	3663.1	0.1456	0.0782885	-0.986241	35.4318	1055.65	3663.1	0.145601	0.0782901	-0.986241
	43.6922	1059.84	3665.93	0.137336	0.0767389	-0.987547	43.6921	1059.84	3665.93	0.137335	0.0767398	-0.987547
	51.9411	1065.13	3668.66	0.128845	0.0736002	-0.98893	51.9407	1065.13	3668.66	0.128845	0.0736	-0.98893
	60.0674	1071.44	3671.24	0.120265	0.0689587	-0.990344	60.0677	1071.44	3671.24	0.120265	0.0689603	-0.990344
	67.9634	1078.68	3673.63	0.111732	0.0629237	-0.991744	67.9639	1078.68	3673.63	0.111731	0.0629203	-0.991744
	75.5217	1086.74	3675.77	0.103373	0.0556196	-0.993086	75.5223	1086.74	3675.77	0.103373	0.0556198	-0.993086
	82.6413	1095.49	3677.63	0.0953157	0.047187	-0.994328	82.641	1095.49	3677.63	0.0953157	0.0471899	-0.994328
	89.2248	1104.82	3679.17	0.087669	0.0377803	-0.995433	89.2245	1104.82	3679.17	0.0876686	0.0377797	-0.995433
	95.1853	1114.58	3680.37	0.0805314	0.0275582	-0.996371	95.1856	1114.58	3680.37	0.0805312	0.02756	-0.996371
	100.446	1124.65	3681.21	0.0739849	0.016694	-0.99712	100.447	1124.65	3681.21	0.073985	0.01669	-0.99712
	104.94	1134.88	3681.67	0.0680975	0.00535995	-0.997664	104.94	1134.88	3681.67	0.0680993	0.00536002	-0.997664
	108.611	1145.12	3681.75	0.0629189	-0.00626746	-0.997999	108.611	1145.12	3681.75	0.0629199	-0.00626999	-0.997999
	111.416	1155.23	3681.46	0.0584824	-0.0180102	-0.998126	111.416	1155.23	3681.46	0.0584818	-0.0180099	-0.998126
	113.326	1165.08	3680.79	0.0547991	-0.0296972	-0.998056	113.326	1165.08	3680.79	0.0547993	-0.0296902	-0.998056
	114.321	1174.51	3679.78	0.0518714	-0.0411622	-0.997805	114.321	1174.51	3679.78	0.0518717	-0.0411698	-0.997805
	114.4	1183.4	3678.43	0.0496811	-0.0522428	-0.997398	114.4	1183.4	3678.43	0.0496824	-0.0522404	-0.997398
	113.571	1191.62	3676.78	0.0481954	-0.0627861	-0.996863	113.57	1191.62	3676.78	0.0481971	-0.0627901	-0.996862
	111.854	1199.06	3674.85	0.0473713	-0.0726536	-0.996232	111.853	1199.06	3674.85	0.0473721	-0.0726501	-0.996232
	109.286	1205.61	3672.67	0.0471472	-0.0817152	-0.99554	109.286	1205.61	3672.67	0.047146	-0.08172	-0.99554
	105.912	1211.17	3670.29	0.0474525	-0.0898571	-0.994824	105.913	1211.17	3670.29	0.0474532	-0.0898504	-0.994824
	101.792	1215.66	3667.73	0.0482077	-0.0969781	-0.994118	101.792	1215.66	3667.73	0.0482079	-0.0969798	-0.994118
	96.9925	1219.03	3665.04	0.0493248	-0.102996	-0.993458	96.9919	1219.03	3665.04	0.0493258	-0.103	-0.993458
	91.5893	1221.22	3662.25	0.0507085	-0.107846	-0.992874	91.5891	1221.22	3662.25	0.0507089	-0.10785	-0.992873
	85.6683	1222.21	3659.41	0.0522553	-0.111472	-0.992393	85.6684	1222.21	3659.41	0.0522548	-0.111469	-0.992393
	79.321	1221.97	3656.54	0.0538603	-0.113843	-0.992038	79.3212	1221.97	3656.54	0.0538596	-0.11384	-0.992038
	72.644	1220.52	3653.69	0.0554129	-0.114944	-0.991825	72.6439	1220.52	3653.69	0.0554136	-0.11494	-0.991826
	65.7359	1217.86	3650.88	0.0568095	-0.114771	-0.991766	65.7364	1217.86	3650.88	0.056808	-0.114779	-0.991765
	58.7006	1214.04	3648.15	0.0579348	-0.113342	-0.991865	58.7005	1214.05	3648.15	0.0579343	-0.113351	-0.991865
	51.6398	1209.11	3645.52	0.058683	-0.110689	-0.992121	51.639	1209.11	3645.53	0.0586841	-0.11069	-0.992121
	44.654	1203.13	3643.03	0.0589526	-0.106856	-0.992525	44.6532	1203.13	3643.03	0.0589545	-0.106851	-0.992526
	37.8426	1196.19	3640.7	0.0586447	-0.101902	-0.993064	37.8428	1196.19	3640.7	0.0586447	-0.101909	-0.993064
	31.3038	1188.37	3638.54	0.0576627	-0.0959016	-0.993719	31.3037	1188.37	3638.54	0.0576629	-0.0958999	-0.993719
	25.1271	1179.77	3636.58	0.0559194	-0.088935	-0.994466	25.127	1179.77	3636.58	0.0559199	-0.0889396	-0.994466
	19.3981	1170.51	3634.82	0.0533362	-0.0810999	-0.995278	19.3984	1170.51	3634.82	0.0533368	-0.0810998	-0.995278
	14.1971	1160.71	3633.3	0.0498425	-0.0724994	-0.996122	14.1968	1160.7	3633.3	0.0498424	-0.0724902	-0.996123
	9.5933	1150.48	3632.01	0.0453751	-0.063244	-0.996966	9.59389	1150.48	3632.01	0.0453749	-0.0632404	-0.996966
	5.65255	1139.97	3630.96	0.0398842	-0.0534531	-0.997774	5.65298	1139.97	3630.96	0.0398825	-0.0534502	-0.997774
	2.42818	1129.31	3630.17	0.0333252	-0.0432455	-0.998509	2.42866	1129.31	3630.17	0.0333258	-0.0432504	-0.998508
	-0.0334227	1118.61	3629.62	0.0256758	-0.0327526	-0.999134	-0.0337874	1118.61	3629.62	0.0256756	-0.0327498	-0.999134
	-1.69868	1108.03	3629.32	0.0169187	-0.022101	-0.999613	-1.69893	1108.02	3629.32	0.0169179	-0.0221001	-0.999613
	-2.54097	1097.67	3629.27	0.00704894	-0.0114132	-0.99991	-2.54151	1097.67	3629.27	0.00704992	-0.01142	-0.99991
	-2.54689	1087.67	3629.45	-0.00391494	-0.000821519	-0.999992	-2.5468	1087.67	3629.45	-0.00391545	-0.000820002	-0.999992
	-1.71118	1078.15	3629.86	-0.0159511	0.00955254	-0.999827	-1.71082	1078.14	3629.86	-0.0159506	0.00954997	-0.999827
	-0.0408455	1069.2	3630.48	-0.0290121	0.019589	-0.999387	-0.0405173	1069.2	3630.48	-0.0290123	0.0195899	-0.999387
	2.44659	1060.95	3631.29	-0.043042	0.0291735	-0.998647	2.44617	1060.95	3631.29	-0.0430414	0.0291699	-0.998647
	5.72048	1053.47	3632.28	-0.0579625	0.0381958	-0.997588	5.72028	1053.47	3632.28	-0.057962	0.0381999	-0.997588
	9.74178	1046.86	3633.42	-0.0736826	0.0465506	-0.996195	9.74195	1046.86	3633.42	-0.0736816	0.0465498	-0.996195
	14.46	1041.17	3634.69	-0.0900921	0.0541448	-0.994461	14.4605	1041.17	3634.69	-0.0900926	0.05415	-0.99446
	19.8153	1036.48	3636.06	-0.10707	0.0608856	-0.992385	19.8148	1036.48	3636.06	-0.10707	0.0608804	-0.992386
	25.7337	1032.84	3637.51	-0.124474	0.066691	-0.989979	25.7334	1032.84	3637.51	-0.124473	0.06669	-0.989979
	32.1349	1030.28	3639	-0.142151	0.0714823	-0.987261	32.1349	1030.28	3639	-0.14215	0.0714801	-0.987261
	38.9295	1028.83	3640.52	-0.159934	0.0751898	-0.98426	38.9289	1028.83	3640.52	-0.159934	0.07519	-0.98426
	46.0157	1028.52	3642.03	-0.177649	0.0777511	-0.981018	46.0161	1028.52	3642.03	-0.177651	0.0777506	-0.981017
	53.2894	1029.34	3643.52	-0.195113	0.0791093	-0.977585	53.2894	1029.34	3643.52	-0.195113	0.0791096	-0.977585
	60.6345	1031.29	3644.95	-0.212137	0.0792218	-0.974024	60.6352	1031.29	3644.95	-0.212136	0.0792195	-0.974024
	67.9352	1034.35	3646.32	-0.228534	0.0780563	-0.970402	67.935	1034.35	3646.32	-0.228534	0.0780601	-0.970401
	75.0662	1038.49	3647.6	-0.244118	0.0755937	-0.966795	75.0671	1038.49	3647.6	-0.244117	0.0755896	-0.966795
	81.9095	1043.67	3648.77	-0.258716	0.0718327	-0.963279	81.9098	1043.67	3648.77	-0.258717	0.0718307	-0.963279
	88.3447	1049.82	3649.83	-0.272164	0.0667935	-0.95993	88.3442	1049.82	3649.83	-0.272163	0.0668	-0.95993
	94.2576	1056.88	3650.76	-0.284319	0.0605223	-0.956818	94.2582	1056.88	3650.76	-0.28432	0.0605198	-0.956817
	99.55	1064.74	3651.55	-0.295072	0.0530891	-0.953999	99.5501	1064.74	3651.55	-0.295073	0.0530899	-0.953999
	104.132	1073.32	3652.19	-0.304331	0.0445909	-0.951522	104.132	1073.32	3652.19	-0.304331	0.0445801	-0.951523
	107.935	1082.49	3652.66	-0.312036	0.0351451	-0.94942	107.935	1082.48	3652.66	-0.312036	0.03515	-0.94942
	110.907	1092.12	3652.97	-0.318164	0.0249018	-0.947708	110.906	1092.12	3652.97	-0.318167	0.0249102	-0.947707
	113.015	1102.09	3653.1	-0.322721	0.0140263	-0.94639	113.016	1102.09	3653.1	-0.322721	0.01403	-0.94639
	114.248	1112.26	3653.06	-0.325734	0.00269778	-0.945458	114.249	1112.26	3653.06	-0.325735	0.00268999	-0.945457
	114.606	1122.47	3652.83	-0.32726	-0.0088866	-0.944893	114.607	1122.47	3652.83	-0.327261	-0.00889002	-0.944892
	114.104	1132.58	3652.43	-0.32736	-0.020532	-0.944676	114.104	1132.58	3652.43	-0.327363	-0.0205301	-0.944676
	112.761	1142.44	3651.86	-0.326113	-0.0320378	-0.944788	112.76	1142.44	3651.86	-0.326114	-0.0320303	-0.944788
	110.6	1151.91	3651.13	-0.323589	-0.0432088	-0.945211	110.6	1151.91	3651.13	-0.323589	-0.04321	-0.94521
	107.652	1160.84	3650.25	-0.319871	-0.0538524	-0.945929	107.652	1160.84	3650.25	-0.319871	-0.05385	-0.94593
	103.947	1169.09	3649.22	-0.315036	-0.0637911	-0.946933	103.947	1169.09	3649.22	-0.315034	-0.0637896	-0.946934
	99.5207	1176.53	3648.07	-0.309161	-0.0728594	-0.948215	99.5208	1176.53	3648.07	-0.309159	-0.0728596	-0.948215
	94.4151	1183.06	3646.81	-0.302327	-0.0809029	-0.949765	94.4158	1183.06	3646.81	-0.302327	-0.0809095	-0.949764
	88.6821	1188.57	3645.46	-0.294627	-0.087788	-0.951572	88.6822	1188.57	3645.46	-0.294627	-0.0877901	-0.951571
	82.3808	1192.97	3644.04	-0.286149	-0.0933974	-0.953623	82.38	1192.96	3644.04	-0.286148	-0.0933903	-0.953623
	75.5795	1196.2	3642.57	-0.276992	-0.097639	-0.955899	75.5794	1196.2	3642.57	-0.276991	-0.0976399	-0.955899
	68.3602	1198.22	3641.08	-0.267269	-0.100435	-0.958374	68.3599	1198.22	3641.08	-0.267267	-0.100439	-0.958374
	60.8099	1199	3639.58	-0.25709	-0.101733	-0.961018	60.8098	1199.01	3639.58	-0.257089	-0.10174	-0.961017
	53.0245	1198.55	3638.1	-0.246573	-0.101504	-0.963794	53.0244	1198.55	3638.09	-0.246574	-0.1015	-0.963794
	45.1037	1196.88	3636.66	-0.23584	-0.0997352	-0.96666	45.1038	1196.88	3636.66	-0.235837	-0.099739	-0.966661
	37.1514	1194.03	3635.28	-0.225011	-0.096441	-0.969572	37.1512	1194.03	3635.28	-0.225008	-0.0964393	-0.969572
	29.2701	1190.05	3634	-0.214203	-0.0916548	-0.97248	29.2708	1190.05	3634	-0.214204	-0.0916599	-0.972479
	21.5655	1185.02	3632.82	-0.203538	-0.0854295	-0.975333	21.5656	1185.02	3632.82	-0.203539	-0.0854302	-0.975333
	14.1362	1179.03	3631.77	-0.193126	-0.0778352	-0.978082	14.136	1179.03	3631.77	-0.193125	-0.0778393	-0.978082
	7.07783	1172.19	3630.87	-0.183074	-0.0689654	-0.980677	7.07779	1172.19	3630.87	-0.183073	-0.0689698	-0.980677
	0.48053	1164.6	3630.14	-0.17348	-0.0589263	-0.983073	0.480732	1164.6	3630.14	-0.173482	-0.0589301	-0.983072
	-5.57277	1156.41	3629.6	-0.164439	-0.0478397	-0.985226	-5.57255	1156.41	3629.6	-0.164441	-0.0478403	-0.985226
	-11.0076	1147.74	3629.26	-0.156031	-0.0358407	-0.987102	-11.0077	1147.74	3629.26	-0.156031	-0.0358401	-0.987102
	-15.7593	1138.73	3629.14	-0.148327	-0.0230787	-0.988669	-15.7597	1138.73	3629.14	-0.148326	-0.02308	-0.988669
	-19.773	1129.55	3629.25	-0.141388	-0.00970795	-0.989907	-19.7731	1129.55	3629.25	-0.141388	-0.00970997	-0.989907
	-23.0026	1120.33	3629.62	-0.135267	0.00410067	-0.990801	-23.0033	1120.33	3629.62	-0.135265	0.0041	-0.990801
	-25.4161	1111.23	3630.25	-0.129997	0.0181822	-0.991348	-25.4163	1111.23	3630.25	-0.129995	0.01818	-0.991348
	-26.99	1102.4	3631.15	-0.125604	0.0323552	-0.991553	-26.9897	1102.4	3631.15	-0.125602	0.0323598	-0.991553
	-27.7132	1093.98	3632.33	-0.122099	0.0464427	-0.991431	-27.7124	1093.98	3632.32	-0.1221	0.04644	-0.991431
	-27.5857	1086.1	3633.78	-0.119483	0.0602688	-0.991005	-27.585	1086.1	3633.78	-0.119485	0.0602703	-0.991005
	-26.6201	1078.89	3635.52	-0.117739	0.0736601	-0.990309	-26.6202	1078.89	3635.53	-0.11774	0.0736599	-0.990309
	-24.8429	1072.47	3637.54	-0.116835	0.0864405	-0.989382	-24.8423	1072.47	3637.54	-0.116835	0.0864402	-0.989382
	-22.2881	1066.95	3639.83	-0.116723	0.0984467	-0.988273	-22.2875	1066.95	3639.83	-0.116723	0.0984493	-0.988273
	-19.004	1062.41	3642.37	-0.117346	0.109519	-0.987034	-19.0039	1062.41	3642.37	-0.117346	0.10952	-0.987034
	-15.051	1058.94	3645.14	-0.118624	0.119511	-0.985721	-15.0508	1058.94	3645.14	-0.118624	0.11951	-0.985721
	-10.4986	1056.59	3648.13	-0.120469	0.128286	-0.984393	-10.4983	1056.59	3648.13	-0.120468	0.12829	-0.984393
	-5.42703	1055.4	3651.31	-0.122774	0.13572	-0.983111	-5.4269	1055.4	3651.3	-0.122774	0.13572	-0.983111
	0.0739279	1055.41	3654.63	-0.125428	0.141703	-0.981931	0.0740327	1055.41	3654.63	-0.125427	0.1417	-0.981931
	5.90811	1056.63	3658.08	-0.128299	0.146145	-0.980908	5.90733	1056.63	3658.08	-0.1283	0.14614	-0.980909
	11.97	1059.06	3661.6	-0.131264	0.148981	-0.980089	11.9699	1059.06	3661.61	-0.131263	0.14898	-0.980089
	18.1549	1062.67	3665.17	-0.13418	0.150159	-0.979514	18.1546	1062.67	3665.17	-0.134181	0.150151	-0.979515
	24.3536	1067.43	3668.73	-0.13692	0.149658	-0.979212	24.3529	1067.42	3668.73	-0.13692	0.14965	-0.979213
	30.4568	1073.28	3672.24	-0.139354	0.147483	-0.979198	30.4568	1073.28	3672.24	-0.139356	0.147481	-0.979198
	36.3611	1080.17	3675.66	-0.141367	0.14367	-0.979477	36.3617	1080.17	3675.66	-0.14137	0.143671	-0.979476
	41.9675	1088.02	3678.94	-0.142861	0.138282	-0.980035	41.9679	1088.02	3678.94	-0.14286	0.138279	-0.980036
	47.1823	1096.73	3682.04	-0.143742	0.131406	-0.980852	47.1831	1096.73	3682.04	-0.143743	0.1314	-0.980853
	51.9224	1106.19	3684.91	-0.143943	0.123164	-0.981892	51.923	1106.19	3684.91	-0.143945	0.12316	-0.981892
	56.113	1116.29	3687.52	-0.143418	0.1137	-0.983109	56.1125	1116.29	3687.52	-0.143418	0.1137	-0.983109
	59.6854	1126.91	3689.84	-0.142127	0.103177	-0.984456	59.686	1126.91	3689.84	-0.142127	0.103181	-0.984456
	62.5876	1137.92	3691.83	-0.140051	0.0917727	-0.985882	62.5873	1137.91	3691.83	-0.14005	0.0917693	-0.985883
	64.7703	1149.16	3693.47	-0.137188	0.0796775	-0.987335	64.7695	1149.16	3693.47	-0.137188	0.0796804	-0.987335
	66.1944	1160.5	3694.75	-0.133543	0.0670954	-0.988769	66.1949	1160.51	3694.74	-0.133542	0.0670999	-0.988769
	66.8351	1171.8	3695.65	-0.129133	0.0542194	-0.990144	66.8344	1171.81	3695.65	-0.129132	0.0542202	-0.990144
	66.6676	1182.91	3696.17	-0.123983	0.0412539	-0.991426	66.6679	1182.91	3696.17	-0.123983	0.0412603	-0.991426
	65.6842	1193.69	3696.32	-0.118126	0.028392	-0.992593	65.6839	1193.69	3696.32	-0.118127	0.0284001	-0.992592
	63.8793	1203.98	3696.11	-0.111606	0.0158232	-0.993627	63.8803	1203.98	3696.11	-0.111607	0.0158201	-0.993626
	61.2635	1213.67	3695.55	-0.10447	0.0037236	-0.994521	61.2638	1213.67	3695.55	-0.10447	0.00372	-0.994521
	57.851	1222.63	3694.67	-0.0967715	-0.00774299	-0.995277	57.8511	1222.63	3694.67	-0.0967714	-0.00774997	-0.995276
	53.6682	1230.74	3693.49	-0.0885747	-0.0184231	-0.995899	53.6684	1230.74	3693.49	-0.0885741	-0.01843	-0.995899
	48.7522	1237.89	3692.04	-0.0799452	-0.0281866	-0.996401	48.7522	1237.89	3692.04	-0.0799463	-0.02819	-0.9964
	43.1483	1244.01	3690.36	-0.0709635	-0.036914	-0.996796	43.1488	1244.01	3690.36	-0.0709645	-0.0369102	-0.996796
	36.9143	1249.01	3688.49	-0.06171	-0.0445095	-0.997101	36.9143	1249.01	3688.49	-0.0617102	-0.0445101	-0.997101
	30.1135	1252.83	3686.45	-0.0522723	-0.0508914	-0.997335	30.1138	1252.83	3686.45	-0.0522727	-0.0508898	-0.997335
	22.8211	1255.44	3684.3	-0.0427472	-0.0559964	-0.997515	22.8211	1255.44	3684.3	-0.0427465	-0.0559997	-0.997515
	15.1167	1256.82	3682.07	-0.0332286	-0.0597912	-0.997658	15.1173	1256.82	3682.07	-0.0332297	-0.0597899	-0.997658
	7.09002	1256.95	3679.79	-0.0238246	-0.0622504	-0.997776	7.09002	1256.95	3679.8	-0.0238244	-0.0622498	-0.997776
	-1.16848	1255.85	3677.52	-0.0146352	-0.0633723	-0.997883	-1.16837	1255.86	3677.52	-0.0146348	-0.0633695	-0.997883
	-9.56212	1253.56	3675.28	-0.00576612	-0.0631774	-0.997986	-9.56178	1253.56	3675.28	-0.00576621	-0.0631797	-0.997986
	-17.9919	1250.12	3673.1	0.00267714	-0.0616945	-0.998091	-17.9921	1250.11	3673.1	0.0026765	-0.0616901	-0.998092
	-26.3609	1245.58	3671.03	0.0105907	-0.0589758	-0.998203	-26.3606	1245.58	3671.03	0.0105899	-0.0589802	-0.998203
	-34.5699	1240.03	3669.09	0.0178737	-0.0550927	-0.998321	-34.5695	1240.03	3669.09	0.0178733	-0.0550901	-0.998321
	-42.524	1233.55	3667.31	0.0244305	-0.0501271	-0.998444	-42.5233	1233.55	3667.31	0.0244304	-0.0501302	-0.998444
	-50.1294	1226.26	3665.73	0.0301695	-0.0441733	-0.998568	-50.1298	1226.26	3665.73	0.0301699	-0.0441803	-0.998568
	-57.301	1218.25	3664.36	0.0350053	-0.03734	-0.998689	-57.3019	1218.25	3664.36	0.0350065	-0.03734	-0.998689
	-63.9584	1209.66	3663.22	0.0388623	-0.0297485	-0.998802	-63.9581	1209.66	3663.22	0.0388633	-0.0297401	-0.998802
	-70.0248	1200.61	3662.34	0.0416707	-0.0215245	-0.9989	-70.0239	1200.61	3662.34	0.0416708	-0.02152	-0.9989
	-75.4318	1191.23	3661.74	0.0433683	-0.0128067	-0.998977	-75.4324	1191.23	3661.74	0.0433694	-0.0128	-0.998977
	-80.1248	1181.65	3661.42	0.0439095	-0.00373502	-0.999029	-80.1252	1181.65	3661.42	0.0439102	-0.00373999	-0.999028
	-84.0534	1172.02	3661.4	0.0432561	0.00554301	-0.999049	-84.0531	1172.02	3661.39	0.0432552	0.00553999	-0.999049
	-87.1765	1162.46	3661.67	0.0413783	0.014882	-0.999033	-87.1768	1162.46	3661.67	0.0413795	0.01489	-0.999033
	-89.467	1153.12	3662.26	0.0382714	0.0241321	-0.998976	-89.4671	1153.12	3662.26	0.0382705	0.0241299	-0.998976
	-90.9058	1144.11	3663.15	0.0339327	0.0331459	-0.998874	-90.9058	1144.11	3663.15	0.0339321	0.0331498	-0.998874
	-91.4865	1135.56	3664.33	0.0283832	0.0417806	-0.998724	-91.4862	1135.56	3664.33	0.0283827	0.0417802	-0.998724
	-91.212	1127.58	3665.8	0.0216572	0.0498998	-0.998519	-91.2127	1127.59	3665.8	0.021657	0.0499	-0.998519
	-90.1028	1120.29	3667.54	0.0138097	0.0573671	-0.998258	-90.1019	1120.29	3667.55	0.0138078	0.0573599	-0.998258
	-88.182	1113.77	3669.54	0.00490576	0.0640598	-0.997934	-88.182	1113.77	3669.54	0.00490537	0.0640596	-0.997934
	-85.4936	1108.11	3671.76	-0.00496169	0.0698636	-0.997544	-85.4932	1108.11	3671.76	-0.00496162	0.0698603	-0.997544
	-82.0869	1103.38	3674.18	-0.0156874	0.074667	-0.997085	-82.0871	1103.38	3674.18	-0.0156867	0.0746604	-0.997086
	-78.0268	1099.65	3676.76	-0.0271474	0.0783745	-0.996554	-78.0268	1099.65	3676.76	-0.0271456	0.0783696	-0.996555
	-73.3869	1096.97	3679.48	-0.0391964	0.0809008	-0.995951	-73.3861	1096.97	3679.47	-0.0391988	0.0809001	-0.995951
	-68.2488	1095.37	3682.28	-0.0516919	0.0821694	-0.995277	-68.2485	1095.38	3682.28	-0.0516912	0.0821697	-0.995277
	-62.7069	1094.9	3685.15	-0.0644561	0.0821148	-0.994536	-62.7062	1094.89	3685.15	-0.0644581	0.0821105	-0.994537
	-56.8596	1095.54	3688.03	-0.0773235	0.0806881	-0.993736	-56.8591	1095.54	3688.03	-0.0773227	0.0806896	-0.993736
	-50.8117	1097.33	3690.89	-0.0901089	0.0778532	-0.992884	-50.8125	1097.33	3690.89	-0.0901079	0.0778595	-0.992884
	-44.6746	1100.23	3693.68	-0.102636	0.0735873	-0.991993	-44.6752	1100.23	3693.68	-0.102635	0.0735902	-0.991993
	-38.5572	1104.24	3696.37	-0.114728	0.06789	-0.991074	-38.5576	1104.24	3696.38	-0.114727	0.0678896	-0.991075
	-32.5688	1109.31	3698.93	-0.126221	0.0607775	-0.990139	-32.5683	1109.31	3698.93	-0.126222	0.0607799	-0.990138
	-26.8117	1115.39	3701.31	-0.136966	0.0522911	-0.989195	-26.8119	1115.39	3701.31	-0.136967	0.0522902	-0.989194
	-21.3873	1122.43	3703.48	-0.14683	0.0424941	-0.988249	-21.3865	1122.43	3703.49	-0.146829	0.04249	-0.988249
	-16.3809	1130.34	3705.43	-0.155696	0.0314676	-0.987304	-16.3808	1130.34	3705.43	-0.155698	0.0314701	-0.987303
	-11.873	1139.04	3707.11	-0.16348	0.019328	-0.986357	-11.8729	1139.04	3707.11	-0.163481	0.0193299	-0.986357
	-7.92992	1148.42	3708.51	-0.170115	0.00620264	-0.985405	-7.92882	1148.41	3708.51	-0.170116	0.00620997	-0.985404
	-4.60196	1158.36	3709.62	-0.175559	-0.00775818	-0.984438	-4.60225	1158.36	3709.61	-0.175561	-0.00775006	-0.984438
	-1.93548	1168.75	3710.41	-0.179784	-0.0223907	-0.983451	-1.93526	1168.75	3710.41	-0.179785	-0.02239	-0.983451
	0.0408461	1179.44	3710.89	-0.182785	-0.0375157	-0.982437	0.0406343	1179.44	3710.89	-0.182785	-0.0375199	-0.982437
	1.3021	1190.31	3711.05	-0.184567	-0.0529487	-0.981393	1.30275	1190.31	3711.05	-0.184567	-0.0529496	-0.981393
	1.83597	1201.19	3710.89	-0.185149	-0.0684952	-0.980321	1.83552	1201.19	3710.89	-0.185149	-0.0684901	-0.980321
	1.62878	1211.96	3710.42	-0.184549	-0.0839669	-0.97923	1.62904	1211.95	3710.42	-0.184549	-0.08397	-0.97923
	0.678769	1222.43	3709.66	-0.182799	-0.0991676	-0.978136	0.678284	1222.43	3709.66	-0.182797	-0.0991696	-0.978136
	-1.01632	1232.49	3708.61	-0.179924	-0.113917	-0.977062	-1.01688	1232.49	3708.61	-0.179923	-0.113919	-0.977062
	-3.45001	1241.96	3707.3	-0.175966	-0.128033	-0.976035	-3.4509	1241.96	3707.3	-0.175964	-0.128039	-0.976034
	-6.61164	1250.71	3705.76	-0.17096	-0.141349	-0.975086	-6.61121	1250.71	3705.76	-0.170962	-0.141341	-0.975087
	-10.477	1258.62	3704	-0.16496	-0.153708	-0.97425	-10.4766	1258.62	3704	-0.164959	-0.15371	-0.974249
	-15.0154	1265.56	3702.06	-0.158016	-0.16497	-0.973558	-15.0158	1265.56	3702.06	-0.158015	-0.16497	-0.973559
	-20.1859	1271.44	3699.97	-0.150193	-0.17501	-0.973043	-20.1863	1271.44	3699.97	-0.150192	-0.175009	-0.973044
	-25.9335	1276.16	3697.77	-0.141565	-0.183725	-0.97273	-25.934	1276.15	3697.77	-0.141566	-0.18372	-0.972731
	-32.1943	1279.65	3695.49	-0.132218	-0.191019	-0.972641	-32.1935	1279.65	3695.49	-0.132219	-0.19102	-0.97264
	-38.8886	1281.88	3693.16	-0.122241	-0.196827	-0.972788	-38.8884	1281.88	3693.16	-0.122242	-0.19682	-0.972789
	-45.9327	1282.8	3690.83	-0.111735	-0.2011	-0.973177	-45.9331	1282.8	3690.83	-0.111734	-0.2011	-0.973178
	-53.2335	1282.42	3688.52	-0.1008	-0.203812	-0.973807	-53.2342	1282.42	3688.52	-0.100799	-0.203819	-0.973806
	-60.6925	1280.75	3686.27	-0.0895455	-0.20495	-0.974668	-60.6921	1280.75	3686.27	-0.0895459	-0.20495	-0.974668
	-68.2043	1277.81	3684.11	-0.0780831	-0.204527	-0.975742	-68.2037	1277.81	3684.11	-0.0780849	-0.204521	-0.975743
	-75.6642	1273.66	3682.06	-0.0665248	-0.202574	-0.977005	-75.6639	1273.66	3682.06	-0.0665248	-0.202569	-0.977006
	-82.9673	1268.37	3680.16	-0.0549767	-0.19914	-0.978428	-82.968	1268.37	3680.16	-0.0549763	-0.199142	-0.978427
	-90.0137	1262.02	3678.44	-0.0435423	-0.194293	-0.979977	-90.0133	1262.02	3678.44	-0.0435422	-0.194299	-0.979975
	-96.7012	1254.71	3676.91	-0.0323247	-0.188116	-0.981615	-96.7012	1254.71	3676.91	-0.0323244	-0.188119	-0.981614
	-102.939	1246.56	3675.59	-0.021416	-0.180713	-0.983303	-102.939	1246.56	3675.59	-0.0214171	-0.180711	-0.983303
	-108.639	1237.68	3674.5	-0.0109058	-0.172197	-0.985002	-108.639	1237.68	3674.5	-0.0109049	-0.172199	-0.985002
	-113.725	1228.22	3673.67	-0.000868282	-0.1627	-0.986675	-113.725	1228.22	3673.67	-0.000867996	-0.162699	-0.986675
	-118.128	1218.31	3673.1	0.00862639	-0.152362	-0.988287	-118.128	1218.31	3673.1	0.00862605	-0.152371	-0.988286
	-121.79	1208.12	3672.81	0.0175201	-0.141337	-0.989807	-121.789	1208.12	3672.8	0.0175199	-0.141339	-0.989806
	-124.66	1197.78	3672.8	0.0257643	-0.129784	-0.991207	-124.659	1197.78	3672.8	0.0257629	-0.12979	-0.991207
	-126.702	1187.46	3673.09	0.0333209	-0.117871	-0.99247	-126.701	1187.46	3673.09	0.03332	-0.11788	-0.992469
	-127.89	1177.32	3673.68	0.0401662	-0.105772	-0.993579	-127.889	1177.32	3673.68	0.040167	-0.10577	-0.993579
	-128.209	1167.49	3674.57	0.046286	-0.0936589	-0.994528	-128.208	1167.49	3674.57	0.0462849	-0.0936598	-0.994528
	-127.655	1158.13	3675.77	0.0516767	-0.0817104	-0.995315	-127.654	1158.13	3675.77	0.0516763	-0.0817105	-0.995316
	-126.234	1149.38	3677.27	0.0563452	-0.0700952	-0.995948	-126.234	1149.38	3677.27	0.0563459	-0.0700899	-0.995948
	-123.968	1141.36	3679.05	0.0603117	-0.0589791	-0.996436	-123.966	1141.37	3679.05	0.0603123	-0.0589803	-0.996436
	-120.88	1134.21	3681.11	0.0636074	-0.0485262	-0.996795	-120.879	1134.21	3681.11	0.0636076	-0.0485297	-0.996794
	-117.012	1128.01	3683.44	0.0662708	-0.0388849	-0.997044	-117.011	1128.01	3683.43	0.0662702	-0.0388901	-0.997044
	-112.41	1122.86	3685.99	0.0683502	-0.0301923	-0.997204	-112.41	1122.86	3685.99	0.0683513	-0.0302001	-0.997204
	-107.133	1118.83	3688.76	0.0699063	-0.0225741	-0.997298	-107.133	1118.83	3688.76	0.0699079	-0.02257	-0.997298
	-101.244	1115.98	3691.69	0.0710086	-0.0161337	-0.997345	-101.245	1115.98	3691.69	0.0710087	-0.0161299	-0.997345
	-94.8191	1114.36	3694.77	0.0717309	-0.0109623	-0.997364	-94.8187	1114.36	3694.77	0.0717294	-0.01097	-0.997364
	-87.9354	1113.97	3697.93	0.0721516	-0.00712629	-0.997368	-87.9346	1113.97	3697.93	0.0721495	-0.00711999	-0.997368
	-80.6778	1114.83	3701.14	0.0723568	-0.00467336	-0.997368	-80.678	1114.83	3701.14	0.072358	-0.00467004	-0.997368
	-73.1402	1116.92	3704.35	0.0724431	-0.0036215	-0.997366	-73.1396	1116.92	3704.34	0.0724439	-0.00362002	-0.997366
	-65.4139	1120.2	3707.49	0.0725008	-0.0039774	-0.99736	-65.4141	1120.2	3707.49	0.0725015	-0.00397	-0.99736
	-57.5984	1124.63	3710.53	0.0726253	-0.00571025	-0.997343	-57.5985	1124.63	3710.53	0.0726263	-0.00571002	-0.997343
	-49.7918	1130.14	3713.41	0.0729117	-0.00877823	-0.9973	-49.7917	1130.13	3713.41	0.072911	-0.00878	-0.9973
	-42.092	1136.64	3716.07	0.0734481	-0.013106	-0.997213	-42.0925	1136.64	3716.07	0.0734483	-0.0131	-0.997213
	-34.5993	1144.04	3718.47	0.0743247	-0.0186035	-0.997061	-34.5988	1144.04	3718.47	0.0743251	-0.0186	-0.997061
	-27.407	1152.23	3720.57	0.0756246	-0.0251564	-0.996819	-27.406	1152.23	3720.57	0.0756243	-0.02515	-0.996819
	-20.6054	1161.08	3722.32	0.0774195	-0.032634	-0.996464	-20.6057	1161.08	3722.32	0.0774209	-0.0326298	-0.996464
	-14.2845	1170.47	3723.68	0.0797823	-0.0408955	-0.995973	-14.2844	1170.47	3723.68	0.0797824	-0.0408997	-0.995973
	-8.52225	1180.25	3724.64	0.0827668	-0.0497754	-0.995325	-8.52254	1180.25	3724.64	0.0827669	-0.0497698	-0.995325
	-3.39308	1190.27	3725.17	0.086422	-0.05911	-0.994504	-3.39285	1190.27	3725.17	0.0864219	-0.0591102	-0.994504
	1.04006	1200.38	3725.26	0.0907834	-0.068724	-0.993497	1.04052	1200.38	3725.26	0.0907817	-0.0687297	-0.993496
	4.72338	1210.43	3724.89	0.0958719	-0.0784391	-0.992298	4.72321	1210.43	3724.89	0.0958729	-0.0784299	-0.992299
	7.61117	1220.25	3724.09	0.101707	-0.0880761	-0.990908	7.61161	1220.26	3724.09	0.101706	-0.0880798	-0.990908
	9.67412	1229.71	3722.84	0.108281	-0.0974648	-0.989331	9.67372	1229.71	3722.84	0.108281	-0.0974601	-0.989331
	10.8896	1238.64	3721.18	0.115583	-0.106429	-0.98758	10.8898	1238.64	3721.18	0.115582	-0.10643	-0.98758
	11.2521	1246.91	3719.12	0.123586	-0.114816	-0.985669	11.2531	1246.91	3719.12	0.123584	-0.11482	-0.985669
	10.7693	1254.38	3716.69	0.132247	-0.122471	-0.983622	10.7698	1254.38	3716.69	0.132247	-0.12247	-0.983622
	9.46007	1260.94	3713.93	0.141517	-0.129263	-0.98146	9.45936	1260.94	3713.93	0.141518	-0.12927	-0.981459
	7.35419	1266.48	3710.87	0.151334	-0.135067	-0.979211	7.35409	1266.48	3710.86	0.151334	-0.13507	-0.979211
	4.49818	1270.9	3707.55	0.16162	-0.139782	-0.976903	4.49872	1270.9	3707.55	0.161619	-0.139781	-0.976904
	0.948924	1274.14	3704.01	0.172291	-0.143323	-0.974564	0.949569	1274.14	3704.01	0.172289	-0.143319	-0.974565
	-3.22733	1276.13	3700.31	0.183253	-0.145619	-0.972221	-3.22657	1276.13	3700.31	0.183253	-0.14562	-0.972221
	-7.953	1276.84	3696.48	0.194409	-0.146629	-0.9699	-7.95374	1276.85	3696.48	0.194409	-0.14663	-0.969899
	-13.1477	1276.25	3692.57	0.205654	-0.146327	-0.967623	-13.1483	1276.25	3692.57	0.205655	-0.146321	-0.967624
	-18.721	1274.36	3688.62	0.21688	-0.1447	-0.965415	-18.7209	1274.36	3688.62	0.21688	-0.144701	-0.965414
	-24.5774	1271.19	3684.68	0.227973	-0.141768	-0.963291	-24.5778	1271.18	3684.68	0.227973	-0.14177	-0.963291
	-30.6231	1266.77	3680.79	0.238826	-0.137562	-0.961269	-30.6232	1266.77	3680.8	0.238826	-0.13756	-0.96127
	-36.7618	1261.16	3677	0.249332	-0.132133	-0.959362	-36.7608	1261.16	3677	0.249332	-0.13213	-0.959362
	-42.8953	1254.45	3673.33	0.259379	-0.125558	-0.957579	-42.8954	1254.45	3673.33	0.25938	-0.12556	-0.957579
	-48.935	1246.72	3669.84	0.268873	-0.117921	-0.95593	-48.9345	1246.72	3669.84	0.268874	-0.11792	-0.95593
	-54.7893	1238.08	3666.56	0.277714	-0.10933	-0.954422	-54.789	1238.08	3666.56	0.277712	-0.109329	-0.954423
	-60.3744	1228.65	3663.52	0.285809	-0.0999049	-0.953065	-60.3741	1228.65	3663.52	0.285808	-0.0999094	-0.953064
	-65.6091	1218.56	3660.77	0.293074	-0.0897817	-0.951865	-65.6094	1218.56	3660.77	0.293076	-0.0897804	-0.951864
	-70.4182	1207.95	3658.33	0.299426	-0.0791029	-0.950835	-70.4187	1207.95	3658.33	0.299425	-0.0790996	-0.950835
	-74.7304	1196.97	3656.24	0.30479	-0.0680276	-0.949987	-74.7294	1196.97	3656.24	0.30479	-0.0680305	-0.949987
	-78.4727	1185.76	3654.52	0.309083	-0.0567192	-0.949342	-78.4724	1185.76	3654.51	0.309082	-0.0567201	-0.949342
	-81.5828	1174.47	3653.19	0.312238	-0.0453512	-0.948921	-81.5821	1174.47	3653.19	0.312237	-0.0453501	-0.948921
	-83.9967	1163.26	3652.27	0.314184	-0.034093	-0.94875	-83.9967	1163.26	3652.27	0.314183	-0.03409	-0.94875
	-85.6595	1152.28	3651.78	0.314856	-0.0231216	-0.948858	-85.6598	1152.28	3651.78	0.314856	-0.02312	-0.948858
	-86.5221	1141.65	3651.72	0.314201	-0.0126095	-0.949273	-86.5225	1141.65	3651.72	0.314202	-0.01261	-0.949272
	-86.5451	1131.52	3652.1	0.312174	-0.00272763	-0.950021	-86.5453	1131.52	3652.1	0.312174	-0.00273	-0.950021
	-85.7021	1122.03	3652.92	0.308744	0.00636177	-0.951124	-85.7013	1122.03	3652.92	0.308742	0.00635996	-0.951125
	-83.9779	1113.27	3654.16	0.303899	0.0145061	-0.952594	-83.9774	1113.27	3654.16	0.303899	0.0145101	-0.952594
	-81.3772	1105.38	3655.81	0.297647	0.0215664	-0.954433	-81.3767	1105.38	3655.81	0.297647	0.0215701	-0.954432
	-77.9178	1098.44	3657.84	0.29002	0.0274197	-0.956628	-77.9183	1098.44	3657.84	0.290023	0.0274102	-0.956627
	-73.6381	1092.54	3660.23	0.281076	0.0319619	-0.959153	-73.6379	1092.54	3660.23	0.281073	0.0319598	-0.959154
	-68.5854	1087.75	3662.93	0.270887	0.0351104	-0.961971	-68.5862	1087.75	3662.93	0.270888	0.03511	-0.96197
	-62.8289	1084.12	3665.91	0.25956	0.0368041	-0.965025	-62.8281	1084.12	3665.91	0.259557	0.0367999	-0.965026
	-56.4406	1081.7	3669.11	0.247207	0.0370036	-0.968256	-56.4399	1081.7	3669.11	0.247204	0.0370099	-0.968256
	-49.5077	1080.5	3672.49	0.233963	0.0356939	-0.97159	-49.5078	1080.5	3672.49	0.233964	0.03569	-0.97159
	-42.1248	1080.54	3675.97	0.219981	0.0328795	-0.97495	-42.1253	1080.54	3675.97	0.219981	0.03288	-0.97495
	-34.3922	1081.8	3679.51	0.205417	0.0285856	-0.978257	-34.3912	1081.8	3679.51	0.205416	0.0285899	-0.978257
	-26.4087	1084.26	3683.03	0.190434	0.0228591	-0.981434	-26.4079	1084.26	3683.03	0.190432	0.0228599	-0.981434
	-18.2788	1087.88	3686.49	0.175195	0.0157562	-0.984408	-18.2793	1087.88	3686.49	0.175196	0.01576	-0.984407
	-10.1097	1092.61	3689.8	0.159874	0.00735698	-0.98711	-10.1093	1092.61	3689.8	0.159872	0.00736	-0.98711
	-2.00079	1098.39	3692.93	0.144623	-0.00225504	-0.989484	-2.00062	1098.39	3692.93	0.144622	-0.00225001	-0.989484
	5.94593	1105.13	3695.81	0.129599	-0.0129731	-0.991482	5.94636	1105.13	3695.81	0.129599	-0.0129799	-0.991482
	13.6353	1112.75	3698.4	0.114952	-0.0246885	-0.993064	13.635	1112.75	3698.4	0.114953	-0.0246901	-0.993064
	20.9729	1121.15	3700.65	0.100813	-0.0372761	-0.994207	20.9734	1121.15	3700.65	0.100813	-0.0372699	-0.994207
	27.8756	1130.22	3702.54	0.0873048	-0.050606	-0.994895	27.8752	1130.22	3702.53	0.0873046	-0.0506103	-0.994895
	34.2605	1139.84	3704.02	0.0745324	-0.0645375	-0.995128	34.2604	1139.84	3704.02	0.0745327	-0.0645399	-0.995128
	40.0565	1149.89	3705.09	0.0625942	-0.078924	-0.994914	40.0568	1149.89	3705.09	0.0625927	-0.0789302	-0.994913
	45.2004	1160.23	3705.72	0.0515599	-0.0936137	-0.994273	45.1999	1160.23	3705.72	0.0515605	-0.0936202	-0.994272
	49.6341	1170.72	3705.92	0.0414995	-0.10845	-0.993235	49.634	1170.72	3705.92	0.0414992	-0.108451	-0.993235
	53.3131	1181.23	3705.68	0.0324544	-0.123273	-0.991842	53.313	1181.23	3705.68	0.0324553	-0.12327	-0.991842
	56.2013	1191.6	3705.01	0.0244602	-0.137923	-0.990141	56.2004	1191.6	3705.01	0.0244609	-0.13792	-0.990141
	58.2701	1201.7	3703.94	0.0175336	-0.152242	-0.988188	58.2699	1201.7	3703.94	0.0175335	-0.152241	-0.988188
	59.5056	1211.37	3702.48	0.0116773	-0.166072	-0.986044	59.506	1211.37	3702.48	0.0116762	-0.166069	-0.986045
	59.9044	1220.49	3700.65	0.00687818	-0.179266	-0.983777	59.9041	1220.49	3700.65	0.00687927	-0.179269	-0.983776
	59.471	1228.91	3698.5	0.00312011	-0.191678	-0.981453	59.471	1228.91	3698.5	0.00311981	-0.19168	-0.981452
	58.2243	1236.52	3696.05	0.000363937	-0.203176	-0.979142	58.2245	1236.52	3696.05	0.0003626	-0.20318	-0.979141
	56.1937	1243.19	3693.35	-0.00143702	-0.213633	-0.976913	56.1941	1243.19	3693.35	-0.00143889	-0.213638	-0.976912
	53.4203	1248.83	3690.44	-0.00234308	-0.222942	-0.974829	53.4206	1248.83	3690.44	-0.0023422	-0.22294	-0.974829
	49.9554	1253.35	3687.36	-0.00241477	-0.231003	-0.97295	49.9555	1253.35	3687.36	-0.0024145	-0.231	-0.972951
	45.8612	1256.67	3684.16	-0.00173211	-0.23773	-0.97133	45.8606	1256.67	3684.16	-0.0017321	-0.23773	-0.97133
	41.2074	1258.74	3680.87	-0.000377862	-0.243059	-0.970011	41.2077	1258.74	3680.87	-0.0003791	-0.24306	-0.970011
	36.0768	1259.53	3677.53	0.00155186	-0.246938	-0.96903	36.0765	1259.53	3677.53	0.0015537	-0.24694	-0.96903
	30.5548	1259.01	3674.2	0.00396958	-0.249328	-0.968411	30.5545	1259.01	3674.2	0.0039703	-0.24933	-0.96841
	24.7353	1257.18	3670.89	0.00676977	-0.250214	-0.968167	24.735	1257.18	3670.89	0.00677093	-0.250221	-0.968165
	18.7156	1254.06	3667.66	0.00985252	-0.24959	-0.968301	18.7154	1254.06	3667.66	0.00985301	-0.24959	-0.968301
	12.5965	1249.68	3664.52	0.0131144	-0.247476	-0.968805	12.5963	1249.67	3664.52	0.0131136	-0.247481	-0.968804
	6.47967	1244.09	3661.51	0.0164498	-0.243897	-0.969662	6.47914	1244.09	3661.51	0.0164502	-0.2439	-0.969661
	0.465145	1237.36	3658.65	0.019761	-0.238905	-0.970842	0.46474	1237.36	3658.65	0.0197622	-0.238908	-0.970841
	-5.34832	1229.58	3655.97	0.022952	-0.232562	-0.972311	-5.34806	1229.58	3655.97	0.0229534	-0.23257	-0.972309
	-10.865	1220.84	3653.49	0.0259327	-0.224949	-0.974025	-10.8641	1220.84	3653.49	0.0259313	-0.224951	-0.974025
	-15.9928	1211.26	3651.22	0.0286093	-0.216159	-0.975939	-15.9932	1211.26	3651.22	0.0286093	-0.21616	-0.975939
	-20.6514	1200.96	3649.18	0.0309086	-0.206299	-0.978001	-20.6514	1200.96	3649.18	0.030909	-0.2063	-0.978
	-24.7614	1190.07	3647.38	0.0327584	-0.195486	-0.980159	-24.762	1190.08	3647.38	0.0327589	-0.19549	-0.980158
	-28.2558	1178.75	3645.84	0.0340955	-0.183858	-0.982361	-28.2563	1178.74	3645.84	0.0340968	-0.18386	-0.982361
	-31.0748	1167.12	3644.57	0.0348712	-0.171554	-0.984557	-31.0748	1167.12	3644.57	0.0348695	-0.17155	-0.984558
	-33.1672	1155.35	3643.58	0.0350336	-0.15872	-0.986702	-33.1672	1155.35	3643.58	0.0350342	-0.15872	-0.986702
	-34.4927	1143.59	3642.87	0.0345576	-0.145518	-0.988752	-34.493	1143.59	3642.87	0.034558	-0.14551	-0.988753
	-35.0221	1131.99	3642.46	0.033418	-0.132108	-0.990672	-35.0222	1131.99	3642.46	0.0334188	-0.132109	-0.990672
	-34.7351	1120.71	3642.34	0.0316073	-0.118654	-0.992432	-34.7352	1120.71	3642.34	0.0316073	-0.11866	-0.992432
	-33.6218	1109.9	3642.51	0.0291222	-0.10532	-0.994012	-33.6226	1109.9	3642.51	0.029123	-0.10532	-0.994012
	-31.6861	1099.69	3642.98	0.0259785	-0.0922715	-0.995395	-31.686	1099.69	3642.98	0.0259784	-0.0922695	-0.995395
	-28.9369	1090.22	3643.75	0.0221965	-0.0796646	-0.996575	-28.9374	1090.22	3643.75	0.0221978	-0.0796695	-0.996574
	-25.3997	1081.61	3644.79	0.0178175	-0.0676521	-0.99755	-25.3993	1081.61	3644.79	0.0178167	-0.06766	-0.997549
	-21.105	1073.97	3646.11	0.0128838	-0.0563822	-0.998326	-21.1046	1073.97	3646.11	0.012882	-0.0563798	-0.998326
	-16.0959	1067.39	3647.68	0.00745113	-0.0459851	-0.998914	-16.0963	1067.39	3647.68	0.00745213	-0.0459802	-0.998915
	-10.4278	1061.97	3649.49	0.00159718	-0.0365858	-0.999329	-10.4269	1061.97	3649.49	0.0015965	-0.03659	-0.999329
	-4.15807	1057.76	3651.5	-0.00460678	-0.0282885	-0.999589	-4.1585	1057.76	3651.5	-0.00460556	-0.02829	-0.999589
	2.63882	1054.81	3653.69	-0.0110652	-0.0211864	-0.999714	2.63844	1054.81	3653.7	-0.011065	-0.0211899	-0.999714
	9.88477	1053.16	3656.03	-0.0176848	-0.0153514	-0.999726	9.88545	1053.16	3656.03	-0.0176849	-0.0153499	-0.999726
	17.4977	1052.81	3658.47	-0.0243633	-0.0108406	-0.999644	17.4971	1052.81	3658.47	-0.0243616	-0.0108399	-0.999644
	25.3824	1053.76	3660.98	-0.0309883	-0.00768708	-0.99949	25.3823	1053.76	3660.98	-0.030987	-0.00768	-0.99949
	33.4454	1055.99	3663.51	-0.0374495	-0.00590497	-0.999281	33.445	1055.99	3663.51	-0.0374493	-0.00590001	-0.999281
	41.5861	1059.46	3666.01	-0.0436377	-0.00548672	-0.999032	41.5862	1059.46	3666.01	-0.0436367	-0.00547996	-0.999032
	49.7055	1064.11	3668.45	-0.0494408	-0.00640661	-0.998757	49.7051	1064.11	3668.45	-0.0494401	-0.00640004	-0.998757
	57.7006	1069.87	3670.78	-0.0547517	-0.00861038	-0.998463	57.7004	1069.87	3670.78	-0.0547519	-0.00861002	-0.998463
	65.4727	1076.65	3672.95	-0.0594736	-0.0120272	-0.998157	65.4724	1076.65	3672.95	-0.059473	-0.01202	-0.998158
	72.9237	1084.35	3674.92	-0.0635115	-0.0165669	-0.997844	72.924	1084.35	3674.92	-0.063512	-0.0165699	-0.997844
	79.9619	1092.85	3676.65	-0.0667888	-0.0221144	-0.997522	79.9622	1092.85	3676.65	-0.0667883	-0.02212	-0.997522
	86.4997	1102.02	3678.12	-0.0692303	-0.0285441	-0.997192	86.4995	1102.02	3678.12	-0.0692298	-0.0285398	-0.997192
	92.4547	1111.73	3679.29	-0.0707798	-0.0357135	-0.996852	92.4552	1111.73	3679.3	-0.0707807	-0.0357197	-0.996852
	97.7564	1121.83	3680.15	-0.0713965	-0.0434618	-0.996501	97.7562	1121.84	3680.15	-0.0713963	-0.04346	-0.996501
	102.338	1132.18	3680.66	-0.0710431	-0.0516279	-0.996136	102.338	1132.17	3680.66	-0.0710439	-0.0516198	-0.996137
	106.147	1142.6	3680.83	-0.0697074	-0.0600328	-0.995759	106.147	1142.6	3680.83	-0.0697082	-0.06003	-0.99576
	109.138	1152.94	3680.64	-0.0673849	-0.0685007	-0.995373	109.138	1152.94	3680.64	-0.0673832	-0.0685002	-0.995373
	111.277	1163.05	3680.1	-0.0640801	-0.0768596	-0.994981	111.277	1163.05	3680.1	-0.06408	-0.07686	-0.994981
	112.545	1172.78	3679.22	-0.0598227	-0.0849297	-0.994589	112.545	1172.78	3679.22	-0.059823	-0.08493	-0.994589
	112.93	1181.96	3678.01	-0.0546446	-0.0925412	-0.994208	112.931	1181.96	3678.01	-0.0546449	-0.0925498	-0.994207
	112.438	1190.47	3676.49	-0.0485957	-0.0995369	-0.993847	112.438	1190.47	3676.49	-0.0485958	-0.0995396	-0.993846
	111.082	1198.18	3674.68	-0.0417386	-0.105764	-0.993515	111.082	1198.18	3674.68	-0.0417372	-0.105761	-0.993515
	108.892	1204.96	3672.61	-0.0341395	-0.111087	-0.993224	108.891	1204.96	3672.61	-0.0341378	-0.111089	-0.993224
	105.906	1210.71	3670.32	-0.0258837	-0.115386	-0.992983	105.906	1210.71	3670.32	-0.0258831	-0.11539	-0.992983
	102.177	1215.35	3667.83	-0.0170614	-0.118555	-0.992801	102.177	1215.35	3667.83	-0.017061	-0.11856	-0.9928
	97.7672	1218.81	3665.18	-0.00777113	-0.12051	-0.992682	97.7676	1218.81	3665.18	-0.00777164	-0.120509	-0.992682
	92.7486	1221.04	3662.4	0.00187892	-0.12118	-0.992629	92.7486	1221.04	3662.4	0.0018786	-0.12118	-0.992629
	87.1995	1222.01	3659.54	0.0117788	-0.120526	-0.99264	87.2001	1222.01	3659.54	0.0117785	-0.12053	-0.99264
	81.2093	1221.7	3656.62	0.0218112	-0.118513	-0.992713	81.2088	1221.7	3656.62	0.0218122	-0.118519	-0.992712
	74.8668	1220.12	3653.69	0.0318617	-0.115138	-0.992838	74.8668	1220.12	3653.69	0.0318622	-0.11514	-0.992838
	68.2695	1217.29	3650.77	0.0418088	-0.110414	-0.993006	68.2697	1217.29	3650.77	0.0418094	-0.110411	-0.993006
	61.5156	1213.27	3647.9	0.051533	-0.104374	-0.993202	61.5154	1213.27	3647.9	0.0515335	-0.104369	-0.993203
	54.7024	1208.12	3645.12	0.0609199	-0.0970689	-0.993411	54.7024	1208.12	3645.12	0.0609198	-0.0970701	-0.993411
	47.928	1201.9	3642.44	0.0698532	-0.0885685	-0.993618	47.9283	1201.9	3642.45	0.0698516	-0.0885698	-0.993618
	41.2891	1194.73	3639.92	0.0782198	-0.0789612	-0.993804	41.2889	1194.73	3639.92	0.0782191	-0.0789596	-0.993804
	34.8766	1186.7	3637.57	0.0859177	-0.0683503	-0.993955	34.8767	1186.69	3637.57	0.0859162	-0.0683497	-0.993955
	28.7798	1177.92	3635.41	0.0928425	-0.0568507	-0.994056	28.7801	1177.92	3635.41	0.0928416	-0.0568498	-0.994057
	23.0825	1168.54	3633.49	0.0988998	-0.0445955	-0.994098	23.0829	1168.54	3633.49	0.0988995	-0.0445999	-0.994097
	17.863	1158.69	3631.82	0.104	-0.0317227	-0.994071	17.8632	1158.69	3631.82	0.104001	-0.03172	-0.994071
	13.1926	1148.5	3630.42	0.108062	-0.0183885	-0.993974	13.193	1148.51	3630.42	0.108061	-0.0183899	-0.993974
	9.13695	1138.13	3629.31	0.111008	-0.00474647	-0.993808	9.13781	1138.13	3629.31	0.111007	-0.00473999	-0.993808
	5.75621	1127.72	3628.52	0.112767	0.00903432	-0.99358	5.75588	1127.72	3628.52	0.112769	0.00904	-0.99358
	3.098	1117.41	3628.05	0.113285	0.0227911	-0.993301	3.0976	1117.41	3628.05	0.113285	0.02279	-0.993301
	1.20489	1107.34	3627.92	0.112505	0.036352	-0.992986	1.20474	1107.34	3627.92	0.112506	0.0363499	-0.992986
	0.110053	1097.66	3628.13	0.110391	0.049552	-0.992652	0.109701	1097.66	3628.13	0.110392	0.0495501	-0.992652
	-0.166156	1088.48	3628.69	0.106915	0.0622301	-0.992319	-0.165369	1088.48	3628.69	0.106915	0.0622305	-0.992319
	0.391246	1079.94	3629.59	0.102058	0.0742277	-0.992005	0.39057	1079.93	3629.59	0.102059	0.0742296	-0.992005
	1.77677	1072.13	3630.82	0.095831	0.0853968	-0.991728	1.7767	1072.13	3630.82	0.09583	0.0853998	-0.991728
	3.97981	1065.15	3632.36	0.0882445	0.0956083	-0.9915	3.97976	1065.15	3632.36	0.0882449	0.09561	-0.9915
	6.97348	1059.1	3634.21	0.0793422	0.104733	-0.99133	6.97361	1059.1	3634.21	0.0793421	0.10474	-0.99133
	10.7189	1054.02	3636.32	0.0691801	0.112674	-0.991221	10.7192	1054.02	3636.32	0.0691798	0.112669	-0.991221
	15.1646	1049.99	3638.66	0.0578394	0.11934	-0.991167	15.1649	1049.99	3638.66	0.0578386	0.11934	-0.991167
	20.2461	1047.04	3641.2	0.0454177	0.124663	-0.991159	20.2467	1047.04	3641.2	0.045417	0.12466	-0.99116
	25.8895	1045.19	3643.9	0.0320357	0.128597	-0.991179	25.8895	1045.19	3643.9	0.0320343	0.1286	-0.991179
	32.0088	1044.45	3646.7	0.0178286	0.131105	-0.991208	32.0082	1044.45	3646.7	0.0178285	0.1311	-0.991209
	38.5086	1044.82	3649.56	0.00295256	0.132176	-0.991222	38.5089	1044.82	3649.56	0.00295317	0.132179	-0.991221
	45.2908	1046.28	3652.43	-0.0124266	0.131814	-0.991197	45.2904	1046.28	3652.43	-0.0124255	0.13181	-0.991197
	52.2463	1048.81	3655.26	-0.0281316	0.130029	-0.991111	52.2465	1048.81	3655.26	-0.0281319	0.13003	-0.991111
	59.2668	1052.36	3658.01	-0.0439864	0.126855	-0.990945	59.2669	1052.36	3658.01	-0.0439853	0.12685	-0.990946
	66.2403	1056.88	3660.62	-0.0598059	0.122335	-0.990685	66.24	1056.88	3660.62	-0.0598044	0.122339	-0.990685
	73.0547	1062.33	3663.06	-0.0754116	0.116523	-0.990321	73.0541	1062.33	3663.06	-0.0754119	0.11653	-0.99032
	79.6	1068.62	3665.29	-0.0906385	0.10949	-0.989847	79.6001	1068.62	3665.29	-0.0906375	0.10949	-0.989847
	85.7728	1075.69	3667.27	-0.105325	0.101312	-0.989264	85.7729	1075.69	3667.27	-0.105325	0.10131	-0.989264
	91.4735	1083.45	3668.98	-0.119331	0.092087	-0.988575	91.4737	1083.45	3668.98	-0.119332	0.0920904	-0.988574
	96.6117	1091.8	3670.4	-0.132535	0.0819219	-0.987787	96.6118	1091.8	3670.4	-0.132535	0.0819198	-0.987787
	101.106	1100.64	3671.5	-0.144832	0.0709366	-0.98691	101.106	1100.63	3671.5	-0.144833	0.07094	-0.98691
	104.887	1109.85	3672.27	-0.156145	0.0592711	-0.985954	104.887	1109.85	3672.27	-0.156147	0.0592702	-0.985954
	107.897	1119.33	3672.71	-0.166418	0.0470656	-0.984931	107.897	1119.33	3672.71	-0.166418	0.0470701	-0.984931
	110.089	1128.95	3672.81	-0.175611	0.0344793	-0.983856	110.09	1128.94	3672.81	-0.175609	0.0344799	-0.983856
	111.434	1138.57	3672.58	-0.183706	0.021676	-0.982742	111.434	1138.57	3672.58	-0.183706	0.0216798	-0.982742
	111.91	1148.06	3672.03	-0.190715	0.00882558	-0.981606	111.911	1148.06	3672.03	-0.190715	0.00882996	-0.981606
	111.512	1157.3	3671.16	-0.196652	-0.00390249	-0.980466	111.512	1157.3	3671.16	-0.196651	-0.00389998	-0.980466
	110.244	1166.16	3669.99	-0.201553	-0.0163375	-0.979341	110.244	1166.15	3669.99	-0.201553	-0.01633	-0.979341
	108.12	1174.49	3668.55	-0.205459	-0.0283126	-0.978256	108.121	1174.49	3668.55	-0.205462	-0.0283102	-0.978256
	105.17	1182.19	3666.86	-0.208434	-0.0396715	-0.977231	105.17	1182.19	3666.86	-0.208434	-0.0396701	-0.977232
	101.426	1189.13	3664.94	-0.210537	-0.0502616	-0.976293	101.426	1189.13	3664.94	-0.210535	-0.0502597	-0.976293
	96.9322	1195.22	3662.82	-0.211837	-0.0599429	-0.975465	96.9331	1195.22	3662.82	-0.211838	-0.0599397	-0.975465
	91.745	1200.35	3660.54	-0.212419	-0.0685886	-0.974769	91.7453	1200.35	3660.54	-0.212419	-0.0685899	-0.974769
	85.9225	1204.44	3658.13	-0.212357	-0.0760879	-0.974225	85.9231	1204.44	3658.13	-0.21236	-0.0760904	-0.974225
	79.5344	1207.43	3655.61	-0.211743	-0.0823433	-0.97385	79.5352	1207.43	3655.61	-0.211744	-0.08234	-0.97385
	72.6567	1209.26	3653.02	-0.210666	-0.0872727	-0.973655	72.6573	1209.26	3653.02	-0.210668	-0.0872704	-0.973654
	65.3717	1209.9	3650.39	-0.20922	-0.0908123	-0.973643	65.3719	1209.9	3650.39	-0.209221	-0.0908103	-0.973643
	57.7673	1209.33	3647.75	-0.207501	-0.0929196	-0.973812	57.767	1209.33	3647.75	-0.207501	-0.0929202	-0.973812
	49.9363	1207.54	3645.13	-0.205606	-0.0935643	-0.974152	49.9357	1207.55	3645.13	-0.205605	-0.0935593	-0.974153
	41.9753	1204.57	3642.56	-0.203637	-0.092738	-0.974644	41.9747	1204.57	3642.56	-0.203636	-0.0927395	-0.974644
	33.983	1200.43	3640.05	-0.201691	-0.0904484	-0.975264	33.9834	1200.43	3640.05	-0.201692	-0.0904503	-0.975264
	26.0635	1195.19	3637.64	-0.199869	-0.086719	-0.975978	26.0626	1195.19	3637.64	-0.199867	-0.0867198	-0.975978
	18.3134	1188.9	3635.34	-0.198262	-0.0815929	-0.976747	18.3129	1188.9	3635.34	-0.19826	-0.0815898	-0.976748
	10.8334	1181.65	3633.19	-0.196964	-0.0751307	-0.977528	10.8333	1181.65	3633.18	-0.196966	-0.0751306	-0.977527
	3.72047	1173.54	3631.18	-0.196066	-0.0674019	-0.978272	3.72062	1173.54	3631.18	-0.196064	-0.0674094	-0.978271
	-2.93312	1164.66	3629.35	-0.195647	-0.0585011	-0.978928	-2.9328	1164.66	3629.35	-0.195646	-0.0585099	-0.978928
	-9.03896	1155.15	3627.71	-0.195785	-0.0485267	-0.979445	-9.03947	1155.15	3627.71	-0.195785	-0.0485303	-0.979445
	-14.5176	1145.13	3626.28	-0.196545	-0.0375942	-0.979774	-14.5181	1145.13	3626.28	-0.196545	-0.0375902	-0.979774
	-19.2945	1134.74	3625.06	-0.197988	-0.0258322	-0.979864	-19.2945	1134.73	3625.06	-0.197987	-0.0258299	-0.979864
	-23.3029	1124.1	3624.08	-0.200164	-0.013374	-0.979671	-23.3024	1124.1	3624.08	-0.200165	-0.01337	-0.979671
	-26.484	1113.38	3623.35	-0.203115	-0.000363576	-0.979155	-26.4844	1113.38	3623.35	-0.203114	-0.000359998	-0.979155
	-28.7914	1102.72	3622.87	-0.206867	0.0130472	-0.978282	-28.7924	1102.72	3622.87	-0.206866	0.01305	-0.978282
	-30.1889	1092.26	3622.67	-0.211435	0.0267059	-0.977027	-30.1887	1092.26	3622.67	-0.211436	0.0267102	-0.977027
	-30.6475	1082.15	3622.74	-0.216822	0.0404474	-0.975373	-30.6469	1082.16	3622.74	-0.216823	0.0404501	-0.975373
	-30.1517	1072.54	3623.09	-0.223018	0.0541128	-0.973311	-30.1524	1072.54	3623.09	-0.223014	0.0541096	-0.973312
	-28.7047	1063.55	3623.74	-0.229985	0.0675359	-0.970848	-28.7039	1063.54	3623.74	-0.229986	0.0675398	-0.970848
	-26.3143	1055.3	3624.67	-0.237684	0.0805571	-0.967996	-26.3145	1055.3	3624.67	-0.237683	0.0805597	-0.967996
	-23.0141	1047.93	3625.89	-0.246037	0.0930103	-0.964787	-23.0134	1047.93	3625.89	-0.246038	0.0930097	-0.964787
	-18.8489	1041.54	3627.39	-0.254954	0.104731	-0.961265	-18.8476	1041.54	3627.39	-0.254956	0.104729	-0.961264
	-13.8825	1036.23	3629.16	-0.264319	0.11556	-0.957487	-13.8835	1036.23	3629.16	-0.264318	0.11556	-0.957487
	-8.20962	1032.07	3631.18	-0.273973	0.125329	-0.953536	-8.20924	1032.07	3631.18	-0.273975	0.125331	-0.953536
	-1.93525	1029.15	3633.45	-0.283741	0.133877	-0.949509	-1.93577	1029.15	3633.45	-0.283741	0.13387	-0.94951
	4.80163	1027.51	3635.95	-0.293411	0.141038	-0.945525	4.80243	1027.51	3635.95	-0.29341	0.141039	-0.945525
	11.8482	1027.2	3638.64	-0.302746	0.146654	-0.941721	11.8483	1027.2	3638.64	-0.302746	0.14666	-0.94172
	19.0256	1028.25	3641.52	-0.311482	0.150561	-0.938249	19.0257	1028.25	3641.52	-0.311481	0.15056	-0.938249
	26.1453	1030.66	3644.55	-0.319346	0.152618	-0.935268	26.1454	1030.66	3644.55	-0.319346	0.15262	-0.935268
	33.0149	1034.44	3647.72	-0.326072	0.152703	-0.93293	33.0152	1034.44	3647.72	-0.326073	0.1527	-0.932931
	39.4528	1039.55	3650.98	-0.331414	0.150729	-0.931367	39.452	1039.55	3650.98	-0.331413	0.15073	-0.931368
	45.2964	1045.95	3654.32	-0.335172	0.146664	-0.930671	45.296	1045.95	3654.32	-0.335173	0.14666	-0.930672
	50.422	1053.56	3657.68	-0.33721	0.140537	-0.93088	50.422	1053.56	3657.68	-0.337211	0.14054	-0.93088
	54.7467	1062.3	3661.03	-0.337464	0.132439	-0.931975	54.7476	1062.3	3661.03	-0.337467	0.132441	-0.931974
	58.2349	1072.06	3664.31	-0.335945	0.122533	-0.933877	58.235	1072.06	3664.32	-0.335944	0.12253	-0.933878
	60.8865	1082.71	3667.48	-0.332723	0.111031	-0.936466	60.8856	1082.71	3667.49	-0.33272	0.11102	-0.936468
	62.7313	1094.11	3670.49	-0.327916	0.098178	-0.939591	62.7308	1094.11	3670.49	-0.327915	0.0981703	-0.939593
	63.8189	1106.12	3673.29	-0.321667	0.0842394	-0.943098	63.8195	1106.12	3673.29	-0.321668	0.0842398	-0.943098
	64.2056	1118.58	3675.85	-0.314139	0.0694982	-0.94683	64.2059	1118.58	3675.85	-0.314138	0.0695	-0.94683
	63.9385	1131.34	3678.12	-0.305466	0.0542233	-0.950658	63.9394	1131.34	3678.12	-0.305466	0.0542199	-0.950658
	63.0579	1144.23	3680.09	-0.295781	0.0386754	-0.954472	63.0571	1144.23	3680.09	-0.295777	0.0386698	-0.954474
	61.58	1157.08	3681.75	-0.285176	0.0231025	-0.958197	61.5811	1157.08	3681.75	-0.285177	0.0231099	-0.958196
	59.5195	1169.74	3683.06	-0.273741	0.007749	-0.961772	59.519	1169.74	3683.06	-0.273741	0.00775002	-0.961772
	56.8675	1182.03	3684.04	-0.261527	-0.00716814	-0.965169	56.8676	1182.03	3684.04	-0.261528	-0.00716999	-0.965169
	53.6185	1193.78	3684.68	-0.248588	-0.021437	-0.968372	53.6187	1193.78	3684.68	-0.248589	-0.02143	-0.968372
	49.7641	1204.84	3684.98	-0.234965	-0.0348632	-0.971378	49.7642	1204.84	3684.98	-0.234965	-0.03486	-0.971379
	45.3018	1215.05	3684.96	-0.220701	-0.0472766	-0.974195	45.3019	1215.05	3684.97	-0.2207	-0.0472698	-0.974196
	40.2391	1224.3	3684.65	-0.205845	-0.058513	-0.976834	40.2393	1224.3	3684.64	-0.205847	-0.0585202	-0.976833
	34.5951	1232.45	3684.05	-0.190458	-0.0684373	-0.979307	34.596	1232.45	3684.05	-0.190461	-0.0684305	-0.979307
	28.4043	1239.41	3683.2	-0.174611	-0.0769316	-0.981627	28.4046	1239.41	3683.2	-0.174612	-0.0769306	-0.981627
	21.711	1245.1	3682.13	-0.158379	-0.0839027	-0.983807	21.7112	1245.1	3682.13	-0.158379	-0.0838998	-0.983807
	14.5742	1249.46	3680.88	-0.141852	-0.0892733	-0.985854	14.5742	1249.46	3680.88	-0.141853	-0.0892803	-0.985853
	7.06272	1252.46	3679.48	-0.125127	-0.0929984	-0.987772	7.06305	1252.46	3679.48	-0.125129	-0.0930002	-0.987772
	-0.743385	1254.09	3677.96	-0.108311	-0.0950499	-0.989563	-0.743532	1254.09	3677.96	-0.108309	-0.0950493	-0.989563
	-8.76008	1254.34	3676.38	-0.0915066	-0.0954206	-0.991222	-8.75972	1254.34	3676.38	-0.0915061	-0.0954202	-0.991222
	-16.8948	1253.25	3674.75	-0.0748258	-0.0941327	-0.992744	-16.8945	1253.24	3674.75	-0.0748263	-0.0941304	-0.992744
	-25.0538	1250.85	3673.12	-0.0583816	-0.0912223	-0.994118	-25.0539	1250.86	3673.12	-0.0583817	-0.0912297	-0.994117
	-33.1434	1247.23	3671.52	-0.0422834	-0.0867521	-0.995332	-33.1429	1247.23	3671.52	-0.0422833	-0.0867493	-0.995332
	-41.0666	1242.46	3669.99	-0.0266406	-0.0808007	-0.996374	-41.0672	1242.46	3669.99	-0.026639	-0.0808003	-0.996374
	-48.7358	1236.64	3668.55	-0.0115495	-0.0734645	-0.997231	-48.7351	1236.64	3668.55	-0.0115512	-0.0734601	-0.997231
	-56.0595	1229.89	3667.24	0.00288223	-0.064862	-0.99789	-56.0591	1229.89	3667.24	0.0028814	-0.06486	-0.99789
	-62.9567	1222.32	3666.09	0.0165667	-0.0551225	-0.998342	-62.9565	1222.32	3666.09	0.0165668	-0.0551201	-0.998342
	-69.3522	1214.08	3665.13	0.0294207	-0.0443901	-0.998581	-69.3514	1214.08	3665.13	0.0294202	-0.04439	-0.998581
	-75.1744	1205.3	3664.38	0.0413627	-0.0328265	-0.998605	-75.1745	1205.3	3664.38	0.0413645	-0.0328302	-0.998605
	-80.3645	1196.15	3663.86	0.0523308	-0.0205989	-0.998417	-80.3644	1196.14	3663.86	0.0523296	-0.0205999	-0.998417
	-84.8676	1186.76	3663.61	0.0622566	-0.00788473	-0.998029	-84.8678	1186.76	3663.61	0.0622552	-0.00787999	-0.998029
	-88.6389	1177.3	3663.63	0.0710884	0.00512874	-0.997457	-88.6395	1177.3	3663.63	0.0710881	0.00511998	-0.997457
	-91.6439	1167.93	3663.95	0.0787853	0.0182537	-0.996724	-91.6431	1167.92	3663.95	0.0787847	0.0182601	-0.996724
	-93.8511	1158.78	3664.57	0.0853085	0.0312948	-0.995863	-93.8506	1158.78	3664.57	0.0853075	0.0312898	-0.995863
	-95.2426	1150.01	3665.52	0.0906331	0.0440592	-0.994909	-95.2432	1150.01	3665.52	0.0906331	0.04405	-0.99491
	-95.811	1141.75	3666.79	0.0947426	0.0563534	-0.993905	-95.8109	1141.75	3666.79	0.0947417	0.0563597	-0.993905
	-95.5529	1134.13	3668.38	0.0976293	0.0679919	-0.992898	-95.5533	1134.13	3668.38	0.0976299	0.0679905	-0.992898
	-94.4795	1127.27	3670.29	0.0992995	0.0787935	-0.991933	-94.4797	1127.27	3670.29	0.0992995	0.0787903	-0.991933
	-92.6097	1121.27	3672.51	0.0997706	0.0885867	-0.991059	-92.6099	1121.27	3672.51	0.0997698	0.0885899	-0.991059
	-89.974	1116.22	3675.02	0.0990745	0.0972138	-0.99032	-89.9741	1116.22	3675.03	0.0990734	0.09722	-0.99032
	-86.6133	1112.19	3677.8	0.0972564	0.104531	-0.989755	-86.6137	1112.19	3677.8	0.0972563	0.104529	-0.989755
	-82.5816	1109.24	3680.82	0.0943849	0.110415	-0.989394	-82.5813	1109.24	3680.82	0.0943844	0.11042	-0.989393
	-77.9399	1107.41	3684.03	0.0905339	0.114764	-0.989259	-77.9404	1107.41	3684.03	0.0905357	0.11477	-0.989258
	-72.7649	1106.74	3687.41	0.0858098	0.117491	-0.98936	-72.765	1106.73	3687.41	0.0858099	0.1175	-0.989359
	-67.139	1107.22	3690.89	0.0803197	0.118546	-0.989695	-67.139	1107.22	3690.89	0.0803206	0.118541	-0.989695
	-61.1546	1108.86	3694.44	0.0741943	0.117894	-0.990251	-61.1545	1108.86	3694.44	0.0741942	0.11789	-0.990251
	-54.9103	1111.63	3698.01	0.0675705	0.11553	-0.991003	-54.9106	1111.63	3698.01	0.0675713	0.11553	-0.991003
	-48.5108	1115.52	3701.53	0.0605984	0.111473	-0.991918	-48.5112	1115.52	3701.53	0.060598	0.11147	-0.991919
	-42.0629	1120.45	3704.95	0.0534262	0.105766	-0.992955	-42.0632	1120.45	3704.95	0.0534259	0.105769	-0.992954
	-35.6749	1126.39	3708.22	0.0462077	0.0984767	-0.994066	-35.6742	1126.39	3708.22	0.0462063	0.0984806	-0.994066
	-29.4506	1133.26	3711.3	0.0390833	0.0896914	-0.995202	-29.4504	1133.26	3711.3	0.0390837	0.0897001	-0.995202
	-23.4942	1140.97	3714.12	0.0321972	0.0795193	-0.996313	-23.4946	1140.97	3714.12	0.0321974	0.0795202	-0.996313
	-17.9044	1149.44	3716.66	0.0256733	0.0680845	-0.997349	-17.9045	1149.44	3716.66	0.0256736	0.0680899	-0.997349
	-12.7709	1158.57	3718.87	0.019625	0.0555303	-0.998264	-12.771	1158.57	3718.87	0.0196255	0.0555302	-0.998264
	-8.17639	1168.23	3720.73	0.0141505	0.0420116	-0.999017	-8.17678	1168.23	3720.73	0.0141497	0.0420099	-0.999017
	-4.19651	1178.32	3722.2	0.00932862	0.027694	-0.999573	-4.19558	1178.32	3722.2	0.00932763	0.0276901	-0.999573
	-0.891953	1188.7	3723.27	0.00522482	0.0127542	-0.999905	-0.891229	1188.7	3723.27	0.00522279	0.0127499	-0.999905
	1.68304	1199.24	3723.94	0.00188203	-0.00262798	-0.999995	1.68288	1199.24	3723.93	0.00188286	-0.00263001	-0.999995
	3.48424	1209.81	3724.18	-0.000660503	-0.0182662	-0.999833	3.48411	1209.81	3724.18	-0.000660862	-0.0182701	-0.999833
	4.48097	1220.27	3724.02	-0.00239341	-0.0339801	-0.99942	4.48085	1220.27	3724.02	-0.00239193	-0.03398	-0.99942
	4.65288	1230.48	3723.46	-0.0033085	-0.0495832	-0.998765	4.65261	1230.48	3723.46	-0.0033081	-0.0495797	-0.998765
	3.98937	1240.3	3722.52	-0.00342042	-0.064899	-0.997886	3.99014	1240.3	3722.52	-0.00342035	-0.0648997	-0.997886
	2.49475	1249.59	3721.21	-0.00275082	-0.0797567	-0.996811	2.4954	1249.59	3721.21	-0.00275177	-0.07976	-0.99681
	0.18083	1258.22	3719.58	-0.00133564	-0.0939973	-0.995572	0.181608	1258.22	3719.57	-0.00133681	-0.0940001	-0.995571
	-2.92726	1266.09	3717.64	0.000780151	-0.10747	-0.994208	-2.92687	1266.09	3717.64	0.000779558	-0.10747	-0.994208
	-6.79473	1273.06	3715.43	0.0035425	-0.120038	-0.992763	-6.79469	1273.06	3715.43	0.00354267	-0.12004	-0.992763
	-11.3754	1279.06	3713	0.00688902	-0.131583	-0.991281	-11.3758	1279.06	3713	0.00688891	-0.13158	-0.991282
	-16.6139	1283.98	3710.39	0.0107463	-0.141995	-0.989809	-16.6138	1283.98	3710.39	0.0107465	-0.142	-0.989808
	-22.4433	1287.77	3707.63	0.0150357	-0.151186	-0.988391	-22.4429	1287.77	3707.63	0.0150367	-0.15119	-0.98839
	-28.7889	1290.36	3704.77	0.019675	-0.159087	-0.987068	-28.7884	1290.36	3704.77	0.0196745	-0.15909	-0.987068
	-35.5677	1291.72	3701.85	0.0245702	-0.165643	-0.98588	-35.5675	1291.72	3701.84	0.02457	-0.16564	-0.98588
	-42.6905	1291.83	3698.91	0.0296282	-0.17082	-0.984857	-42.6915	1291.83	3698.91	0.0296297	-0.170821	-0.984856
	-50.0656	1290.69	3695.99	0.0347562	-0.174596	-0.984026	-50.0658	1290.69	3695.99	0.034757	-0.174599	-0.984026
	-57.5918	1288.32	3693.14	0.0398543	-0.176974	-0.983408	-57.5926	1288.32	3693.14	0.0398554	-0.17697	-0.983409
	-65.1718	1284.75	3690.38	0.0448287	-0.177973	-0.983014	-65.1715	1284.75	3690.38	0.0448281	-0.17798	-0.983012
	-72.7013	1280.02	3687.75	0.0495788	-0.177624	-0.982849	-72.7018	1280.03	3687.75	0.04958	-0.17763	-0.982848
	-80.084	1274.22	3685.28	0.0540208	-0.175981	-0.98291	-80.0836	1274.22	3685.28	0.0540199	-0.17598	-0.98291
	-87.2196	1267.4	3683.01	0.0580603	-0.173106	-0.98319	-87.2191	1267.4	3683.01	0.0580602	-0.17311	-0.98319
	-94.0156	1259.68	3680.94	0.0616206	-0.169084	-0.983674	-94.0148	1259.68	3680.94	0.0616192	-0.169079	-0.983674
	-100.381	1251.16	3679.12	0.0646236	-0.164007	-0.98434	-100.382	1251.16	3679.12	0.064623	-0.16401	-0.98434
	-106.238	1241.95	3677.55	0.0670039	-0.157979	-0.985167	-106.238	1241.95	3677.55	0.0670046	-0.157979	-0.985166
	-111.507	1232.19	3676.26	0.0687039	-0.151124	-0.986124	-111.507	1232.19	3676.26	0.0687052	-0.151131	-0.986123
	-116.123	1222.01	3675.26	0.0696765	-0.143566	-0.987185	-116.122	1222.01	3675.26	0.0696753	-0.143571	-0.987184
	-120.025	1211.54	3674.55	0.0698786	-0.135442	-0.988318	-120.025	1211.54	3674.55	0.0698779	-0.13544	-0.988318
	-123.166	1200.94	3674.16	0.0692847	-0.126896	-0.989493	-123.166	1200.94	3674.16	0.0692852	-0.1269	-0.989493
	-125.506	1190.34	3674.08	0.0678808	-0.118079	-0.990681	-125.505	1190.35	3674.08	0.0678811	-0.11808	-0.990681
	-127.015	1179.9	3674.32	0.0656616	-0.109144	-0.991855	-127.014	1179.9	3674.32	0.0656613	-0.10915	-0.991854
	-127.675	1169.76	3674.87	0.0626346	-0.100244	-0.992989	-127.674	1169.76	3674.87	0.062632	-0.10024	-0.99299
	-127.476	1160.04	3675.74	0.0588171	-0.0915319	-0.994064	-127.475	1160.04	3675.74	0.0588166	-0.0915294	-0.994064
	-126.422	1150.9	3676.92	0.0542478	-0.0831644	-0.995058	-126.421	1150.9	3676.92	0.0542469	-0.0831599	-0.995059
	-124.525	1142.46	3678.39	0.0489709	-0.0752877	-0.995959	-124.526	1142.46	3678.39	0.0489709	-0.0752899	-0.995958
	-121.812	1134.82	3680.14	0.0430465	-0.0680415	-0.996753	-121.812	1134.82	3680.14	0.0430467	-0.0680396	-0.996754
	-118.314	1128.1	3682.15	0.0365472	-0.061565	-0.997434	-118.314	1128.1	3682.15	0.0365471	-0.0615702	-0.997433
	-114.078	1122.39	3684.39	0.0295545	-0.0559789	-0.997994	-114.078	1122.39	3684.39	0.0295551	-0.0559802	-0.997994
	-109.157	1117.78	3686.84	0.022166	-0.0514003	-0.998432	-109.157	1117.78	3686.84	0.022166	-0.0514001	-0.998432
	-103.615	1114.32	3689.48	0.014486	-0.0479237	-0.998746	-103.615	1114.32	3689.47	0.0144851	-0.0479203	-0.998746
	-97.5242	1112.08	3692.25	0.00662888	-0.0456345	-0.998936	-97.5246	1112.08	3692.25	0.00662847	-0.0456398	-0.998936
	-90.9637	1111.07	3695.12	-0.0012859	-0.0446017	-0.999004	-90.9636	1111.07	3695.12	-0.00128539	-0.0445997	-0.999004
	-84.0185	1111.34	3698.06	-0.00913054	-0.0448698	-0.998951	-84.0181	1111.34	3698.06	-0.00913061	-0.04487	-0.998951
	-76.7793	1112.87	3701.02	-0.0167773	-0.0464712	-0.998779	-76.7784	1112.87	3701.02	-0.0167791	-0.0464699	-0.998779
	-69.3399	1115.65	3703.96	-0.0241023	-0.0494137	-0.998488	-69.3388	1115.65	3703.96	-0.0241033	-0.0494104	-0.998488
	-61.7956	1119.65	3706.82	-0.0309784	-0.0536821	-0.998077	-61.7956	1119.65	3706.82	-0.0309774	-0.0536799	-0.998078
	-54.2461	1124.83	3709.57	-0.0372826	-0.0592398	-0.997547	-54.2461	1124.83	3709.57	-0.037282	-0.0592398	-0.997547
	-46.7863	1131.11	3712.15	-0.0429038	-0.0660292	-0.996895	-46.7873	1131.11	3712.15	-0.0429029	-0.0660297	-0.996895
	-39.5143	1138.42	3714.54	-0.0477346	-0.0739703	-0.996117	-39.5143	1138.42	3714.53	-0.0477363	-0.0739705	-0.996117
	-32.52	1146.66	3716.67	-0.051687	-0.0829563	-0.995212	-32.5196	1146.66	3716.67	-0.0516861	-0.0829601	-0.995212
	-25.8918	1155.71	3718.53	-0.054671	-0.0928732	-0.994176	-25.8919	1155.71	3718.53	-0.0546694	-0.0928697	-0.994176
	-19.7158	1165.45	3720.07	-0.0566134	-0.103573	-0.993009	-19.715	1165.45	3720.07	-0.0566148	-0.10357	-0.99301
	-14.0671	1175.73	3721.27	-0.0574622	-0.114903	-0.991713	-14.0673	1175.73	3721.27	-0.0574615	-0.114909	-0.991713
	-9.01975	1186.41	3722.1	-0.0571649	-0.126692	-0.990294	-9.02052	1186.41	3722.1	-0.0571638	-0.12669	-0.990294
	-4.63917	1197.33	3722.55	-0.055685	-0.138759	-0.988759	-4.63903	1197.33	3722.55	-0.0556846	-0.13877	-0.988758
	-0.979249	1208.32	3722.6	-0.0530028	-0.150922	-0.987124	-0.978706	1208.33	3722.6	-0.0530034	-0.15093	-0.987122
	1.91455	1219.22	3722.26	-0.0491098	-0.162986	-0.985405	1.91413	1219.22	3722.26	-0.0491102	-0.162991	-0.985405
	4.00322	1229.86	3721.53	-0.0440078	-0.174763	-0.983627	4.00385	1229.86	3721.53	-0.0440086	-0.174769	-0.983625
	5.26596	1240.06	3720.41	-0.0377175	-0.186063	-0.981814	5.26654	1240.06	3720.41	-0.0377174	-0.18607	-0.981812
	5.69096	1249.68	3718.92	-0.0302671	-0.196706	-0.979995	5.69097	1249.68	3718.92	-0.0302668	-0.196711	-0.979994
	5.27897	1258.55	3717.09	-0.0217008	-0.206521	-0.978202	5.27932	1258.55	3717.09	-0.0217016	-0.20652	-0.978202
	4.04823	1266.53	3714.93	-0.0120814	-0.215343	-0.976464	4.04758	1266.53	3714.93	-0.0120802	-0.215348	-0.976463
	2.02518	1273.5	3712.49	-0.00147338	-0.223029	-0.974811	2.02571	1273.5	3712.49	-0.00147423	-0.22303	-0.97481
	-0.742426	1279.34	3709.8	0.0100339	-0.229444	-0.97327	-0.74265	1279.34	3709.8	0.0100332	-0.22944	-0.973271
	-4.20095	1283.95	3706.89	0.0223474	-0.234477	-0.971865	-4.20081	1283.95	3706.89	0.0223471	-0.234469	-0.971867
	-8.27976	1287.26	3703.79	0.0353636	-0.238031	-0.970614	-8.28	1287.26	3703.79	0.0353629	-0.238029	-0.970614
	-12.901	1289.2	3700.56	0.0489691	-0.240032	-0.969529	-12.9007	1289.2	3700.56	0.0489682	-0.240032	-0.969529
	-17.9744	1289.74	3697.22	0.0630412	-0.240425	-0.968618	-17.9742	1289.73	3697.22	0.0630412	-0.24042	-0.96862
	-23.4047	1288.85	3693.82	0.0774598	-0.239174	-0.967882	-23.4044	1288.85	3693.82	0.077459	-0.23918	-0.967881
	-29.0896	1286.54	3690.38	0.0920929	-0.236266	-0.967314	-29.0897	1286.54	3690.38	0.0920923	-0.236269	-0.967314
	-34.9259	1282.84	3686.95	0.106815	-0.231709	-0.966903	-34.9253	1282.84	3686.95	0.106814	-0.231708	-0.966903
	-40.8047	1277.78	3683.55	0.121495	-0.225532	-0.96663	-40.8051	1277.77	3683.55	0.121495	-0.22553	-0.966631
	-46.6245	1271.42	3680.21	0.136012	-0.21778	-0.966474	-46.6239	1271.42	3680.21	0.13601	-0.217779	-0.966475
	-52.2793	1263.85	3676.97	0.150239	-0.208527	-0.966408	-52.2796	1263.85	3676.97	0.15024	-0.20852	-0.96641
	-57.6744	1255.16	3673.86	0.164069	-0.197858	-0.966403	-57.675	1255.16	3673.86	0.16407	-0.19786	-0.966402
	-62.7193	1245.47	3670.89	0.177393	-0.185879	-0.966427	-62.7197	1245.47	3670.89	0.177394	-0.185872	-0.966428
	-67.331	1234.9	3668.1	0.190113	-0.172714	-0.966451	-67.3319	1234.9	3668.1	0.190114	-0.17272	-0.96645
	-71.4396	1223.61	3665.5	0.202146	-0.158504	-0.966444	-71.4391	1223.61	3665.5	0.202145	-0.158509	-0.966443
	-74.9805	1211.74	3663.13	0.213418	-0.143405	-0.966379	-74.9799	1211.74	3663.13	0.213417	-0.14341	-0.966378
	-77.9042	1199.45	3661.01	0.223862	-0.127584	-0.966234	-77.9038	1199.45	3661.01	0.223861	-0.127579	-0.966235
	-80.172	1186.92	3659.17	0.233431	-0.111221	-0.965992	-80.1714	1186.92	3659.17	0.233432	-0.11122	-0.965992
	-81.7543	1174.31	3657.62	0.242085	-0.0945062	-0.965642	-81.7541	1174.31	3657.62	0.242084	-0.0945101	-0.965641
	-82.633	1161.81	3656.4	0.249789	-0.077636	-0.965183	-82.6324	1161.81	3656.4	0.249789	-0.0776303	-0.965183
	-82.7953	1149.59	3655.52	0.256522	-0.0608131	-0.964623	-82.7947	1149.59	3655.52	0.256519	-0.0608096	-0.964624
	-82.235	1137.8	3655	0.262263	-0.04424	-0.963982	-82.235	1137.8	3655	0.262263	-0.0442401	-0.963982
	-80.9513	1126.62	3654.85	0.266995	-0.0281163	-0.963288	-80.9514	1126.62	3654.85	0.266995	-0.0281199	-0.963288
	-78.9448	1116.18	3655.09	0.270706	-0.0126439	-0.962579	-78.9441	1116.18	3655.09	0.270705	-0.01264	-0.962579
	-76.2143	1106.62	3655.72	0.273373	0.00198593	-0.961906	-76.2149	1106.62	3655.72	0.273373	0.00198999	-0.961906
